# Supplementary material for: Integrated metabolomic and transcriptomic analysis of the mechanism underlying leaf variegation in Miscanthus sinensis ‘Zebrinus’
Source: Front Plant Sci. 2026 Feb 11;17:1748715. doi: 10.3389/fpls.2026.1748715 (PMC12932611; doi:10.3389/fpls.2026.1748715)
Supplement: Supplementary file 11 [file Table1.xlsx]

## Sheet: 黄酮类别
名称	数量
Flavones	102
Flavonols	34
Other Flavonoids	22
Isoflavones	20
Anthocyanidins	18
Chalcones	16
Flavanones	12
Flavanols	9
Flavanonols	2
Biflavones	2
