# Supplementary material for: Integrated metabolomic and transcriptomic analysis of the mechanism underlying leaf variegation in Miscanthus sinensis ‘Zebrinus’
Source: Front Plant Sci. 2026 Feb 11;17:1748715. doi: 10.3389/fpls.2026.1748715 (PMC12932611; doi:10.3389/fpls.2026.1748715)
Supplement: Supplementary file 12 [file Table2.xlsx]

## Sheet: Sheet1
Index	Mode	Compounds	物质	Class I	物质一级分类	Class II	物质二级分类	Formula	Q1 (Da)	Molecular weight (Da)	RT (min)	Adduct	Mass error	Level	score	LC mode	CAS	PubChem CID	HMDB	Metlin	cpd_ID	GS1	GS2	GS3	YS1	YS2	YS3	QC01	QC02	QC03	kegg_map
Zmhn002301	T3_positive	4-O-beta-D-glucosyl-4-coumaric acid	香豆酸-O-葡萄糖苷	Organic acids	有机酸	Organic acids	有机酸	C15H18O8	344.134	326.1	3.0931	[M+NH4]+	1.65215	2	0.9606	rp	14364-05-7	9840292	HMDB0039509	-	C04415	1.34709e+06	851220	1.65544e+06	2.29392e+06	2.07177e+06	2.24134e+06	1.66999e+06	1.67007e+06	1.66462e+06	-
MW0136978	T3_positive	7,3',4',5'-Tetrahydroxyflavone	7,3'，4'，5'-四羟基黄酮	Flavonoids	黄酮	Flavones	黄酮	C15H10O6	287.055	286.048	5.592	[M+H]+	1.06909	2	0.9446	rp	67858-31-5	5393164	HMDB0140457	-	-	1968.31	10621	3894.74	22016.8	10085.7	11088.4	9821.09	9789.97	9112.36	-
MW0138125	T3_positive	(E)-Ethyl 3-(4-hydroxyphenyl)acrylate	对-香豆酸乙酯	Others	其它类	Lactones	内酯类化合物	C11H12O3	239.091	192.079	4.1744	[M+HCOO+2H]+	1.56098	2	0.9418	rp	7362-39-2 | 2979-06-8	676946	HMDB0131282	84964	-	37583.3	13232.2	25326.9	98609.9	185133	149994	37282.5	36451.9	36322.3	-
MW0103634	T3_positive	Nadide	Nadide	Nucleotides and derivatives	核苷酸及其衍生物	Nucleotides and derivatives	核苷酸及其衍生物	C21H27N7O14P2	664.118	663.109	1.3773	[M+H]+	2.12988	2	0.9388	rp	53-84-9	5892	HMDB0000902	-	C00003	67550.8	44701.7	47689.7	18876.9	63094.4	29334.9	34549.4	35967.8	38489.2	ko00190,ko00730,ko00760,ko01100,ko01240
MW0141380	T3_positive	13E-Docosenamide	13E-Docosenamide	FA	脂肪酰类	Others	其它	C22H43NO	675.677	337.334	7.8013	[2M+H]+	1.73363	2	0.9342	rp	3061-72-1	5365369	-	85041	-	74.43	164.95	49.24	31.47	60.43	146.47	893.89	918	916.03	-
MW0105167	T3_positive	FAPy-adenine	4，6-二氨基-5-甲酰氨基嘧啶	Heterocyclic compounds	杂环化合物	Heterocyclic compounds	杂环化合物	C5H7N5O	136.062	153.065	1.3478	[M+H-H2O]+	6.19856	2	0.9124	rp	5122-36-1	114926	HMDB0004816	7080	C06502	163016	209413	150908	31034.6	12841.3	16524.7	66175.3	59973.3	64991.6	-
MW0104181	T3_positive	3-Oxoglutaric acid	1,3-丙酮二甲酸	Organic acids	有机酸	Organic acids	有机酸	C5H6O5	111.007	146.022	0.962	[M+H-2H2O]+	1.55016	2	0.9118	rp	542-05-2	68328	HMDB0013701	-	-	117646	79327.4	107343	58314.8	116019	74631.6	94290.8	101315	98078.2	-
MW0114048	T3_positive	Catalposide	梓苷	Terpenoids	萜类	Monoterpenoids	倍萜	C22H26O12	483.148	482.142	3.3104	[M+H]+	4.09322	2	0.9114	rp	6736-85-2	93039	-	-	-	25231.5	26413.9	14530.7	39472.3	39523.1	63341.6	38292.8	38130.9	38121.6	-
Lmhp001461	T3_positive	Pro-leu	L-脯氨酰-L-亮氨酸	Amino acids and derivatives	氨基酸及其衍生物	Amino acids and derivatives	氨基酸及其衍生物	C11H20N2O3	229.155	228.147	1.2191	[M+H]+	0.743555	2	0.8943	rp	52899-07-7	444109	-	23647	-	348932	332952	351640	152052	303095	321457	293851	297015	296312	-
MW0049106	T3_positive	Cyclopamine	环巴胺	Alkaloids	生物碱	Terpenoid alkaloids	萜类生物碱	C27H41NO2	412.321	411.314	5.392	[M+H]+	0.122573	2	0.8932	rp	4449-51-8 | 11051-96-0	442972	-	68586	C10798	6791.07	9286.68	8472.87	6361.28	8253.62	7937.5	13534.4	13691.3	13549.2	-
MW0063581	T3_positive	Sn-glycerol-1-phosphate	甘油-3-磷酸	GP	甘油磷脂类	GP	甘油磷脂类	C3H9O6P	219.085	172.014	1.7993	[M+HCOO+2H]+	4.06775	2	0.8894	rp	5746-57-6 | 27082-31-1	439276	-	-	C00623	498.29	105.85	44.5	5740.2	9120.62	6984.49	1786.63	1833.77	1656.21	ko00564,ko01110
MW0110760	T3_positive	2S-Amino-4E-pentadecene-1,3R-diol	2S-氨基-4E-十五碳烯-1,3R-二醇	Alcohol and amines	醇、胺类	Alcohols	醇类	C15H31NO2	240.232	257.236	5.9492	[M+H-H2O]+	2.45292	2	0.886	rp	86555-28-4	91886102	-	-	-	21609.1	58950	35810.9	11086.4	35978.7	11582.8	29644.4	29466.2	29595.7	-
MW0136963	T3_positive	7-Ethoxy-4-methylcoumarin	7-乙氧基-4-甲基-2H-1-苯并吡喃-2-酮	Benzene and substituted derivatives	苯及其衍生物	Benzene and substituted derivatives	苯及其衍生物	C12H12O3	431.153	204.079	3.9984	[2M+Na]+	13.5229	2	0.8744	rp	87-05-8	66595	HMDB0035095	-	-	46413.7	31949.7	21835.1	805857	734354	741282	328577	332668	329223	-
MW0006042	T3_positive	2-Hydroxy-6-pentadecylbenzoic acid	2-羟基-6-十五烷基苯甲酸	Benzene and substituted derivatives	苯及其衍生物	Benzene and substituted derivatives	苯及其衍生物	C22H36O3	349.274	348.266	7.1333	[M+H]+	0.584303	2	0.8628	rp	16611-84-0	167551	HMDB0029683	-	C10759	1485.31	4584.59	5592.52	26081	11082.7	12461.1	15120.8	15782.8	15524.4	-
MW0017137	T3_positive	Nervonic acid	神经酸	Lipids	脂质	Free fatty acids	游离脂肪酸	C24H46O2	331.34	366.35	6.4905	[M+H-2H2O]+	10.3765	2	0.8617	rp	506-37-6	5281120	HMDB0002368	262	C08323	111243	157784	146398	120032	161728	113839	94388.8	91458	96626.8	ko01040
MW0153280	T3_positive	Lys-Trp	L-赖氨酸-L-色氨酸	Amino acids and derivatives	氨基酸及其衍生物	Amino acids and derivatives	氨基酸及其衍生物	C17H24N4O3	441.173	332.185	5.2721	[M+H]+	5.45463	2	0.855	rp	50674-18-5	4369395	HMDB0028962	-	-	31248.8	42412.3	21553.2	67223.8	52321.4	42414.5	29076.4	29140.5	28369	-
mws4076	T3_positive	18alpha-Glycyrrhetinic acid	18α-甘草次酸	Organic acids	有机酸	Organic acids	有机酸	C30H46O4	471.347	470.34	7.8273	[M+H]+	0.0830518	2	0.8525	rp	1449-05-4	73398	HMDB0034517	-	-	243852	105900	288840	196605	228931	241247	218540	215921	220230	-
MW0108511	T3_positive	N-[(3s)-2-Oxotetrahydrofuran-3-Yl]butanamide	N-丁酰-L-高丝氨酸内酯	Others	其它类	Lactones	内酯类化合物	C8H13NO3	218.103	171.089	1.1002	[M+HCOO+2H]+	1.64246	2	0.8514	rp	67605-85-0	10130163	-	36732	-	23975.6	32637.3	17401.1	55546.9	38523.7	63977.2	32727.9	32569.1	32437.1	-
MW0006246	T3_positive	Phosphine-biotin	Phosphine-biotin	Benzene and substituted derivatives	苯及其衍生物	Benzene and substituted derivatives	苯及其衍生物	C41H53N4O8PS	793.347	792.332	5.6217	[M+H]+	7.88661	2	0.85	rp	608514-42-7	24859184	-	64823	-	19291.4	16439.5	22072.2	4530.34	2785.36	4616.74	8519.15	8550.07	8747.73	-
MW0148485	T3_positive	Isorescinnamine, dihydro-	异戊二胺，二氢-	Alkaloids	生物碱	Alkaloids	生物碱	C35H44N2O9	654.307	636.305	7.6278	[M+NH4]+	7.3761	2	0.85	rp	6335-49-5	232430	-	85095	-	2436.87	2481.32	1246.6	10716.8	5878.01	9648.8	5333.74	5500.92	5517.55	-
MW0014589	T3_positive	(+/-)5,6-EET Methyl Ester	5（6)-EET甲酯	Lipids	脂质	Free fatty acids	游离脂肪酸	C21H34O3	335.258	334.251	6.6504	[M+H]+	0.372751	2	0.8461	rp	122799-12-6	13075008	-	62931	-	311390	334536	296691	212937	215652	123986	252509	251029	258674	-
MW0113887	T3_positive	alpha,beta-Trehalose	α，β-海藻糖	Others	其它类	Saccharides	糖类	C12H22O11	307.103	342.116	2.6783	[M+H-2H2O]+	5.14429	2	0.8447	rp	585-91-1	10871590	HMDB0029880	-	-	352.3	466.63	406.87	12774.1	10363.8	14272.3	2659.9	2548.3	2710.1	-
MW0130875	T3_positive	2-Methoxycinnamaldehyde	2-甲氧基肉桂醛	Phenolic acids	酚酸类	Phenolic acids	酚酸类	C10H10O2	163.075	162.068	6.9697	[M+H]+	0.776629	2	0.8352	rp	1504-74-1	641298	HMDB0033830	-	-	90536.5	89332	80280	95015.4	106023	109467	93989.8	95985.6	93808.5	-
MW0114361	T3_positive	D-Ribulose 1,5-bisphosphate	D-核糖-1,5-双磷酸酯	Others	其它类	Saccharides	糖类	C5H12O11P2	328.01	309.986	0.5648	[M+NH4]+	20.903	2	0.8347	rp	24218-00-6 | 2002-28-0	123658	-	377	C01182	29008.7	28167.1	30568.3	20401	23348.2	21942.7	40723	41371.2	41408.7	ko00030,ko00630,ko00710,ko01100,ko01110,ko01200
MW0000044	T3_positive	(S)-2-Propylpiperidine	毒芹碱	Alkaloids	生物碱	Alkaloids	生物碱	C8H17N	172.115	127.136	5.1535	[M-H+2Na]+	17.4926	2	0.834	rp	458-88-8	441072	HMDB0030285	-	C06523	9938.74	13853.5	10571	9445.95	11643.5	6237.69	5659.16	5545.33	5535.15	-
MW0157301	T3_positive	Sumaresinol	苏木树脂醇；苏木树脂酸	Terpenoids	萜类	Triterpene	三萜	C30H48O4	455.349	472.355	4.4493	[M+H-H2O]+	4.13284	2	0.8337	rp	559-64-8	12443148	-	-	C17070	223911	251639	272987	253887	298816	284708	98084.1	98268.3	98476.4	-
MW0062178	T3_positive	Pristanic acid	Pristanic acid	Terpenoids	萜类	Ditepenoids	二萜	C19H38O2	175.023	298.287	1.1208	[M+H-H2O]+	1.06212	2	0.8336	rp	1189-37-3	123929	HMDB0000795	5760	-	31884.2	18503.7	32302.6	69005.9	33691.7	81624.5	31482.3	32624	31791.9	-
MEDN1606	T3_positive	N-Acetylarylamine	乙酰苯胺	Benzene and substituted derivatives	苯及其衍生物	Benzene and substituted derivatives	苯及其衍生物	C8H9NO	135.065	135.068	1.1605	[M+]+	4.70421	2	0.8319	rp	55576-55-1	904	HMDB0001250	6107	C07565	5803.35	1874.84	6765.5	22628.8	8860.58	8745.96	5716.41	5939.17	5837.45	-
MW0126336	T3_positive	Pyridoxamine phosphate	吡哆胺-5'-磷酸	Organic acids	有机酸	Organic acids	有机酸	C8H13N2O5P	497.13	248.056	2.6586	[2M+H]+	12.703	2	0.8297	rp	529-96-4	1053	HMDB0001555	-	C00647	16967.4	3308.74	25074.9	3081.87	2671.14	3168.85	13885.4	14264.4	14434	ko00750,ko01100
MW0112074	T3_positive	2-Aminoacetophenone	2-氨基苯乙酮	Others	其它类	Ketone compounds	酮类化合物	C8H9NO	182.081	135.068	1.397	[M+HCOO+2H]+	1.04539	2	0.8264	rp	613-89-8	11952	HMDB0032628	-	-	74687.1	122034	79753.8	93033.6	118730	70162.5	67018.1	69909.5	69591.2	-
MW0052939	T3_positive	Forskolin	毛喉素	Terpenoids	萜类	Ditepenoids	二萜	C22H34O7	449.195	410.231	2.5004	[M+K]+	7.21573	2	0.8263	rp	66575-29-9 | 66428-89-5	47936	-	53589	C09076	9771.35	8709.53	9698.19	16151.3	18234.4	16966.9	15557.7	15357.6	15347.6	-
MW0012308	T3_positive	Isoacitretin	13-顺式阿维A	Organic acids	有机酸	Organic acids	有机酸	C21H26O3	309.181	326.188	2.5402	[M+H-H2O]+	10.8732	2	0.825	rp	69427-46-9	6437841	HMDB0003039	621	-	43175.1	43281.8	38062.7	72593.7	81064.8	80852.7	106972	106436	107061	-
MW0061828	T3_positive	Pinolenic Acid ethyl ester	松油酸乙酯	FA	脂肪酰类	Others	其它	C20H34O2	353.269	306.256	6.6504	[M+HCOO+2H]+	3.88219	2	0.8245	rp	493015-74-0	35027734	-	45143	-	1.00915e+06	922227	1.03562e+06	295638	417142	408036	990477	994077	1.00507e+06	-
MW0139812	T3_positive	Thalsimine	塔尔西明	Heterocyclic compounds	杂环化合物	Heterocyclic compounds	杂环化合物	C38H40N2O7	654.302	636.284	7.7872	[M+NH4]+	7.28778	2	0.8229	rp	5525-36-0	362568	-	-	C09661	15302.9	20890.8	20877.7	22510.6	19998.5	27233.2	16525.3	16628.5	16731.4	-
MW0107319	T3_positive	His-Met	组氨酰甲硫氨酸	Amino acids and derivatives	氨基酸及其衍生物	Amino acids and derivatives	氨基酸及其衍生物	C11H18N4O3S	409.112	286.11	4.253	[M+H]+	14.6509	2	0.8221	rp	2488-11-1	7408103	HMDB0028891	-	-	3774.73	1120.93	4683.86	968.52	2211.19	2506.61	6094.84	5844.94	6421.4	-
MW0139231	T3_positive	Pachyrrhizin	地瓜苷	Heterocyclic compounds	杂环化合物	Heterocyclic compounds	杂环化合物	C19H12O6	337.071	336.063	4.7227	[M+H]+	5.21406	2	0.8211	rp	10091-01-7	101277	HMDB0034049	-	-	10012.7	9576.37	4778.08	5853.29	15679.6	12243.9	13918.1	13539.3	14506.1	-
MW0130123	T3_positive	Dihydroquercetin	2-(3，4-二羟基苯基)-3，5，7-三羟基-3，4-二氢-2H-1-苯并吡喃-4-酮	Others	其它类	Ketone compounds	酮类化合物	C15H12O7	305.065	304.058	4.2334	[M+H]+	1.98683	2	0.8185	rp	98006-93-0 | 215257-15-1 | 5117-01-1	471	HMDB0125371	-	-	36400.8	38614.8	34402.5	11898	21162.1	18723.7	35634.1	35634.8	35584.7	-
MW0148113	T3_positive	Cys-Tyr	半胱氨酸-酪氨酸	Amino acids and derivatives	氨基酸及其衍生物	Amino acids and derivatives	氨基酸及其衍生物	C12H16N2O4S	267.087	284.083	2.2012	[M+H-H2O]+	18.5751	2	0.816	rp	1089-23-2	150879	HMDB0028787	23992	-	53152.1	55044.3	50067	95731.9	94360.7	106451	65095.4	63994.6	65859.2	-
MW0139595	T3_positive	Robustic acid	辛酸	Organic acids	有机酸	Organic acids	有机酸	C22H20O6	381.133	380.126	5.979	[M+H]+	10.3701	2	0.815	rp	5307-59-5	54677407	-	44210	-	10374.4	23739.2	75913	238588	244106	69279.1	100259	89108.6	103422	-
MW0063602	T3_positive	Soyasapogenol A	齐墩果-12-烯-3,21,22,23-四醇 (大豆皂醇 A)	Terpenoids	萜类	Triterpene	三萜	C30H50O4	492.404	474.371	6.6504	[M+NH4]+	1.38584	2	0.8144	rp	508-01-0	12442849	HMDB0034505	-	C17419	121116	89711.8	115770	48181.1	40891	41701	91962.9	91612.6	88196.3	-
MW0053831	T3_positive	Hecogenin	3-羟基-螺旋甾烷-12-酮 (海柯皂苷元)	Steroids	甾体	Steroidal saponins	甾体皂苷	C27H42O4	431.314	430.308	6.3505	[M+H]+	9.91913	2	0.8123	rp	467-55-0	91453	-	43920	C08902	69847.2	57526.3	28916.1	4932.93	3554.81	4215.06	49224.9	46917.8	49514.1	-
MW0107733	T3_positive	Leu-Leu-Ala	亮亮氨酸	Amino acids and derivatives	氨基酸及其衍生物	Amino acids and derivatives	氨基酸及其衍生物	C15H29N3O4	382.171	315.216	1.2083	[M-2H+3Na]+	4.89251	2	0.8102	rp	20274-80-0	7020110	-	16218	-	2828.89	13986.8	6353.82	108.6	1880.1	2172.17	2473.38	1385.66	2395.49	-
MW0138533	T3_positive	Isorhamnetin 3-O-alpha-rhamnopyranosyl-(1-2)-beta-galactopyranoside	异鼠李素3-O-ALPHA-吡喃鼠李糖基-(1-2)-BETA-吡喃半乳糖苷	Flavonoids	黄酮	Flavones	黄酮	C28H32O16	625.177	624.169	4.4493	[M+H]+	4.61438	2	0.8093	rp	107740-46-5	5487249	-	-	-	123539	113251	199320	200646	226215	241534	101314	92044.5	99775.4	-
MW0127740	T3_positive	2-Phenylpropionate	2-苯基丙酸	Organic acids	有机酸	Organic acids	有机酸	C9H10O2	197.081	150.068	3.9594	[M+HCOO+2H]+	1.56984	2	0.809	rp	492-37-5	10296	HMDB0011743	-	-	76551.9	61024.9	76823	93637.5	99681.4	88162.6	142478	143332	143362	-
MW0015536	T3_positive	acetyl Podocarpic acid anhydride	乙酰罗汉果酸酐	Others	其它类	Lactones	内酯类化合物	C38H46O7	637.305	614.324	7.5083	[M+Na]+	12.4818	2	0.8068	rp	344327-48-6	9830426	-	45069	-	22381.4	13422.1	25058.5	57394.4	45476.9	41255.3	21950	21557.8	20723.5	-
MW0009307	T3_positive	Oxycarboxin	羟卡波辛	Benzene and substituted derivatives	苯及其衍生物	Benzene and substituted derivatives	苯及其衍生物	C12H13NO4S	290.04	267.057	5.7508	[M+Na]+	14.073	2	0.8039	rp	5259-88-1	21330	-	-	-	11129.7	9275.5	9205.73	11411.9	2368.48	8891.46	4494.74	5944.67	5604.99	-
MW0129510	T3_positive	2',6'-Dihydroxy-4,4'-dimethoxychalcone	2'，6'-二羟基4'，4-二甲氧基查尔酮	Flavonoids	黄酮	Chalcones	查耳酮	C17H16O5	323.092	300.1	6.1896	[M+Na]+	3.79853	2	0.7997	rp	20621-49-2 | 94441-99-3	6438580	HMDB0140278	-	-	14736.5	29451.4	16840.9	90259.7	109379	98741.2	50381.2	51311.6	51428.6	-
MW0016181	T3_positive	Betulonic acid	3-羰基羽扇豆-20(29)-烯-28-酸 (白桦脂酮酸)	Terpenoids	萜类	Triterpene	三萜	C30H46O3	454.339	454.345	8.6733	[M+]+	10.8542	2	0.7983	rp	4481-62-3	122844	-	263484	-	17245	32704.9	42039	24747.7	19369.4	11088.7	45510.5	46197.8	45793.8	-
MW0106279	T3_positive	Cys-Asp-Pro-Gly-Tyr-Ile-Gly-Ser-Arg	Cys-Asp-Pro-Gly-Tyr-Ile-Gly-Ser-Arg	Amino acids and derivatives	氨基酸及其衍生物	Amino acids and derivatives	氨基酸及其衍生物	C40H62N12O14S	967.436	966.423	5.5523	[M+H]+	3.06049	2	0.7925	rp	110590-60-8	9811758	-	85178	-	162.43	3999.67	1370.31	3748.12	793.54	2462.43	5169.6	5077.2	5096.1	-
MW0005557	T3_positive	5-Aminoimidazole-4-carboxamide	5-氨基-4-咪唑甲酰胺	Alcohol and amines	醇、胺类	Amines	胺类	C4H6N4O	195.065	126.054	2.8769	[M+H]+	2.45769	2	0.7917	rp	360-97-4	9679	HMDB0003192	629	C04051	7280.81	19848.1	20341.8	121334	105609	122341	51939.6	47535.4	50280.1	ko00230,ko01100
MW0061067	T3_positive	Perillaldehyde	紫苏醛	Heterocyclic compounds	杂环化合物	Heterocyclic compounds	杂环化合物	C10H14O	197.117	150.105	4.1941	[M+HCOO+2H]+	0.459072	2	0.7904	rp	2111-75-3	16441	HMDB0003647	-	C02576	22064.7	14449.5	25648.6	19320	20897.9	21282	32829.3	32946.7	32831.4	-
FDATN00282	T3_positive	Neohesperidin dihydrochalcone	新橙皮苷二氢查耳酮	Flavonoids	黄酮	Chalcones	查耳酮	C28H36O15	613.225	612.205	5.0944	[M+H]+	21.4996	2	0.7903	rp	20702-77-6	30231	HMDB0030542	43746	-	5487.94	5709.33	5751.72	89123.1	123877	98448.1	33698	34682.8	33817	-
MW0113884	T3_positive	Aloeresin A	芦荟树脂 A	Flavonoids	黄酮	Other Flavonoids	其它类黄酮	C28H28O11	541.171	540.163	5.9095	[M+H]+	5.64569	2	0.7895	rp	74545-79-2	5317657	-	-	C17781	46639.7	56814.8	46153.9	38081.8	43072.9	46605.7	44040.3	43962	44464.4	-
MW0127814	T3_positive	Isovitexin 2''-O-arabinoside	异牡荆素2′′-O-阿拉伯糖苷	Alcohol and amines	醇、胺类	Alcohols	醇类	C26H28O14	565.156	564.148	4.1941	[M+H]+	0.194904	2	0.7882	rp	53382-71-1	44468060	-	-	-	3.86634e+06	4.27673e+06	4.97756e+06	5.21107e+06	5.73802e+06	5.66489e+06	5.60624e+06	5.4361e+06	5.40252e+06	-
MW0109739	T3_positive	S-nitrosoglutathione	S-亚硝基-L-谷胱甘肽	Amino acids and derivatives	氨基酸及其衍生物	Amino acids and derivatives	氨基酸及其衍生物	C10H16N4O7S	690.212	336.074	5.114	[2M+NH4]+	2.2615	2	0.7863	rp	57564-91-7	104858	HMDB0004645	-	-	301046	340707	220166	653908	690905	344684	276224	278218	282883	-
MW0000973	T3_positive	Gingerol	[6]-姜酚	Phenolic acids	酚酸类	Phenolic acids	酚酸类	C17H26O4	363.181	294.183	4.5758	[M+Na+HCOOH]+	8.92149	2	0.7859	rp	23513-14-6 | 1391-73-7	442793	HMDB0005783	45734	C10462	37501.5	37752.8	39824.2	59751.7	49939.4	62921.1	66822.7	65623.3	65259.4	ko00945,ko01110
MW0107840	T3_positive	Leucylproline	亮氨酰脯氨酸	Amino acids and derivatives	氨基酸及其衍生物	Amino acids and derivatives	氨基酸及其衍生物	C11H20N2O3	229.155	228.147	0.803	[M+H]+	0.575309	2	0.7841	rp	6403-35-6	80817	HMDB0011175	-	-	165496	192724	181589	64118.1	133267	139184	147631	147214	149692	-
MW0004284	T3_positive	4-(3-Hydroxybutyl)phenol	4-(4-羟基苯基)-2-丁醇；4-HPB；杜鹃醇；桦木酚	Phenolic acids	酚酸类	Phenolic acids	酚酸类	C10H14O2	213.112	166.099	3.1917	[M+HCOO+2H]+	1.67631	2	0.7829	rp	69617-84-1	97790	-	-	C17690	5925.77	2245.62	3813.95	9163.01	21027.2	18401.9	13127.5	12780.5	13159.7	-
MW0116019	T3_positive	3,4-Methylenedioxycinnamaldehyde	3,4-亚甲基二氧肉桂醛	Others	其它类	Aldehyde compounds	醛类化合物	C10H8O3	177.054	176.047	3.9009	[M+H]+	0.694081	2	0.7827	rp	14756-00-4 | 58095-77-5	5374493	-	263513	-	197573	177407	194556	754036	803208	641908	721418	642441	642610	-
MW0114212	T3_positive	alpha-D-Galactose 1-phosphate	α-D-半乳糖-1-磷酸	Others	其它类	Saccharides	糖类	C6H13O9P	344.983	260.03	0.5643	[M+K+HCOOH]+	0.848239	2	0.7819	rp	2255-14-3	123912	HMDB0000645	-	C00446	3539.15	1214.16	7446.47	4975.79	578.27	6219.89	4957.23	1761.07	4458.82	ko00052,ko00520,ko01100,ko01250
MW0007840	T3_positive	Monoethyl phthalate	邻苯二甲酸单乙酯	Benzene and substituted derivatives	苯及其衍生物	Benzene and substituted derivatives	苯及其衍生物	C10H10O4	177.055	194.058	5.6911	[M+H-H2O]+	0.288475	2	0.7816	rp	2306-33-4	75318	HMDB0002120	-	-	29886.1	24406.1	7331.44	1.44622e+06	1.43912e+06	1.74179e+06	722033	716536	722197	-
MEDN1036	T3_positive	Hydroxytyrosol	羟基酪醇	Phenolic acids	酚酸类	Phenolic acids	酚酸类	C8H10O3	155.07	154.063	2.3886	[M+H]+	1.15539	2	0.7809	rp	10597-60-1	82755	HMDB0005784	-	-	22546.1	16626.6	22702.5	35101.4	29909.5	25629.3	21701	22088.9	21725.7	-
MW0001273	T3_positive	1,2,4-Benzenetriol	1,2,4-苯三醇	Phenolic acids	酚酸类	Phenolic acids	酚酸类	C6H6O3	127.038	126.032	2.7774	[M+H]+	1.44958	2	0.7805	rp	533-73-3	10787	HMDB0124831	506	C02814	41406.9	30161.3	42273	38474	41785	40700.3	53100.5	52853.7	52579	ko01100
MW0123384	T3_positive	Clerodin	3-脱氧石竹醇	Heterocyclic compounds	杂环化合物	Heterocyclic compounds	杂环化合物	C24H34O7	457.217	434.231	2.0426	[M+Na]+	1.62805	2	0.7804	rp	464-71-1	442014	-	-	C09075	8801.16	8559.86	7587.13	18083	14649.1	25077.2	18681.1	18562.2	18737.3	-
MW0113988	T3_positive	beta-D-Galp-(1->3)-D-GalpNAc	β-D-半乳糖基-(1->3)-N-乙酰基-D-半乳糖胺；β-D-吡喃半乳糖基-(1->3)-N-乙酰基-D-半乳糖胺	Others	其它类	Saccharides	糖类	C14H25NO11	348.129	383.143	2.2047	[M+H-2H2O]+	1.36601	2	0.7804	rp	20972-29-6	441248	-	-	C07278	161078	163296	156979	162036	191660	210853	132277	130615	132109	-
MW0000095	T3_positive	6-Acetylmorphine	6-乙酰吗啡	Alkaloids	生物碱	Isoquinoline alkaloids	异喹啉类生物碱	C19H21NO4	350.135	327.147	4.664	[M+Na]+	4.13571	2	0.78	rp	2784-73-8	5462507	HMDB0041812	-	-	20689.8	20455.7	27128.4	10269.6	614.44	12292.4	34124.2	33027.3	34040.4	-
MW0126137	T3_positive	Picrotin	苦味素	Heterocyclic compounds	杂环化合物	Heterocyclic compounds	杂环化合物	C15H18O7	395.077	310.105	4.859	[M+K+HCOOH]+	2.35952	2	0.7796	rp	21416-53-5	442291	HMDB0240279	43703	C09528	184441	329086	216948	329096	334331	309613	293963	291000	291109	-
MW0056883	T3_positive	Colfosceril palmitate	菊苣棕榈酸酯	GP	甘油磷脂类	PC	磷脂酰胆碱	C40H80NO8P	756.553	733.562	8.7106	[M+Na]+	2.05446	2	0.7794	rp	63-89-8	452110	HMDB0000564	5548	C00157	78180.5	133890	136481	181647	124892	70586.9	107714	111411	91618.6	ko00564,ko00590,ko00591,ko00592,ko01100,ko01110
MW0009430	T3_positive	Phenylpropiolic acid	苯丙酸	Benzene and substituted derivatives	苯及其衍生物	Benzene and substituted derivatives	苯及其衍生物	C9H6O2	147.044	146.037	1.964	[M+H]+	0.586227	2	0.7784	rp	637-44-5	69475	HMDB0002359	6644	-	76007	90207.9	135998	69207	93507.2	89966.4	120373	119359	119325	-
MW0061609	T3_positive	Phomenone	苯美酮	Terpenoids	萜类	Sesquiterpenoids	倍半萜	C15H20O4	287.127	264.136	4.4284	[M+Na]+	2.10336	2	0.7783	rp	55785-58-5	93306	-	-	C09708	19180	36764.8	28342.4	25653.1	33804.5	32920.7	24493.2	24342.1	24490.4	-
MW0108583	T3_positive	N-3-oxo-tetradec-7(Z)-enoyl-L-Homoserine lactone	N-3-氧代十四烷基-7（Z)-烯酰基-L-高丝氨酸内酯	Others	其它类	Lactones	内酯类化合物	C18H29NO4	324.217	323.21	6.0491	[M+H]+	0.349728	2	0.778	rp	482598-46-9	10881846	-	45495	-	89129.3	26225.1	55321.6	58616.8	71718.7	128579	37045.6	39934.3	39154.1	-
MW0107215	T3_positive	Guanidinosuccinic acid	胍基琥珀酸	Organic acids	有机酸	Organic acids	有机酸	C5H9N3O4	351.123	175.059	6.0892	[2M+H]+	8.58068	2	0.7775	rp	6133-30-8	439918	HMDB0003157	10	C03139	2539.72	25086.1	27502	202673	216899	192162	74259.6	75901.9	74801	-
MEDN1593	T3_positive	4-Hydroxy-3-methoxybenzenemethanol	香草醇	Phenolic acids	酚酸类	Phenolic acids	酚酸类	C8H10O3	347.097	154.063	3.3695	[2M+K]+	1.45527	2	0.777	rp	498-00-0	62348	HMDB0032012	-	C06317	824.87	272.52	1912.99	68986.9	74919.5	61185.4	45949.9	49402.1	48833	-
MEDP1026	T3_positive	2,4-Dihydroxybenzoic acid	2,4-二羟基苯甲酸	Phenolic acids	酚酸类	Phenolic acids	酚酸类	C7H6O4	137.024	154.027	1.5536	[M+H-H2O]+	2.21215	2	0.7768	rp	89-86-1	1491	HMDB0029666	-	-	11916.4	10299.6	7936.05	513.61	21864.8	6490.2	19069.6	19114.2	20268.8	-
MW0119718	T3_positive	3-Methyluric acid	3-甲基尿酸	Organic acids	有机酸	Organic acids	有机酸	C6H6N4O3	183.05	182.044	0.7833	[M+H]+	2.12273	2	0.7763	rp	605-99-2	11804	HMDB0001970	-	-	80678.3	54441.7	75914.3	57112.9	60164.3	43759.7	80357.7	80470.3	80783	-
MW0128216	T3_positive	(E)-1,7-bis(4-hydroxyphenyl)hept-4-en-3-one	（4E)-1,7-双（4-羟基苯基）庚-4-烯-3-酮	Others	其它类	Ketone compounds	酮类化合物	C19H20O3	631.241	296.141	7.1871	[2M+K]+	2.93662	2	0.7761	rp	56973-65-0	23786382	HMDB0138206	-	-	4443.28	9480.54	3784.09	473.03	719.29	620.86	4221.89	4238.04	4310.59	-
MW0107165	T3_positive	Glycylglycylglycine	甘氨酰甘氨酸	Amino acids and derivatives	氨基酸及其衍生物	Amino acids and derivatives	氨基酸及其衍生物	C6H11N3O4	231.108	189.075	0.5456	[M+CH3CN+H]+	4.59839	2	0.7753	rp	556-33-2	11161	HMDB0029419	-	-	68126	61062.7	76344.1	50356.6	57080.7	50906.1	82509.3	83162.7	82528.6	-
MW0108619	T3_positive	N-Acetyl-D-phenylalanine	N-乙酰-D-苯丙氨酸	Amino acids and derivatives	氨基酸及其衍生物	Amino acids and derivatives	氨基酸及其衍生物	C11H13NO3	453.139	207.089	2.857	[2M+K]+	4.12293	2	0.7749	rp	10172-89-1	101184	-	5498	C05620	49438.9	22549.3	33248.6	6732.42	8328.11	17738.3	16458.7	16499.2	16819.4	ko00470,ko01100
MW0108922	T3_positive	Tiglylglycine	N-糖基甘氨酸	Amino acids and derivatives	氨基酸及其衍生物	Amino acids and derivatives	氨基酸及其衍生物	C7H11NO3	157.075	157.074	1.4953	[M+]+	6.6911	2	0.7749	rp	35842-45-6	6441567	HMDB0000959	4246	-	2356.63	1678.48	3776.79	551.66	2373.79	1540.19	3990.02	3975.31	3991.92	-
MW0001202	T3_positive	4-Methylphenylacetone	4-甲基苯基丙酮	Benzene and substituted derivatives	苯及其衍生物	Benzene and substituted derivatives	苯及其衍生物	C10H12O	131.088	148.089	5.1535	[M+H-H2O]+	4.85624	2	0.7748	rp	2096-86-8	137428	-	265046	-	43074.8	46525.6	36640.6	38308.4	36333.5	38466.9	14607.7	15161.2	13018.7	-
MW0125030	T3_positive	Methyl 1-methylpyrrole-2-carboxylate	1-甲基吡咯-2-羧酸甲酯	Others	其它类	Lactones	内酯类化合物	C7H9NO2	186.076	139.063	2.2012	[M+HCOO+2H]+	0.147663	2	0.7745	rp	37619-24-2	142178	-	263633	-	5882.54	5617.45	5983.01	4064.7	4853.2	4623.27	5059.35	4864.31	4764.68	-
MW0000452	T3_positive	Strychnine	士的宁,番木鳖碱	Alkaloids	生物碱	Alkaloids	生物碱	C21H22N2O2	334.17	334.168	3.8411	[M+]+	4.92147	2	0.7742	rp	57-24-9	441071	-	3463	C06522	35647.4	45693.8	35859.7	27107.7	30104.8	24182.1	55342.3	54758.1	54774.4	ko00901,ko01110
MW0105581	T3_positive	Alitame	爱丽甜	Organic acids	有机酸	Organic acids	有机酸	C14H25N3O4S	331.154	331.157	5.114	[M+]+	4.21773	2	0.7742	rp	80863-62-3	64763	-	-	-	31079.8	42007.9	11208	64261.7	73457.8	86084.6	43050.4	42053.6	43157.4	-
MW0015797	T3_positive	Anisatin	莽草毒素	Heterocyclic compounds	杂环化合物	Heterocyclic compounds	杂环化合物	C15H20O8	679.219	328.116	6.0892	[2M+Na]+	1.31837	2	0.7739	rp	5230-87-5	115121	-	-	-	31439.9	8575.23	22352.7	287359	277597	282595	110020	111746	110118	-
MW0055314	T3_positive	CID 14021529	尼罗河金银楝素	Terpenoids	萜类	Triterpene	三萜	C30H48O3	457.365	456.36	8.6812	[M+H]+	1.75517	2	0.7739	rp	115404-57-4	14021529	-	43672	-	81284	144356	128398	205406	122717	91238.3	84751.9	82356.8	84781.6	-
MW0114742	T3_positive	Linustatin	亚麻氰苷	Alkaloids	生物碱	Alkaloids	生物碱	C16H27NO11	432.15	409.158	1.8091	[M+Na]+	5.46237	2	0.7735	rp	72229-40-4	119301	-	66912	C08333	16290.4	5549.88	20387.4	101303	81459.9	55632.2	49132.8	51806.1	50161.2	-
MW0108704	T3_positive	N-Benzyloxycarbonyl-L-leucine	N-苄氧基羰基-L-亮氨酸	Amino acids and derivatives	氨基酸及其衍生物	Amino acids and derivatives	氨基酸及其衍生物	C14H19NO4	531.275	265.131	7.5282	[2M+H]+	4.05376	2	0.7733	rp	2018-66-8	74840	-	-	C04335	9527.05	8318.34	10964.2	27527.8	22792.8	21816.1	9425.35	9400.1	9479.89	-
MW0052728	T3_positive	Ethyl hexadecanoate	棕榈酸乙酯	Lipids	脂质	Free fatty acids	游离脂肪酸	C18H36O2	302.306	284.272	6.1093	[M+NH4]+	5.49048	2	0.773	rp	628-97-7	12366	HMDB0029811	-	-	43516.8	64138	34752.3	39101	33287.1	40042.8	59358	60812.7	60524.9	-
MW0006078	T3_positive	Benzyl alcohol	苯甲醇	Benzene and substituted derivatives	苯及其衍生物	Benzene and substituted derivatives	苯及其衍生物	C7H8O	177.054	108.058	2.8769	[M+Na+HCOOH]+	5.09386	2	0.7728	rp	100-51-6	244	HMDB0003119	-	C03485	51157.9	23205.1	84887.2	166546	145998	145342	130001	129877	129876	-
MW0139797	T3_positive	Tephrosin	灰毛豆酮	Flavonoids	黄酮	Other Flavonoids	其它类黄酮	C23H22O7	411.144	410.137	6.1093	[M+H]+	3.02092	2	0.7728	rp	76-80-2	114909	-	-	-	65914.5	51417.4	33481.7	25597.8	35581.5	16743.5	27042.9	27097	27679.8	-
MW0006328	T3_positive	N-Benzyloxycarbonylglycine	N-苄氧基羰基甘氨酸	Benzene and substituted derivatives	苯及其衍生物	Benzene and substituted derivatives	苯及其衍生物	C10H11NO4	436.171	209.069	5.0354	[2M+NH4]+	0.761694	2	0.7721	rp	1138-80-3	14349	-	-	C03710	2706.52	3222.52	547.96	18496.2	16334.3	25452.3	13594.2	14180.3	14697	-
MW0168538	T3_positive	3-(2,5-dimethoxyphenyl)propanoic acid	3-(2,5-二甲氧基苯基)?丙酸	Organic acids	有机酸	Organic acids	有机酸	C11H14O4	193.086	210.089	3.0931	[M+H-H2O]+	1.14188	2	0.7719	rp	10538-49-5	66343	-	24106	-	99206.1	80692.9	119742	205386	222155	200815	138472	139987	139960	-
MW0052740	T3_positive	Ethyl tetradecanoate	肉豆蔻酸乙酯	Others	其它类	Lactones	内酯类化合物	C16H32O2	274.274	256.24	5.7706	[M+NH4]+	2.16469	2	0.7715	rp	124-06-1	31283	HMDB0034153	-	-	808678	840865	767173	712074	1.13753e+06	828561	961699	961604	946732	-
MW0048964	T3_positive	Cnicine	克尼钦	Others	其它类	Lactones	内酯类化合物	C20H26O7	401.16	378.168	5.372	[M+Na]+	5.02642	2	0.7708	rp	24394-09-0	5281435	-	-	C09362	17337	7727.95	15883.2	143894	145082	119441	107857	111341	123869	-
MW0009199	T3_positive	Pivalanilide	N-新戊酰苯胺	Benzene and substituted derivatives	苯及其衍生物	Benzene and substituted derivatives	苯及其衍生物	C11H15NO	224.128	177.115	8.7245	[M+HCOO+2H]+	1.59469	2	0.7706	rp	6625-74-7	81103	-	44986	-	88316.3	83907.5	88309.4	85121.9	90881.4	85389.6	87894.2	88342.8	88344.5	-
MW0106445	T3_positive	Dihydromethysticin	二氢甲壳素	Benzene and substituted derivatives	苯及其衍生物	Benzene and substituted derivatives	苯及其衍生物	C15H16O5	277.107	276.1	4.3708	[M+H]+	0.48518	2	0.7705	rp	19902-91-1	88308	HMDB0030791	68016	C09926	24371.9	27599	21404.7	25991.2	27815.9	23647.8	17659.8	17137.7	17678.5	-
MW0013469	T3_positive	3-Carboxy-4-methyl-5-propyl-2-furanpropionic acid	3-Carboxy-4-methyl-5-propyl-2-furanpropionic acid	Organic acids	有机酸	Organic acids	有机酸	C12H16O5	503.191	240.1	4.7033	[2M+Na]+	6.00186	2	0.77	rp	86879-39-2	123979	HMDB0061112	-	-	51391.1	65344.2	36832.1	72974.7	57798.5	70249.3	72154	71880	72997.1	-
MW0168279	T3_positive	(2E)-2-[(2S,3R,4S,6R)-2-hydroxy-3,4-dimethoxy-6-[(2R,3R,4S,5S,6R)-3,4,5-trihydroxy-6-(hydroxymethyl)oxan-2-yl]oxycyclohexylidene]acetonitrile	西蒙得木素	Others	其它类	Others	其它	C16H25NO9	376.16	375.153	3.1326	[M+H]+	4.51351	2	0.7699	rp	51771-52-9	6504529	HMDB0030394	85006	-	111871	111579	141760	144862	153068	162522	108444	107587	107617	-
MW0139901	T3_positive	7-Hydroxycoumarinyl Arachidonate	伞形花生四烯酸	Others	其它类	Others	其它	C29H36O4	449.265	448.261	8.7245	[M+H]+	3.24125	2	0.7697	rp	161180-11-6	35025479	-	63019	-	13521.3	42929.6	50602.8	74730.9	49885.3	18606.3	49072.8	48502.9	37078.8	-
MW0004324	T3_positive	4-(4-Hydroxyphenyl)-2-butanone	覆盆子酮	Others	其它类	Ketone compounds	酮类化合物	C10H12O2	165.09	164.084	2.2408	[M+H]+	2.5218	2	0.7695	rp	5471-51-2	21648	HMDB0033723	-	-	16765.7	17335	17324.5	4240.09	5752.56	1188.94	16029.7	15992	16104.3	-
MW0107036	T3_positive	Glu-Thr	谷氨酸-苏氨酸	Amino acids and derivatives	氨基酸及其衍生物	Amino acids and derivatives	氨基酸及其衍生物	C9H16N2O6	295.115	248.101	2.8172	[M+HCOO+2H]+	4.18852	2	0.7694	rp	6875-80-5	6998031	HMDB0028829	23793	-	5075.34	4005.85	1823.26	8519.21	9321.75	3045.2	6951.39	6999.86	6638.85	-
MW0168654	T3_positive	7(S),17(S)-dihydroxy-8(E),10(Z),13(Z),15(E),19(Z)-Docosapentaenoic Acid	7(S),17(S)-二羟基-8(E),10(Z),13(Z),15(E),19(Z)-二十二碳五烯酸	FA	脂肪酰类	Others	其它	C22H34O4	345.242	362.246	6.1717	[M+H-H2O]+	0.422044	2	0.7689	rp	887752-13-8	91886114	-	64758	-	30800.6	34633.4	26561.3	8198.53	9573.87	3733.83	21495.5	21532.8	21254.4	-
MW0103358	T3_positive	2-Phenylaminoadenosine	2-苯氨基腺苷	Nucleotides and derivatives	核苷酸及其衍生物	Nucleotides and derivatives	核苷酸及其衍生物	C16H18N6O4	717.281	358.139	3.3891	[2M+H]+	5.54708	2	0.7686	rp	53296-10-9	6917803	HMDB0001069	-	C15934	5121.16	2853.34	3189.95	15880	18993.9	15406.7	5174.82	5665.88	5770.64	-
MW0007219	T3_positive	Frangulin A	弗兰古林A	Benzene and substituted derivatives	苯及其衍生物	Benzene and substituted derivatives	苯及其衍生物	C21H20O9	417.119	416.111	5.2921	[M+H]+	3.56669	2	0.7685	rp	521-62-0	196979	HMDB0036408	-	-	611457	416084	1.23209e+06	526756	607022	556919	968757	959425	960357	-
MW0016249	T3_positive	Butyric acid	丁酸	Organic acids	有机酸	Organic acids	有机酸	C4H8O2	177.112	88.0524	4.1548	[2M+H]+	1.18605	2	0.7683	rp	107-92-6	264	HMDB0000039	107	C00246	59265.9	60300.8	64132.5	53937.3	89457	82309	91451.7	90811	91583.3	ko00650,ko01100
MW0103367	T3_positive	3-Deaza-2'-deoxyadenosine	3-Deaza-2'-脱氧腺苷	Nucleotides and derivatives	核苷酸及其衍生物	Nucleotides and derivatives	核苷酸及其衍生物	C11H14N4O3	523.184	250.107	4.605	[2M+Na]+	1.37302	2	0.7681	rp	78582-17-9	122636	-	96553	-	1115.94	1209.43	1219.43	1434.92	1454.73	2381.82	2647.98	3160.43	3253.7	-
MW0115792	T3_positive	2-(1-methyl-1H-imidazol-4-yl)acetic acid	甲基咪唑乙酸	Organic acids	有机酸	Organic acids	有机酸	C6H8N2O2	303.107	140.059	1.9008	[2M+Na]+	1.29464	2	0.768	rp	2625-49-2	75810	HMDB0002820	3774	C05828	18035.9	28826.1	31500.7	46847.4	67028.8	57103	25980.8	22916.2	25821.9	ko00340,ko01100
MW0054299	T3_positive	L-canavanine	刀豆氨酸	Amino acids and derivatives	氨基酸及其衍生物	Amino acids and derivatives	氨基酸及其衍生物	C5H12N4O3	391.143	176.091	1.2691	[2M+K]+	4.15742	2	0.7678	rp	543-38-4	439202	HMDB0002706	3238	C00308	41967.4	11206.5	42741.2	640.32	64702.1	31364.1	30521.2	32083.2	32225.5	-
MW0003365	T3_positive	2-Propylphenol	2-丙基苯酚	Benzene and substituted derivatives	苯及其衍生物	Benzene and substituted derivatives	苯及其衍生物	C9H12O	137.096	136.089	4.8005	[M+H]+	3.86856	2	0.7678	rp	644-35-9	12570	HMDB0032624	-	-	5934.02	2669.74	7190.76	6438.67	5134.74	4246.12	30568	30556.3	30335.6	-
MW0109688	T3_positive	Ser-Ser	L-丝氨酰-L-丝氨酸	Amino acids and derivatives	氨基酸及其衍生物	Amino acids and derivatives	氨基酸及其衍生物	C6H12N2O5	407.138	192.075	2.6389	[2M+Na]+	2.97723	2	0.7678	rp	6620-95-7	7019105	-	65143	-	127853	110206	141024	269000	283723	279106	201733	201435	200921	-
MEDP1341	T3_positive	1-(9Z,12Z-octadecadienoyl)-sn-glycero-3-phosphocholine	LPC(18:2/0:0)	Lipids	脂质	LPC	溶血磷脂酰胆碱	C26H50NO7P	519.328	519.332	6.4132	[M+]+	1.75308	2	0.7673	rp	22252-07-9	11005824	HMDB0010386	-	-	384083	258543	375803	368548	423427	359709	577040	557523	577890	-
MW0105414	T3_positive	Acetoacetic acid	乙酰乙酸	Organic acids	有机酸	Organic acids	有机酸	C4H6O3	149.044	102.032	4.859	[M+HCOO+2H]+	0.188874	2	0.7672	rp	541-50-4	96	HMDB0000060	-	C00164	56338.6	59212.7	65392.5	55769.9	68665.7	75688.6	47091	47489.5	47479.1	ko00280,ko00310,ko00350,ko00650,ko01100
MEDP1754	T3_positive	Dimethyl fumarate	富马酸二甲酯	Phenolic acids	酚酸类	Phenolic acids	酚酸类	C6H8O4	311.077	144.042	3.2708	[2M+Na]+	1.65358	2	0.767	rp	624-49-7	637568	HMDB0031257	-	-	11292.8	3560.8	11916.8	4575.53	3897.06	6018.33	10567.1	10695.3	11101.7	-
MW0124509	T3_positive	Isosafrole	异黄樟素	Others	其它类	Others	其它	C10H10O2	325.141	162.068	4.2221	[2M+H]+	2.87411	2	0.7668	rp	120-58-1 | 4043-71-4	637796	-	-	-	34092.6	41552.2	34645.5	25792.8	19181.8	25670.1	29102.9	29619.2	29213.9	-
MW0168623	T3_positive	4-phenyl-5-methyl-1,2,3-Thiadiazole	4-苯基-5-甲基-1,2,3-噻二唑	Benzene and substituted derivatives	苯及其衍生物	Benzene and substituted derivatives	苯及其衍生物	C9H8N2S	353.087	176.041	2.6389	[2M+H]+	5.55399	2	0.7656	rp	64273-28-5	338037	-	45304	-	276037	78385.5	270763	271118	289450	313375	294370	303504	303033	-
MW0110250	T3_positive	Tyr-glu	L-酪氨酰-L-谷氨酸	Amino acids and derivatives	氨基酸及其衍生物	Amino acids and derivatives	氨基酸及其衍生物	C14H18N2O6	311.127	310.116	4.4087	[M+H]+	2.05287	2	0.7654	rp	2545-89-3	7009628	-	-	-	85863	101359	70537.1	52902.4	63844.5	83414.9	52418.8	51588.4	52296.4	-
MW0107238	T3_positive	Methyl hippurate	2-苯甲酰胺基乙酸甲酯	Others	其它类	Lactones	内酯类化合物	C10H11NO3	425.108	193.074	4.4232	[2M+K]+	7.52778	2	0.7653	rp	1205-08-9	14566	HMDB0000859	5822	-	7022.13	3195.55	7530.91	118600	112830	94684	38958.9	38631.3	39080.7	-
MW0169501	T3_positive	Myricitrin	杨梅素-3-O-鼠李糖苷 (杨梅苷)	Flavonoids	黄酮	Flavonols	黄酮醇	C21H20O12	465.103	464.096	4.664	[M+H]+	3.69355	2	0.7652	rp	17912-87-7	5281673	HMDB0034360	50852	C10108	76624.8	93734.2	101155	89458.1	106537	85839	78055.5	76988.3	78416.3	-
MW0133376	T3_positive	4H-1-Benzopyran-4-one, 5,7-dihydroxy-2-(4-hydroxyphenyl)-3,6,8-trimethoxy-	4'，5,7-三羟基3,6,8-三甲氧基黄酮	Flavonoids	黄酮	Flavones	黄酮	C18H16O8	429.082	360.084	4.9375	[M+Na+HCOOH]+	3.03983	2	0.7652	rp	57393-71-2	5386960	HMDB0137995	-	-	589790	560778	698362	487854	551529	531090	551709	552036	557754	-
MW0120587	T3_positive	Isomyristicin	异肉豆蔻醚	Benzene and substituted derivatives	苯及其衍生物	Benzene and substituted derivatives	苯及其衍生物	C11H12O3	385.164	192.079	3.8421	[2M+H]+	1.13938	2	0.7652	rp	487-62-7	6436484	HMDB0035275	-	-	193242	228745	181003	298447	272163	286798	237029	237544	238685	-
MEDL00865	T3_positive	Guanosine-5'-diphosphate	鸟苷 5-二磷酸	Nucleotides and derivatives	核苷酸及其衍生物	Nucleotides and derivatives	核苷酸及其衍生物	C10H15N5O11P2	408.014	443.024	2.9561	[M+H-2H2O]+	4.832	2	0.7643	rp	146-91-8 | 157420-46-7 | 105184-12-1 | 105184-46-1	135398619	-	-	C00035	33606.6	37296	27382	26348.1	10145.8	27177.2	32980.4	33383.4	30974.1	ko00230,ko01100,ko01232,ko04144
MW0008806	T3_positive	N(4)-Acetylsulfadiazine	N-乙酰磺胺嘧啶	Benzene and substituted derivatives	苯及其衍生物	Benzene and substituted derivatives	苯及其衍生物	C12H12N4O3S	339.072	292.063	3.783	[M+HCOO+2H]+	8.70458	2	0.7641	rp	127-74-2 | 5572-57-6	64952	-	2436	-	700148	788818	631105	479562	600607	546903	471374	473192	473285	-
MW0104489	T3_positive	2-amino-3-(1H-pyrazol-1-yl)propanoic acid	L-2-氨基-3-(1-吡唑基）丙酸	Organic acids	有机酸	Organic acids	有机酸	C6H9N3O2	155.07	155.07	2.7973	[M+]+	0.862901	2	0.7639	rp	2734-48-7	119630	HMDB0034267	-	-	41859.4	43519.5	49102.1	36246.6	45632.6	36752	26470.1	26294	27297.3	-
MW0138675	T3_positive	3''-O-L-Rhamnopyranosylastragalin	3''-OL-Rhamnopyranosylastragalin	Flavonoids	黄酮	Flavones	黄酮	C27H30O15	595.166	594.159	3.9009	[M+H]+	2.05988	2	0.7635	rp	28447-29-2	23815431	-	-	-	1.03314e+07	9.51558e+06	1.51611e+07	1.31542e+07	1.37291e+07	1.15711e+07	1.20751e+07	1.20185e+07	11956408	-
MW0007425	T3_positive	Isopropamide	异丙胺	Benzene and substituted derivatives	苯及其衍生物	Benzene and substituted derivatives	苯及其衍生物	C23H33N2O+	352.256	353.259	6.4506	[M+]+	5.03213	2	0.7629	rp	7492-32-2	3775	HMDB0015562	-	C07055	3384.45	3334.48	5083.93	3636.08	10042.7	3166.15	10528.6	10263.2	10548.1	-
MW0126310	T3_positive	Pyrethrosin	拟除虫菊酯	Others	其它类	Lactones	内酯类化合物	C17H22O5	307.155	306.147	5.4923	[M+H]+	1.37793	2	0.7621	rp	28272-18-6	5281496	-	67785	C09536	317.21	924.83	366.97	233.5	898.57	924.36	7142.28	7170.21	7168.57	-
MW0007525	T3_positive	L-ribulose	L-核糖	Others	其它类	Saccharides	糖类	C5H10O5	363.144	150.053	2.6684	[M+K+HCOOH]+	4.00126	2	0.7619	rp	2042-27-5 | 488-84-6	644111	HMDB0003371	63110	-	20113.3	25957.1	9693.15	12568.2	19340	10394.6	21510.4	22558.4	22254.3	-
MW0126851	T3_positive	3-(3-methylbut-2-en-1-yl)-3H-purin-6-amine	三刺皂荚碱	Heterocyclic compounds	杂环化合物	Heterocyclic compounds	杂环化合物	C10H13N5	221.153	203.117	6.25	[M+NH4]+	0.126671	2	0.7612	rp	10091-84-6	135438588	-	-	C08435	7265.92	21848.5	23538.5	5874.9	8400.26	5324.81	14985.6	15889.8	15731.1	-
MW0000215	T3_positive	Deacetylvindoline	去乙酰文多灵碱	Alkaloids	生物碱	Plumerane	吲哚类生物碱	C23H30N2O5	432.239	414.216	6.4506	[M+NH4]+	7.49615	2	0.7608	rp	3633-92-9	260534	-	64348	C01091	444479	542207	567716	783060	541509	501223	286928	286596	290601	ko00901,ko01100,ko01110
MW0145584	T3_positive	Arg-Glu	L-精氨酰-L-谷氨酸	Amino acids and derivatives	氨基酸及其衍生物	Amino acids and derivatives	氨基酸及其衍生物	C11H21N5O5	326.151	303.154	2.4005	[M+Na]+	3.52297	2	0.7607	rp	15706-89-5	6995004	-	23931	-	9196.97	11887.8	5852.26	197.6	2489.54	4313.57	6255.07	6305.18	5939.55	-
MW0106948	T3_positive	Glutamylcysteine	谷氨酰半胱氨酸	Amino acids and derivatives	氨基酸及其衍生物	Amino acids and derivatives	氨基酸及其衍生物	C8H14N2O5S	501.126	250.062	3.2313	[2M+H]+	6.81906	2	0.7605	rp	21566-73-4	10171468	HMDB0028816	-	-	3789.08	562.21	2616.17	14964.1	4236.38	1109.87	11048	8482.84	10415.4	-
MADN0517	T3_positive	Thioisonicotinamide	硫异烟酰胺	Others	其它类	Others	其它	C6H6N2S	202.044	138.025	2.9169	[M+CH3CN+Na]+	7.75821	2	0.7604	rp	2196-13-6	2723788	-	45441	-	13747	8989.02	12718.2	14713.6	9435.67	9692.01	19152.1	19143.5	16470.3	-
MW0005300	T3_positive	4-Phenyl-2-butanol	4-苯基-2-丁醇	Benzene and substituted derivatives	苯及其衍生物	Benzene and substituted derivatives	苯及其衍生物	C10H14O	197.117	150.105	3.783	[M+HCOO+2H]+	1.71563	2	0.7602	rp	2344-70-9	61302	HMDB0031613	-	-	24418.6	18749.9	32221.2	29136.6	34171.8	30821.6	26057.9	26301	26292.3	-
MW0008516	T3_positive	Diphenylmethylene-Glycine benzyl ester	N-(二苯基亚甲基）甘氨酸苄酯	Benzene and substituted derivatives	苯及其衍生物	Benzene and substituted derivatives	苯及其衍生物	C22H19NO2	352.127	329.142	6.3705	[M+Na]+	8.60314	2	0.7601	rp	81477-91-0	11782449	-	44984	-	25304.6	31379.8	15120.1	43523.1	43037.1	60324.4	24828.5	24966.1	25373.6	-
MEDN0304	T3_positive	Cinnamic acid	肉桂酸	Phenolic acids	酚酸类	Phenolic acids	酚酸类	C9H8O2	217.047	148.052	5.7706	[M+Na+HCOOH]+	0.46951	2	0.7597	rp	140-10-3	444539	HMDB0000930	5880	C10438	5497.14	4392.57	2885.69	3539.12	4268.86	4366.14	4867.21	4921.13	4920.89	-
MW0139382	T3_positive	Plantaginin	车前草苷；黄芩素7β-D-吡喃葡萄糖苷	Heterocyclic compounds	杂环化合物	Heterocyclic compounds	杂环化合物	C21H20O11	449.108	448.101	4.7422	[M+H]+	0.184775	2	0.7593	rp	26046-94-6	5320623	-	-	C17056	8.87877e+06	8.07834e+06	1.11827e+07	1.07335e+07	1.02136e+07	8.55796e+06	7.61441e+06	7.66353e+06	7.66232e+06	-
MW0112752	T3_positive	Kynuramine	羟胺	Alcohol and amines	醇、胺类	Amines	胺类	C9H12N2O	667.248	164.095	1.1208	[2M+K]+	6.72247	2	0.7593	rp	363-36-0	9692	HMDB0012246	-	-	10945.4	13539.8	9663.66	1383.01	927.91	445.7	9172.71	9084.32	8993.29	-
MW0110314	T3_positive	Tyrosyltyrosine	酪氨酰酪氨酸	Amino acids and derivatives	氨基酸及其衍生物	Amino acids and derivatives	氨基酸及其衍生物	C18H20N2O5	706.308	344.137	3.9009	[2M+NH4]+	4.54163	2	0.7592	rp	1050-28-8	70590	HMDB0029117	65164	-	33558.9	34323.9	43362	91558.7	91469.3	253313	64925.4	67148.1	67343.8	-
MW0103677	T3_positive	Toyocamycin	丰霉素	Nucleotides and derivatives	核苷酸及其衍生物	Nucleotides and derivatives	核苷酸及其衍生物	C12H13N5O4	583.206	291.097	1.6524	[2M+H]+	8.73887	2	0.7591	rp	606-58-6	11824	-	96312	-	4162.27	133.79	1084.45	66.49	20095.6	14997.8	14461.5	15048	15046.5	-
MEDL00355	T3_positive	Glu-Tyr	谷氨酸-酪氨酸	Amino acids and derivatives	氨基酸及其衍生物	Amino acids and derivatives	氨基酸及其衍生物	C14H18N2O6	659.219	310.116	5.3119	[2M+K]+	1.03141	2	0.759	rp	3422-39-7	515717	HMDB0028831	23927	-	4981.59	7775.88	5571.12	60770.1	101196	55895.6	13611.3	13473.7	14195.9	-
MW0114558	T3_positive	Glucovanillin	葡香草醛	Benzene and substituted derivatives	苯及其衍生物	Benzene and substituted derivatives	苯及其衍生物	C14H18O8	315.107	314.1	2.3784	[M+H]+	0.258258	2	0.7589	rp	494-08-6	6452133	HMDB0029664	-	C19808 | C75308	12956.3	8708.68	9324.53	16956.1	10016.8	10983.5	25614.6	25721.7	24705.1	-
MEDP1015	T3_positive	5,6-Dihydroxyindole-2-carboxylic acid	5,6-二羟基吲哚-2-羧酸	Alkaloids	生物碱	Plumerane	吲哚类生物碱	C9H7NO4	404.106	193.037	4.6246	[2M+NH4]+	4.74247	2	0.7584	rp	4790-08-3	119405	HMDB0001253	6110	C04185	893383	893540	906122	630915	692195	706163	642681	641987	649326	ko00350,ko01100
MW0056747	T3_positive	Palmitoyl Serinol	棕榈酰丝氨醇	Lipids	脂质	Free fatty acids	游离脂肪酸	C19H39NO3	330.301	329.293	5.9889	[M+H]+	2.32064	2	0.7582	rp	126127-31-9	9862307	HMDB0013654	-	-	970.98	220.3	1399.81	2764.29	230.27	716.8	6404.63	6282.18	6258.95	-
MW0008791	T3_positive	2-(acetylsulfamoyl)benzoic Acid	N-乙酰基-2-羧基苯磺酰胺	Benzene and substituted derivatives	苯及其衍生物	Benzene and substituted derivatives	苯及其衍生物	C9H9NO5S	509.031	243.02	0.5653	[2M+Na]+	2.63216	2	0.7575	rp	849067-18-1	11425048	-	45011	-	52309.8	13177	62649.7	32922.4	42184.1	45617.5	76889.6	77964.5	77387.9	-
MW0000427	T3_positive	Rinderine	Rinderine	Alkaloids	生物碱	Pyrrole alkaloids	吡咯类生物碱	C15H25NO5	299.17	299.173	0.5456	[M+]+	4.27337	2	0.7573	rp	6029-84-1	442758	-	-	C10378	58035.3	59519.9	59023.5	58686.1	53259.4	54998.5	64157.8	64457.4	64893.8	-
MW0052697	T3_positive	Ethyl (±)-3-hydroxyoctanoate	3-羟基辛酸乙酯	Others	其它类	Lactones	内酯类化合物	C10H20O3	233.111	188.141	6.5499	[M-H+2Na]+	0.829945	2	0.7572	rp	7367-90-0	110975	HMDB0041600	-	-	5186.34	6421.93	3817.96	5315.01	6678.63	6646.83	7465.66	7340.68	7289	-
MW0112967	T3_positive	4-(Methylnitrosamino)-1-(3-pyridyl)-1-butanone	4-(甲基亚硝基氨基)-1-(3-吡啶基)-1-丁酮	Others	其它类	Ketone compounds	酮类化合物	C10H13N3O2	225.131	207.101	0.3635	[M+NH4]+	5.05837	2	0.7572	rp	64091-91-4	47289	HMDB0011603	-	C16453	6828.45	9237.62	7667.87	11282.1	7388.68	9399.19	8253.06	8318.25	8478.96	-
MW0052730	T3_positive	Ethyl isovalerate	异戊酸乙酯	Others	其它类	Lactones	内酯类化合物	C7H14O2	177.111	130.099	3.6653	[M+HCOO+2H]+	1.52046	2	0.7569	rp	108-64-5	7945	HMDB0030028	-	C12290	712479	691237	681630	1.20336e+06	1.19906e+06	1.11067e+06	1.00541e+06	1.00285e+06	1.00572e+06	-
MW0103336	T3_positive	2'-Deoxyadenosine 5'-triphosphate	脱氧腺苷三磷酸	Nucleotides and derivatives	核苷酸及其衍生物	Nucleotides and derivatives	核苷酸及其衍生物	C10H16N5O12P3	575.97	491.001	1.3574	[M+K+HCOOH]+	5.36534	2	0.7567	rp	1927-31-7	15993	HMDB0001532	6303	C00131	3983.19	8955.29	5005.12	35919.8	4082.85	4841.5	5919.96	6258.78	5985.85	ko00230,ko01100,ko01232
MW0123668	T3_positive	Dihydrocarvone	二氢香芹酮	Others	其它类	Ketone compounds	酮类化合物	C10H16O	273.163	152.12	5.372	[M+H-H2O]+	8.69887	2	0.7566	rp	7764-50-3	24473	HMDB0036079	-	C18018	1919.61	10507.5	7882.14	10608.6	9169.33	10597.8	7226.4	6847.42	7343.75	-
MW0108809	T3_positive	Nitroarginine	N-硝基-L-精氨酸	Amino acids and derivatives	氨基酸及其衍生物	Amino acids and derivatives	氨基酸及其衍生物	C6H13N5O4	439.197	219.097	3.6888	[2M+H]+	5.10618	2	0.756	rp	2149-70-4	440005	-	44307	C03417	13280.8	14031.5	10066.6	3615.21	3862.66	6916.14	5126	2570.4	5356.27	-
MW0137829	T3_positive	Cyanidin 3-arabinoside cation	花青素 3-阿拉伯糖苷阳离子	Flavonoids	黄酮	Anthocyanidins	花青素	C20H19O10+	419.098	419.098	4.5467	[M+]+	2.38936	2	0.7559	rp	792868-19-0 | 324533-66-6	12137509	-	-	-	1.81984e+07	1.46583e+07	2.2885e+07	1.29273e+07	1.52442e+07	1.46624e+07	1.65227e+07	1.65226e+07	1.65096e+07	-
MW0005288	T3_positive	4-Nitroso-N-phenylaniline	4-亚硝基二苯胺	Benzene and substituted derivatives	苯及其衍生物	Benzene and substituted derivatives	苯及其衍生物	C12H10N2O	435.119	198.079	4.8787	[2M+K]+	7.45739	2	0.7559	rp	156-10-5	9074	-	-	C19479	58127.5	60755.4	100907	218475	112992	106799	264505	266568	266506	-
MEDN1744	T3_positive	3-Methoxysalicylic acid	3-甲氧基水杨酸	Benzene and substituted derivatives	苯及其衍生物	Benzene and substituted derivatives	苯及其衍生物	C8H8O4	337.089	168.042	0.7986	[2M+H]+	0.821915	2	0.7558	rp	877-22-5	70140	HMDB0059713	-	-	52554.4	16617.3	52887.5	78207.6	86434	96682	97175.1	95558.9	97727.4	-
MW0006902	T3_positive	Methyldiphenylphosphine oxide	二苯基甲基氧化膦	Benzene and substituted derivatives	苯及其衍生物	Benzene and substituted derivatives	苯及其衍生物	C13H13OP	433.149	216.07	4.2137	[2M+H]+	1.22862	2	0.7557	rp	2129-89-7	75041	-	519	-	58007.2	41536.1	51195.1	167045	213094	186739	83769.6	84492.5	83994.2	-
MEDP2104	T3_positive	3-Aminoquinoline	3-氨基喹啉	Heterocyclic compounds	杂环化合物	Heterocyclic compounds	杂环化合物	C9H8N2	311.127	144.069	5.1239	[2M+Na]+	6.27795	2	0.7556	rp	580-17-6	11375	HMDB36827	4108	-	11584.7	19210.5	18368.6	21063.5	38771	39245.2	17776.2	16208.9	17512.6	-
MW0106444	T3_positive	Dihydrofolic acid	二氢叶酸	Organic acids	有机酸	Organic acids	有机酸	C19H21N7O6	461.185	443.155	5.158	[M+NH4]+	3.97606	2	0.7554	rp	4033-27-6	135398604	HMDB0001056	-	C00415	106267	37447.7	135339	334066	283681	301663	220683	223513	220875	ko00670,ko00790,ko01100,ko01240
MW0053734	T3_positive	Glycerophospho-N-Palmitoyl Ethanolamine	甘油磷酸-N-棕榈酰乙醇胺	GP	甘油磷脂类	PE	磷脂酰乙醇胺	C21H44NO7P	454.293	453.286	8.7442	[M+H]+	10.2149	2	0.7549	rp	100575-09-5	53393933	-	45334	-	10150.8	6452.12	7414.14	11601.8	10271.1	13081.9	11474.1	11105	11588.6	-
MW0054155	T3_positive	Isovaleric acid	3-甲基丁酸酯	Lipids	脂质	Free fatty acids	游离脂肪酸	C5H10O2	227.127	102.068	3.5073	[2M+Na]+	2.31916	2	0.7546	rp	503-74-2	10430	HMDB0000718	109	C08262	21446.1	10188.5	17155.2	16934	17328.3	20542.5	21737.9	21672.2	21530.3	ko01110
MW0004444	T3_positive	4,4'-Methylenebis(2,6-DI-tert-butylphenol)	4，4-亚甲基双（2，6-二叔丁基苯酚）	Benzene and substituted derivatives	苯及其衍生物	Benzene and substituted derivatives	苯及其衍生物	C29H44O2	471.347	424.334	8.2666	[M+HCOO+2H]+	0.939676	2	0.7545	rp	118-82-1	8372	-	-	-	20331.5	11049.9	88931.6	133647	102510	116673	69947.5	73762.4	68723.1	-
MW0106039	T3_positive	Betonicine	左旋水苏碱	Heterocyclic compounds	杂环化合物	Heterocyclic compounds	杂环化合物	C7H13NO3	206.101	159.089	1.7124	[M+HCOO+2H]+	2.17632	2	0.7543	rp	515-25-3	164642	HMDB0029412	-	C08269	5651.63	12471.1	8218.86	20908.8	21404.7	18511.2	10512.5	10817.1	10948.3	-
MW0169534	T3_positive	N-benzyl-1-methyl-1H-pyrazolo[3,4-d]pyrimidin-4-amine	N-苄基-1-甲基-1H-吡唑并[3,4-d]嘧啶-4-胺	Benzene and substituted derivatives	苯及其衍生物	Benzene and substituted derivatives	苯及其衍生物	C13H13N5	222.112	239.117	0.1511	[M+H-H2O]+	1.90206	2	0.7537	rp	105903-56-8	219778	-	96288	-	2393.94	2084.28	871.51	780.27	1270.45	1164.92	1425.34	1339.83	1351.81	-
MW0137493	T3_positive	Eugenyl benzoate	苯甲酸丁香酯	Benzene and substituted derivatives	苯及其衍生物	Benzene and substituted derivatives	苯及其衍生物	C17H16O3	291.102	268.11	6.3703	[M+Na]+	7.31605	2	0.7536	rp	531-26-0	62362	HMDB0032056	-	-	23705.2	33317.5	23994.2	35507	71764.6	51988.9	23834.5	24430.1	24016.9	-
MADP0567	T3_positive	Zebularine	4-脱氧尿苷	Nucleotides and derivatives	核苷酸及其衍生物	Nucleotides and derivatives	核苷酸及其衍生物	C9H12N2O5	474.185	228.075	4.8787	[2M+NH4]+	4.45991	2	0.7533	rp	3690-10-6	100016	-	96475	-	48468.8	54176.5	35904.3	45828.9	40107.2	54382.3	27735	24520	26005.1	-
MW0111319	T3_positive	Thiolutin	硫路丁	Heterocyclic compounds	杂环化合物	Heterocyclic compounds	杂环化合物	C8H8N2O2S2	446.152	228.003	6.009	[M+CH3CN+H]+	6.38312	2	0.7527	rp	87-11-6	6870	HMDB0034228	-	-	120.62	111.04	320.66	88374	124457	119760	14324.9	14311.1	14535.4	-
MEDL00573	T3_positive	N-Acetyl-D-tryptophan	N-乙酰-D-色氨酸	Amino acids and derivatives	氨基酸及其衍生物	Amino acids and derivatives	氨基酸及其衍生物	C13H14N2O3	531.166	246.1	2.4405	[2M+K]+	10.1302	2	0.7521	rp	2280-01-5	439917	-	-	C03137	13457.9	3938.94	21197.6	117003	42788.1	113691	17023.3	18023.6	16660.5	-
MW0111615	T3_positive	1-(3,4-Dimethoxyphenyl)propan-1-one	1-(3,4-二甲氧基苯基)丙-1-酮	Others	其它类	Ketone compounds	酮类化合物	C11H14O3	195.101	194.094	5.6713	[M+H]+	1.60164	2	0.7517	rp	1835-04-7	15781	-	265040	-	11982.7	1113.95	9047.7	7857.63	2999.53	3270.15	16703.8	16447.6	15285.4	-
MW0112702	T3_positive	3',4'-Dimethoxyacetophenone	3,4-二甲氧基苯基甲基酮	Others	其它类	Ketone compounds	酮类化合物	C10H12O3	227.091	180.079	1.2587	[M+HCOO+2H]+	0.166368	2	0.7517	rp	1131-62-0	14328	HMDB0301758	-	-	127423	126995	139997	58051.8	385612	423162	297037	294550	282963	-
MW0156499	T3_positive	Salannin	印楝沙兰林	Terpenoids	萜类	Triterpene	三萜	C34H44O9	641.262	596.298	7.8177	[M-H+2Na]+	9.75544	2	0.7513	rp	992-20-1	6437066	-	67197	-	25997.6	27781.6	27414	9608.39	9919.71	14676.7	18004	17664.4	17982.8	-
Lmhp001732	T3_positive	Pro-Phe	L-脯氨酰-L-苯丙氨酸	Amino acids and derivatives	氨基酸及其衍生物	Amino acids and derivatives	氨基酸及其衍生物	C14H18N2O3	245.123	262.132	0.5456	[M+H-H2O]+	13.2441	2	0.7512	rp	13589-02-1	6351946	HMDB0011179	23690	-	153135	171018	161792	150744	173990	156751	186373	186509	189046	-
MW0111080	T3_positive	2-[6-(2-Hydroxy-2-phenylethyl)-1-methyl-2-piperidyl]-1-phenylethanol	2-[6-(2-羟基-2-苯乙基)-1-甲基-2-哌啶基]-1-苯乙醇	Benzene and substituted derivatives	苯及其衍生物	Benzene and substituted derivatives	苯及其衍生物	C22H29NO2	322.213	339.22	2.0821	[M+H-H2O]+	5.94825	2	0.7511	rp	552-72-7	96946	-	-	-	1470.08	2610.82	4470.71	2306.7	1984.32	3144.57	16114.9	16802.7	16622.1	-
MW0168613	T3_positive	4-Methylumbelliferyl glucuronide	4-甲基伞形酮葡糖苷酸；4-甲基伞形酮基葡萄糖醛酸苷	Benzene and substituted derivatives	苯及其衍生物	Benzene and substituted derivatives	苯及其衍生物	C16H16O9	353.083	352.079	0.7438	[M+H]+	7.38998	2	0.75	rp	6160-80-1	91553	HMDB0240464	-	C11584	19510.5	54503.3	57925.9	100565	103403	92300.2	100203	101165	102444	-
MW0107972	T3_positive	Tyr-Gly-Gly	酪氨酸-甘氨酸-甘氨酸	Amino acids and derivatives	氨基酸及其衍生物	Amino acids and derivatives	氨基酸及其衍生物	C13H17N3O5	340.075	295.117	3.783	[M-H+2Na]+	8.65817	2	0.7497	rp	21778-69-8	123715	-	20763	-	110838	114888	91468.2	70662.5	83981.2	72622.9	71164.7	71579.2	69786.5	-
MW0169896	T3_positive	TAXININE M	TAXININE M	Others	其它类	Others	其它	C35H44O14	727.24	688.273	5.7713	[M+K]+	6.03554	2	0.7495	rp	135730-55-1	10054413	-	84989	-	29004.1	32192.9	37274.5	127296	138719	157458	107277	109776	117106	-
MW0104918	T3_positive	DL-Dopa	3,4-二羟基-DL-苯丙氨酸	Amino acids and derivatives	氨基酸及其衍生物	Amino acids and derivatives	氨基酸及其衍生物	C9H11NO4	417.124	197.069	2.0229	[2M+Na]+	5.6402	2	0.7494	rp	63-84-3	836	HMDB0000609	-	-	10767.1	9747.28	5358.63	2741.74	6160.97	3593.17	7526.54	8811.39	9722.91	-
MW0052505	T3_positive	Ecdysone	蜕皮激素	Organic acids	有机酸	Organic acids	有机酸	C27H44O6	447.309	464.314	6.4307	[M+H-H2O]+	5.45459	2	0.7489	rp	3604-87-3	19212	-	-	C00477	53618.5	42969.8	13766.6	2405.73	14798.4	9039.99	58645	58823	59291.1	-
MW0148386	T3_positive	Docosahexaenoic acid	顺式-4,7,10,13,16,19-二十二碳六烯酸	Lipids	脂质	Free fatty acids	游离脂肪酸	C22H32O2	346.27	328.24	1.7438	[M+NH4]+	8.61229	2	0.7477	rp	6217-54-5	445580	HMDB0002183	3457	C06429	54612.8	61110.9	30938.5	50979.7	46295.3	53984.8	33502.1	33344.9	33528.1	ko01040
MW0127946	T3_positive	(2E)-3-(4-hydroxyphenyl)-1-(4-methoxyphenyl)prop-2-en-1-one	（2E)-3-(4-羟基苯基)-1-(4-甲氧基苯基）丙-2-烯-1-酮	Others	其它类	Ketone compounds	酮类化合物	C16H14O3	526.227	254.094	4.2137	[2M+NH4]+	5.51335	2	0.7474	rp	69704-15-0 | 160210-32-2	5927890	HMDB0135609	-	-	45375.8	50755.9	37723.9	45241.6	39159.3	32487.1	42883.9	42453.2	42809.2	-
MW0017134	T3_positive	cis-11-Methyl-2-dodecenoic acid	顺式-Δ2-11-甲基十二碳烯酸	Lipids	脂质	Free fatty acids	游离脂肪酸	C13H24O2	475.376	212.178	6.9584	[2M+Na]+	4.64526	2	0.7474	rp	677354-23-3	11469920	-	44999	C18206	53671.5	50658.3	40707	21388.6	16529.6	26526	59400.9	59888.4	59386.2	-
MW0011871	T3_positive	1,2-Dihexanoyl-sn-glycerol	1,2-二己酰基-sn-甘油	GL	甘油脂类	DG	甘油二酯	C15H28O5	271.19	288.194	5.432	[M+H-H2O]+	2.55213	2	0.747	rp	30403-47-5	10469389	-	45140	-	163485	38919.2	146814	11345.5	14705.1	34677.7	76855.9	77761.7	76901.6	-
MW0103675	T3_positive	Thymidine-5'-phosphate	胸苷-5'-磷酸	Nucleotides and derivatives	核苷酸及其衍生物	Nucleotides and derivatives	核苷酸及其衍生物	C10H15N2O8P	287.027	322.057	0.8823	[M+H-2H2O]+	10.2676	2	0.7468	rp	365-07-1	9700	HMDB0001227	6092	C00364	6717.84	14711.7	12088.9	461.08	4547.88	716.85	15221.5	15210.5	15426.2	ko00240,ko01100,ko01232
MW0004431	T3_positive	Michler's ketone	4，4-双（二甲氨基）苯甲酮	Benzene and substituted derivatives	苯及其衍生物	Benzene and substituted derivatives	苯及其衍生物	C17H20N2O	537.327	268.158	4.664	[2M+H]+	11.2808	2	0.7464	rp	90-94-8	7031	-	-	C19266	30985.7	3705.16	37944.7	1051.39	4352.66	5299.15	61501.8	60794.2	61088.3	-
MW0005958	T3_positive	Acetylsulfamethoxazole	乙酰磺胺甲恶唑	Benzene and substituted derivatives	苯及其衍生物	Benzene and substituted derivatives	苯及其衍生物	C12H13N3O4S	296.064	295.063	2.6982	[M+H]+	14.8234	2	0.7463	rp	21312-10-7	65280	HMDB0013854	-	C13061	8869.15	3915.28	8372.03	9283.37	9960.1	13383	3882.12	3677.26	4183.44	-
MW0150456	T3_positive	Gly-Phe-Met	甘氨酸-苯丙氨酸-蛋氨酸	Amino acids and derivatives	氨基酸及其衍生物	Amino acids and derivatives	氨基酸及其衍生物	C16H23N3O4S1	417.152	353.141	1.7492	[M+CH3CN+Na]+	14.4087	2	0.746	rp	72072-08-3	71404517	-	17264	-	1713.22	64.09	1519.78	296.77	1148.86	484.66	1958.97	1847.38	2008.57	-
MW0114378	T3_positive	D-xylulose	D-木酮糖	Others	其它类	Saccharides	糖类	C5H10O5	219.05	150.053	1.2789	[M+Na+HCOOH]+	5.62713	2	0.746	rp	551-84-8 | 5962-29-8	5289590	HMDB0001644	63099	-	307511	284011	328863	104312	84433.5	126610	195503	198851	195723	-
MADP0532	T3_positive	6-Methylthioguanine	6-甲硫鸟嘌呤	Nucleotides and derivatives	核苷酸及其衍生物	Nucleotides and derivatives	核苷酸及其衍生物	C6H7N5S	401.05	181.042	5.3219	[2M+K]+	6.30193	2	0.7458	rp	1198-47-6	70976	-	502	-	3362.93	5158.23	884.68	346.99	998.11	441	2679.57	2561.64	2869.43	-
MW0106579	T3_positive	Edetic acid	乙二胺四乙酸	Organic acids	有机酸	Organic acids	有机酸	C10H16N2O8	607.167	292.091	4.664	[2M+Na]+	0.813986	2	0.7454	rp	62-33-9	6049	HMDB0015109	-	C00284	36937.7	40416	55578	140921	108505	108856	73800.8	74267.9	73686.1	-
MW0127757	T3_positive	Aegeline	印枳碱	Alkaloids	生物碱	Phenolamine	酚胺	C18H19NO3	633.234	297.137	3.3891	[2M+K]+	3.88881	2	0.7454	rp	37791-13-2	15558419	HMDB0033435	-	-	9065.43	3573.43	7710.92	4056.54	13389	12753.2	7063.92	6323.16	6579.5	-
MW0106196	T3_positive	Cyanuric acid	氰尿酸	Organic acids	有机酸	Organic acids	有机酸	C3H3N3O3	193.034	129.017	1.1002	[M+CH3CN+Na]+	1.7399	2	0.7453	rp	108-80-5	7956	HMDB0041861	-	C06554	10768.9	8708.05	8628.77	14650.3	14441.6	13118.9	11824.2	12024.7	11995.1	ko01100
MW0137109	T3_positive	7-Methoxyisoflavone	7-甲氧基异黄酮	Flavonoids	黄酮	Isoflavones	异黄酮	C16H12O3	316.103	252.079	3.4285	[M+CH3CN+Na]+	5.26647	2	0.7451	rp	1621-56-3	638006	-	-	-	14650.3	9899.07	19672.7	28720.1	27199	24646.1	30424.6	30441.6	29673.2	-
MW0111951	T3_positive	2,3-Diphosphoglyceric acid	2,3-双磷酸甘油酯;格林瓦尔德酯	Others	其它类	Lactones	内酯类化合物	C3H8O10P2	332.92	265.959	0.8426	[M-2H+3Na]+	15.7232	2	0.7449	rp	138-81-8	61	HMDB0001294	-	C03339	18771.8	13345.2	21635.1	34444.5	41526.4	29138.2	17308	17448.2	18123.7	-
MW0109179	T3_positive	Phenylalanylleucine	苯丙氨酸亮氨酸	Amino acids and derivatives	氨基酸及其衍生物	Amino acids and derivatives	氨基酸及其衍生物	C15H22N2O3	762.294	278.163	5.402	[2M+NH4]+	2.2846	2	0.7447	rp	3303-55-7	76808	-	23831	-	38464.1	26907.5	48445.3	19564.4	21989.6	18933.7	26038.7	26826.4	26121.7	-
MW0104841	T3_positive	1,2-Ethylenediphosphonic acid	2-膦酰基乙基膦酸	Organic acids	有机酸	Organic acids	有机酸	C2H8O6P2	253.998	189.98	1.1407	[M+CH3CN+Na]+	1.25448	2	0.7443	rp	6145-31-9	80247	HMDB0013233	-	-	1333.68	1744.14	1981.28	925.28	1400.94	949.86	2605.02	3299.66	3144.02	-
MW0113991	T3_positive	beta-D-Glucosamine	D-葡糖胺	Alcohol and amines	醇、胺类	Amines	胺类	C6H13NO5	403.174	179.079	4.3315	[M-2H+3Na]+	0.373197	2	0.7441	rp	14257-69-3	441477	HMDB0030091	-	C08349	76268.3	74357.6	58462.5	125919	132797	135028	60864.8	56920.3	63357.9	-
MW0009321	T3_positive	4-Acetamidobenzaldehyde	对乙酰氨基苯甲醛	Benzene and substituted derivatives	苯及其衍生物	Benzene and substituted derivatives	苯及其衍生物	C9H9NO2	163.075	163.063	9.0394	[M+]+	14.9009	2	0.744	rp	122-85-0 | 34-24-2	73942	-	2829	-	1860.47	878.8	558.13	2367.21	2171.21	1837.23	788.61	774.37	829.77	-
MW0127312	T3_positive	Iberin	3-甲磺酰基丙基异硫代氰酸酯	Others	其它类	Others	其它	C5H9NOS2	181.049	163.013	1.4463	[M+NH4]+	7.95285	2	0.7435	rp	505-44-2	10455	HMDB0006095	-	-	21758.5	47313	25629.8	3490.57	14176.8	20039.2	31165.6	28415.1	29686.4	-
MW0055291	T3_positive	Geraniol	橙花醇	Terpenoids	萜类	Terpene	萜类	C10H18O	155.142	154.136	3.6057	[M+H]+	1.2418	2	0.7432	rp	106-25-2	643820	HMDB0005812	-	C09871	91.84	1120.3	32.5	167.52	2977.58	2335.64	1811	2027.11	1995.23	-
MW0153273	T3_positive	Lys-Phe	赖氨酰苯丙氨酸	Amino acids and derivatives	氨基酸及其衍生物	Amino acids and derivatives	氨基酸及其衍生物	C15H23N3O3	401.151	293.174	3.685	[M+]+	3.82827	2	0.7431	rp	6235-35-4	151410	HMDB0028958	-	-	37531.7	45956	30865.6	336578	71171	26407.2	33616.4	25129	30438.2	-
pme2617	T3_positive	L-methionine sulfoxide	蛋氨酸亚砜	Amino acids and derivatives	氨基酸及其衍生物	Amino acids and derivatives	氨基酸及其衍生物	C5H11NO3S	348.129	165.046	1.6328	[2M+NH4]+	9.33918	2	0.7425	rp	3226-65-1	158980	HMDB0002005	6428	C02989	117876	81605.5	137098	109773	140925	121127	145008	145249	147046	ko00270,ko01100
MW0012920	T3_positive	1-Octadecyl Lysophosphatidic Acid	1-十八烷基溶血磷脂酸	GP	甘油磷脂类	LPA	溶血磷脂酸	C21H45O6P	488.303	424.295	6.4506	[M+CH3CN+Na]+	6.06489	2	0.7422	rp	52977-29-4	12051354	HMDB0011144	45219	-	63398.2	34647	71842.3	82984.7	68619.2	50656.6	41940.2	39817.7	38655.8	-
MW0152626	T3_positive	Leu-Ser	L-亮氨酸-L-丝氨酸	Amino acids and derivatives	氨基酸及其衍生物	Amino acids and derivatives	氨基酸及其衍生物	C9H18N2O4	675.209	218.127	5.392	[2M+Na]+	4.60178	2	0.7422	rp	6209-12-7	6992130	HMDB0028938	23974	-	114312	84787.9	88946.4	92888.8	112382	114977	107383	107696	109027	-
MW0124096	T3_positive	Famprofazone	法洛丙宗	Others	其它类	Ketone compounds	酮类化合物	C24H31N3O	444.207	377.247	3.0931	[M-2H+3Na]+	6.5815	2	0.742	rp	22881-35-2	3326	HMDB0041891	-	-	4131.27	4170.46	5297.34	4249.45	7447.81	3064.28	6423.23	5930.99	6942.58	-
MADN0548	T3_positive	Fmoc-L-leucine	Fmoc-L-亮氨酸	Amino acids and derivatives	氨基酸及其衍生物	Amino acids and derivatives	氨基酸及其衍生物	C21H23NO4	468.036	353.163	2.9583	[M-2H+3K]+	3.61601	2	0.7417	rp	35661-60-0	1549133	-	44299	-	100067	134453	115625	116491	41916.6	157516	116980	115324	115584	-
MW0134161	T3_positive	5,7-Dihydroxy-4-methylcoumarin	5,7-二羟基-4-甲基香豆素	Lignans and Coumarins	木脂素和香豆素	Coumarins	香豆素	C10H8O4	210.085	192.042	4.4493	[M+NH4]+	20.3954	2	0.7414	rp	2107-76-8	5354284	HMDB0136758	44270	-	29462.2	65951.1	30831.8	37747.5	40554.4	42825.7	30214	33027.8	33050	-
MW0012822	T3_positive	Azelaoyl PAF	壬二酰基PAF	GP	甘油磷脂类	PA	磷脂酸	C33H66NO9P	696.419	651.447	6.5304	[M-H+2Na]+	4.25407	2	0.7409	rp	354583-69-0	17757205	-	62938	-	53050.8	50798.7	25786	22993.1	33915.7	31354.3	53150.2	50497.4	53209	-
MW0114715	T3_positive	Leiocarposide	光果糖苷	Benzene and substituted derivatives	苯及其衍生物	Benzene and substituted derivatives	苯及其衍生物	C27H34O16	579.171	614.185	4.4296	[M+H-2H2O]+	0.434118	2	0.7398	rp	71953-77-0	156073	-	-	-	2.45167e+06	1.75804e+06	5.66917e+06	3.83271e+06	4207738	3.90926e+06	9.55956e+06	9.46821e+06	9.53382e+06	-
MW0124614	T3_positive	Kahweol	桂月	Heterocyclic compounds	杂环化合物	Heterocyclic compounds	杂环化合物	C20H26O3	629.416	314.188	6.0792	[2M+H]+	10.6406	2	0.7396	rp	6894-43-5	114778	-	-	-	135965	167063	158968	9300.22	11731.6	7865.01	128481	135500	135125	-
MW0103660	T3_positive	S-Adenosylmethionine	S-腺苷甲硫氨酸	Nucleotides and derivatives	核苷酸及其衍生物	Nucleotides and derivatives	核苷酸及其衍生物	C15H23N6O5S+	399.144	399.145	5.7706	[M+H]+	1.28154	2	0.7391	rp	14031-35-7	16757548	HMDB0001185	-	-	31638	25573	13369	69991.6	44902.3	64779.5	40582.7	38979.6	40764.6	-
MW0145973	T3_positive	Asn-Glu	L-天冬酰胺-L-谷氨酸	Amino acids and derivatives	氨基酸及其衍生物	Amino acids and derivatives	氨基酸及其衍生物	C9H15N3O6	545.181	261.096	5.7109	[2M+Na]+	0.423143	2	0.7385	rp	20917-58-2	7019991	HMDB0028730	23845	-	21680.3	27921.4	42705	122530	183403	126315	69582	65632.7	62355.4	-
MW0003138	T3_positive	2-Hydroxybenzyl alcohol	水杨醇；邻羟基苄醇	Phenolic acids	酚酸类	Phenolic acids	酚酸类	C7H8O2	147.044	124.052	6.1896	[M+Na]+	4.4232	2	0.7382	rp	90-01-7	5146	HMDB0059709	-	C02323	21392.5	18317.5	19760.8	95617.6	105156	110554	65021.4	66706.6	65245.5	-
MW0007240	T3_positive	Gentisyl alcohol	龙胆醇	Phenolic acids	酚酸类	Phenolic acids	酚酸类	C7H8O3	281.103	140.047	4.429	[2M+H]+	2.83676	2	0.7381	rp	495-08-9	188287	-	-	-	10531.6	12588.4	5282.49	24365.4	25811.6	21220.8	9770.97	11505.6	11035.9	-
MW0102922	T3_positive	Tributyrin	三丁酸甘油	GL	甘油脂类	TG	甘油三酯	C15H26O6	341.123	302.173	2.2441	[M+K]+	5.68878	2	0.738	rp	60-01-5	6050	HMDB0031094	-	C13870	98591.6	64079.1	99296.6	204547	123934	102282	111531	113794	113650	-
MW0124226	T3_positive	Garcinone D	伽升沃 D	Flavonoids	黄酮	Other Flavonoids	其它类黄酮	C24H28O7	495.14	428.183	4.8005	[M-2H+3Na]+	9.18263	2	0.7379	rp	107390-08-9	5495926	HMDB0033332	-	-	35086.4	22286.4	25595.2	55386.9	37311.8	32745.4	44230.8	43440	43491.5	-
MW0130180	T3_positive	6,7,3',4'-Tetrahydroxyflavone	2-(3，4-二羟基苯基)-6，7-二羟基-4H-苯并吡喃-4-酮	Flavonoids	黄酮	Flavones	黄酮	C15H10O6	573.1	286.048	0.9223	[2M+H]+	4.32708	2	0.7376	rp	92915-82-7	24721539	HMDB0133315	-	-	86133.7	51135.1	120068	143225	84041.1	91964.9	97767.9	105818	104609	-
MW0107291	T3_positive	His-Asp	组氨酸-天门冬氨酸	Amino acids and derivatives	氨基酸及其衍生物	Amino acids and derivatives	氨基酸及其衍生物	C10H14N4O5	375.092	270.096	2.7774	[M+H-H2O]+	2.68111	2	0.7376	rp	41658-60-0	7020094	HMDB0028881	-	-	304313	222581	293687	256487	292034	278157	381459	381522	379047	-
MW0169507	T3_positive	N-1-Naphthylbenzamide	N-(萘-1-基）苯甲酰胺	Benzene and substituted derivatives	苯及其衍生物	Benzene and substituted derivatives	苯及其衍生物	C17H13NO	311.113	247.1	1.964	[M+CH3CN+Na]+	5.07313	2	0.7372	rp	634-42-4	69448	-	96359	-	345547	247343	334109	69871.4	434557	324494	459649	441936	459535	-
MW0111217	T3_positive	N-Methyldioctylamine	N-甲基二辛胺	Alcohol and amines	醇、胺类	Amines	胺类	C17H37N	319.304	255.293	5.8503	[M+CH3CN+Na]+	8.04109	2	0.7371	rp	4455-26-9	78202	-	103466	-	207634	223736	175179	220474	311863	228566	252807	254420	253640	-
MW0003247	T3_positive	2-Methyl-5-nitroaniline	2-氨基-4-硝基甲苯；5-硝基邻甲苯胺	Benzene and substituted derivatives	苯及其衍生物	Benzene and substituted derivatives	苯及其衍生物	C7H8N2O2	175.06	152.059	3.4285	[M+Na]+	9.21627	2	0.7369	rp	99-55-8	7444	-	-	-	11755.8	18062.5	13712.4	13382.3	16398.9	13832.7	12772.5	13447.6	14039.2	-
MW0138966	T3_positive	Milldurone	Milldurone（6,7,2'-三甲氧基-4'，5'-亚甲基二氧基异黄酮）	Others	其它类	Ketone compounds	酮类化合物	C19H16O7	730.203	356.09	3.4088	[2M+NH4]+	7.5333	2	0.7362	rp	24195-15-1	6728947	-	44472	-	2081.75	3290.86	1501.91	51105.8	46072.6	38500.8	9133.17	9718.43	10164.1	-
MEDN0031	T3_positive	Pyroglutamic acid	L-焦谷氨酸	Amino acids and derivatives	氨基酸及其衍生物	Amino acids and derivatives	氨基酸及其衍生物	C5H7NO3	281.07	129.043	0.962	[2M+Na]+	13.1403	2	0.7359	rp	98-79-3	7405	HMDB0000267	-	C01879	101812	32818.9	72988.6	10338	46800.8	59328.4	73665.9	69690.9	70499.4	ko00480,ko01100
MW0146370	T3_positive	Asp-Trp	天冬氨酸-色氨酸	Amino acids and derivatives	氨基酸及其衍生物	Amino acids and derivatives	氨基酸及其衍生物	C15H17N3O5	366.123	319.117	2.2805	[M+HCOO+2H]+	12.2404	2	0.7347	rp	71835-79-5	7020001	HMDB0028764	65038	-	2087.09	1583.23	5467.86	13823.1	13364.7	13278.3	7907.86	8433.86	8868.07	-
MW0012963	T3_positive	1-Palmitoyl-sn-glycero-3-phosphoethanolamine	溶血磷脂酰乙醇胺 16:0	Lipids	脂质	LPE	溶血磷脂酰乙醇胺	C21H44NO7P	476.277	453.286	6.4307	[M+Na]+	6.91487	2	0.7342	rp	53862-35-4	58177710	HMDB0011503	-	-	170662	109557	154584	176016	204254	179846	244261	242871	244790	-
MW0109185	T3_positive	Phe-Met	苯丙氨酰-蛋氨酸	Amino acids and derivatives	氨基酸及其衍生物	Amino acids and derivatives	氨基酸及其衍生物	C14H20N2O3S	405.108	296.12	5.193	[M+H]+	4.631	2	0.734	rp	15080-84-9	7010506	HMDB0029001	65195	-	239669	196678	315236	175850	229866	206077	280826	282669	284598	-
MW0004587	T3_positive	4-Allyl-2,6-dimethoxyphenol	甲氧丁香酚	Phenolic acids	酚酸类	Phenolic acids	酚酸类	C11H14O3	195.101	194.094	2.3705	[M+H]+	1.28032	2	0.734	rp	6627-88-9	226486	HMDB0041194	-	-	39987.3	35191.1	37057.1	40731.1	45268.4	36512.5	47034.5	47251.9	47254.2	-
MW0015928	T3_positive	Artesunate	青蒿琥酯	Terpenoids	萜类	Sesquiterpenoids	倍半萜	C19H28O8	429.146	384.178	5.6911	[M-H+2Na]+	2.77516	2	0.7333	rp	88495-63-0	6917864	HMDB0240267	-	-	9579.65	10531.4	1248.83	75432.9	75094.5	81114.6	36147.7	37060.8	36330	-
MW0062101	T3_positive	Plumieride	鸡蛋花苷	Terpenoids	萜类	Monoterpenoids	倍萜	C21H26O12	515.12	470.142	3.5467	[M-H+2Na]+	14.771	2	0.7325	rp	511-89-7	72319	-	-	C09797	41923.7	72628.2	54888.8	8476.35	6403.66	8382.39	11848.6	12051.8	12061.7	-
MW0109330	T3_positive	Prolylphenylalanylarginine	脯氨酰苯丙氨酸精氨酸	Amino acids and derivatives	氨基酸及其衍生物	Amino acids and derivatives	氨基酸及其衍生物	C20H30N6O4	457.191	418.233	2.1761	[M+K]+	10.4676	2	0.7311	rp	23846-09-5	11166015	-	16884	-	956.28	134.19	899	32127.7	32014.5	22106.8	14402.1	15301.6	14592.1	-
MW0123630	T3_positive	diethyl 2,6-dimethyl-4-oxo-4h-pyran-3,5-dicarboxylate	2,6-二甲基-4-氧代-4h-吡喃-3,5-二羧酸二乙酯	Heterocyclic compounds	杂环化合物	Heterocyclic compounds	杂环化合物	C13H16O6	353.066	268.095	4.5467	[M+K+HCOOH]+	11.3384	2	0.7311	rp	5456-14-4	222209	-	96355	-	152107	119774	174539	121319	142453	134647	165000	162040	164820	-
MW0107834	T3_positive	Leu-Met	L-亮氨酸-L-蛋氨酸	Amino acids and derivatives	氨基酸及其衍生物	Amino acids and derivatives	氨基酸及其衍生物	C11H22N2O3S	347.107	262.135	1.8958	[M+K+HCOOH]+	9.08264	2	0.7309	rp	36077-39-1	7010528	HMDB0028935	23726	-	4005.12	12576.1	6659.79	18580.2	6530.61	11255.1	11727.4	11921.3	10862	-
MW0126037	T3_positive	Papaverine	罂粟碱	Alkaloids	生物碱	Isoquinoline alkaloids	异喹啉类生物碱	C20H21NO4	701.284	339.147	3.7929	[2M+Na]+	6.48312	2	0.7301	rp	61-25-6	4680	HMDB0015245	-	C06533	10194.9	8519.68	5971.12	11846.9	11943.7	9251.35	7202.3	7256.23	6844.19	ko00950,ko01110
MW0115996	T3_positive	(6R)-5-Methyltetrahydrofolic acid	(6R)-5-甲基四氢叶酸	Organic acids	有机酸	Organic acids	有机酸	C20H25N7O6	528.191	459.187	4.6443	[M+Na+HCOOH]+	12.1711	2	0.7298	rp	31690-09-2	135430866	-	-	-	22758.4	30697	16452	35277.3	12856.2	22719.9	9504.92	9386.54	9941.29	-
MW0130752	T3_positive	Murrangatin	8-(1，2-二羟基-3-甲基丁-3-烯-1-基)-7-甲氧基-2H-苯并吡喃-2-酮	Others	其它类	Ketone compounds	酮类化合物	C15H16O5	575.186	276.1	5.6118	[2M+Na]+	12.2869	2	0.7279	rp	88546-96-7 | 37126-91-3	389002	HMDB0132703	-	-	8860.78	6383.81	4120.86	11474.7	58757.8	20114.6	10074.2	10338	9117.9	-
Lmrn003000	T3_positive	DL-3-Phenyllactic acid	DL-3-苯基乳酸	Organic acids	有机酸	Organic acids	有机酸	C9H10O3	205.038	166.063	0.5638	[M+K]+	6.08699	2	0.7275	rp	828-01-3	3848	HMDB0000779	5745	C01479	57767.7	50199.3	61481.3	44189.9	49114.2	47095.2	68462.5	67560.1	67513.6	ko00960,ko01110
MW0049133	T3_positive	Cymarin	磁麻苷	Steroids	甾体	Cardiac glycoside	强心苷	C30H44O9	587.252	548.298	4.3708	[M+K]+	13.1674	2	0.7274	rp	508-77-0	441853	-	43835	C08859	46325.1	46480.8	14667.9	79068.5	83672.9	84070.6	56402.4	56259.3	56809.2	-
MW0115017	T3_positive	Nicotinamide riboside	烟酰胺核糖	Alcohol and amines	醇、胺类	Amines	胺类	C11H15N2O5+	319.134	255.098	2.0232	[M+CH3CN+Na]+	15.8453	2	0.7273	rp	1341-23-7	439924	HMDB0000855	5818	C03150	484.42	868.18	1397.13	340.12	409.5	1288.27	1998.03	1875.56	1908.48	ko00760,ko01100
MW0125208	T3_positive	Monocrotaline	野百合碱	Alkaloids	生物碱	Pyrrole alkaloids	吡咯类生物碱	C16H23NO6	410.113	325.152	1.9444	[M+K+HCOOH]+	13.1924	2	0.7262	rp	315-22-0	9415	HMDB0034363	44128	-	2808.62	2458.16	2450.33	4575.31	3507.87	6584.06	5332.48	5114.77	5310.33	-
MW0000198	T3_positive	Corynoline	紫堇醇灵碱	Alkaloids	生物碱	Isoquinoline alkaloids	异喹啉类生物碱	C21H21NO5	431.154	367.142	4.3748	[M+CH3CN+Na]+	6.45583	2	0.7256	rp	18797-79-0 | 68035-45-0	177014	-	73576	-	804.13	1612.88	4655.89	132608	186359	58596.7	58288.3	53946.4	58433.7	-
MW0115006	T3_positive	GcNeu	N-甘氨酰神经氨酸	Organic acids	有机酸	Organic acids	有机酸	C11H19NO10	673.193	325.101	5.9292	[2M+Na]+	2.00603	2	0.7254	rp	1113-83-3	123802	HMDB0000833	3580	C03410	218071	303185	249545	163331	192608	203412	200643	201861	201963	ko00520
MW0009131	T3_positive	N-Methyltyramine	N-甲基酪胺	Benzene and substituted derivatives	苯及其衍生物	Benzene and substituted derivatives	苯及其衍生物	C9H13NO	571.222	151.1	2.8769	[2M+H]+	14.7898	2	0.7248	rp	370-98-9	9727	HMDB0003633	-	C02442	30397.8	39232.5	31798.3	73385.2	53396.1	64306.3	55514.4	54153.8	54456.5	ko00350,ko01100
MW0113897	T3_positive	Galactinol	肌醇半乳糖苷	Others	其它类	Saccharides	糖类	C12H22O11	723.208	342.116	2.8473	[2M+K]+	9.15799	2	0.7248	rp	3687-64-7	11727586	HMDB0005826	-	C01235	21808.8	8643.28	11810.3	77354.7	55687.6	115141	85401.1	86147.1	86463.8	ko00052,ko01100
MW0119667	T3_positive	3-Ketocarbofuran	3-酮基呋喃	Heterocyclic compounds	杂环化合物	Heterocyclic compounds	杂环化合物	C12H13NO4	277.12	235.084	2.9582	[M+CH3CN+H]+	9.9227	2	0.7244	rp	16709-30-1	27999	HMDB0032776	-	-	48.82	154.22	73.44	269.15	314.11	75.22	990.76	823.6	1002.16	-
MW0124177	T3_positive	Furafylline	呋喃茶碱	Heterocyclic compounds	杂环化合物	Heterocyclic compounds	杂环化合物	C12H12N4O3	324.109	260.091	1.671	[M+CH3CN+Na]+	3.10735	2	0.7244	rp	80288-49-9	3433	-	24065	-	6914.5	3195.74	1074.6	6398.36	8474.71	6226.88	10457.8	13842.9	14587.4	-
MW0143998	T3_positive	7-Oxodehydroepiandrosterone 3-acetate	7-氧脱氢表雄酮 3-乙酸酯	Others	其它类	Lactones	内酯类化合物	C21H28O4	706.425	344.199	5.4822	[2M+NH4]+	10.8396	2	0.7243	rp	1449-61-2 | 216484-91-2	9798229	-	84948	-	8848.33	4945.34	7326.03	11349.8	13131.1	9988.48	34213.5	33063.2	34631.4	-
MW0146345	T3_positive	Asp-Gln	天冬氨酰谷氨酰胺	Amino acids and derivatives	氨基酸及其衍生物	Amino acids and derivatives	氨基酸及其衍生物	C9H15N3O6	545.181	261.096	5.969	[2M+Na]+	4.4939	2	0.7242	rp	13433-13-1	471584	HMDB0028751	23701	-	63209.3	21386.8	53018.2	199255	258696	277207	165961	164542	161696	-
MW0118739	T3_positive	2-Methyl-4-phenylthiazole	2-甲基-4-苯基噻唑	Heterocyclic compounds	杂环化合物	Heterocyclic compounds	杂环化合物	C10H9NS	373.078	175.046	3.3695	[2M+Na]+	6.412	2	0.7238	rp	1826-16-0	584377	-	96510	-	177236	177357	197300	95701.9	93105.1	85083.7	143881	142061	144478	-
MEDN0493	T3_positive	4-Methoxycinnamic acid	4-甲氧基肉桂酸	Phenolic acids	酚酸类	Phenolic acids	酚酸类	C10H10O3	178.058	178.063	3.251	[M+]+	11.5599	2	0.723	rp	943-89-5	699414	HMDB0002040	6453	-	225106	162664	266023	643407	674692	612869	443688	440891	441283	-
MEDL01869	T3_positive	Methylgingerol	甲基-[6]-姜酚	Phenolic acids	酚酸类	Phenolic acids	酚酸类	C18H28O4	385.115	308.199	3.6653	[M-H+2K]+	4.87813	2	0.723	rp	61914-52-1	-	HMDB0029852	-	-	25580.1	13316.7	24931.2	14511.9	29761.3	31533.4	36673.2	37151.5	36291	-
MW0115736	T3_positive	(-)-Salsoline	（-)-猪毛菜碱	Heterocyclic compounds	杂环化合物	Heterocyclic compounds	杂环化合物	C11H15NO2	425.187	193.11	1.88	[2M+K]+	10.5249	2	0.7229	rp	89-31-6	442356	HMDB0012469	-	C09640	220744	94745.4	57390.5	76786.1	346437	241875	199388	194825	197693	-
MW0114697	T3_positive	Lacto-N-fucopentoase-3	乳-N-岩藻五糖-3	Others	其它类	Saccharides	糖类	C32H55NO25	876.308	853.306	5.7307	[M+Na]+	11.0234	2	0.7228	rp	25541-09-7	53477857	HMDB0006576	-	-	11909.3	645.01	2258.97	124496	118923	107923	55369.9	55354.3	55840.8	-
MW0052783	T3_positive	Eurycomalactone	广麻内酯	Others	其它类	Ketone compounds	酮类化合物	C19H24O6	719.273	348.157	3.5164	[2M+Na]+	12.2642	2	0.7223	rp	23062-24-0	441793	-	-	C08759	1712.18	215.73	628.04	399	1097.33	1144.63	2109.34	2244.92	2138.14	-
MW0149960	T3_positive	Glu-Cys-Glu	谷氨酸-半胱氨酸-谷氨酸	Amino acids and derivatives	氨基酸及其衍生物	Amino acids and derivatives	氨基酸及其衍生物	C13H21N3O8S	362.097	379.105	0.8031	[M+H-H2O]+	8.81684	2	0.7215	rp	153147-66-1	10150471	-	21543	-	994237	708926	1.32199e+06	448310	1.46247e+06	1.33292e+06	1.28099e+06	1.39484e+06	1.36685e+06	-
MADP0517	T3_positive	Prim-O-glucosylcimifugin	升麻素-7-O-葡萄糖苷	Others	其它类	Chromone	色酮类	C22H28O11	469.171	468.163	3.8618	[M+H]+	6.85303	2	0.7214	rp	80681-45-4	14034912	-	-	-	37067.9	28037	31327.9	25429.6	18028.3	27933.2	42893.9	42105.1	42048.2	-
MW0114761	T3_positive	L-Quebrachitol	L-白雀木醇	Others	其它类	Saccharides	糖类	C7H14O6	236.112	194.079	1.2194	[M+CH3CN+H]+	9.5149	2	0.7207	rp	642-38-6 | 3564-07-6	151108	HMDB0034221	-	C08257	201.17	56.88	187.18	70.78	252.19	97.39	1058.9	1095	1094.79	-
MW0127920	T3_positive	2,5-Dihydroxycinnamic acid	（2E)-3-(2,5-二羟苯基）丙-2-烯酸	Organic acids	有机酸	Organic acids	有机酸	C9H8O4	163.039	180.042	2.9562	[M+H-H2O]+	0.204227	2	0.7207	rp	636-01-1 | 38489-67-7	6442618	HMDB0134041	-	-	1.90778e+07	2.07205e+07	1.97159e+07	1.89926e+07	2.08777e+07	2.86086e+07	1.67419e+07	1.68133e+07	1.66647e+07	-
MEDL02244	T3_positive	Podofilox	苦鬼臼毒素	Lignans and Coumarins	木脂素和香豆素	Lignans	木脂素	C22H22O8	829.27	414.132	5.7109	[2M+H]+	0.405981	2	0.7199	rp	477-47-4	10607	HMDB0015310	-	C10874	8526.29	10541.6	13046.8	69349.7	69731.2	86184.9	22575.8	21903.4	22559	ko00999,ko01100,ko01110
MW0005463	T3_positive	5,6,7,8-Tetrahydro-2-naphthoic acid	5，6，7，8-四氢-2-萘甲酸	Benzene and substituted derivatives	苯及其衍生物	Benzene and substituted derivatives	苯及其衍生物	C11H12O2	252.997	176.084	6.3705	[M-H+2K]+	14.6055	2	0.7197	rp	1131-63-1	70804	-	45039	-	49910.1	54016.8	45501.4	54962.3	49052.4	49146.2	47939.3	48803.2	48022.6	-
MW0126018	T3_positive	N-[2-(5-hydroxy-1H-indol-3-yl)ethyl]hexadecanamide	棕榈酰5-羟色胺	Lipids	脂质	Free fatty acids	游离脂肪酸	C26H42N2O2	415.318	414.325	6.7503	[M+H]+	13.948	2	0.7196	rp	212707-51-2	10787968	-	62949	-	5892.23	20209.2	9491.09	2470.12	2367.74	5128.37	17767	18519	19021.8	-
MEDN0316	T3_positive	Taurocyamine	眯基牛磺酸	Organic acids	有机酸	Organic acids	有机酸	C3H9N3O3S	335.077	167.036	2.6586	[2M+H]+	12.4148	2	0.7184	rp	543-18-0	68340	HMDB0003584	6962	C01959	47253.1	47507.5	50688	52995.8	42931.9	61101.4	46060.1	47620.1	47467.6	ko00430
MW0138962	T3_positive	Micromelin	Micromelin	Others	其它类	Lactones	内酯类化合物	C15H12O6	357.061	288.063	5.2721	[M+Na+HCOOH]+	5.65409	2	0.7177	rp	15085-71-9	73230	-	-	C09277	67547.7	54499	88559.7	14397.8	22352.4	18101.1	51703.6	51530.6	50854.5	-
MW0114256	T3_positive	Diethylpropion	二乙基丙酮	Benzene and substituted derivatives	苯及其衍生物	Benzene and substituted derivatives	苯及其衍生物	C13H19NO	205.143	205.147	8.9017	[M+]+	11.2086	2	0.7171	rp	134-80-5	7029	HMDB0015072	-	C06954	45830.2	19781.7	40448.7	49235	18794.2	51864.8	34248.8	34176.6	33827.1	-
MW0114516	T3_positive	Gentiobiose	龙胆二糖	Others	其它类	Saccharides	糖类	C12H22O11	702.261	342.116	4.6444	[2M+NH4]+	4.91019	2	0.7169	rp	5996-00-9	441422	-	-	C08240	97538.7	102797	71242.5	243862	212890	226185	155761	157544	158005	-
MW0151667	T3_positive	Ile-Gln	L-异亮氨酸-L-谷氨酰胺	Amino acids and derivatives	氨基酸及其衍生物	Amino acids and derivatives	氨基酸及其衍生物	C11H21N3O4	536.348	259.153	5.3318	[2M+NH4]+	13.1026	2	0.7148	rp	59652-60-7	-	-	-	-	7784.55	1731.1	2084.18	2728.04	7298.73	2464.93	23350.3	22636.9	23704.5	-
MW0141122	T3_positive	Dioleoylphosphatidylcholine	二油酰磷脂酰胆碱	GP	甘油磷脂类	PC	磷脂酰胆碱	C44H84NO8P	785.587	785.593	6.5604	[M+]+	13.8175	2	0.7137	rp	52088-89-8	5364680	-	45202	-	77358.9	42686.4	46388.6	65902.2	57289.6	56634.3	61858.1	59576.5	61782.3	-
MW0114324	T3_positive	d-Myo-inositol-1,4,5-triphosphate	D-肌醇-1,4,5-三磷酸	Organic acids	有机酸	Organic acids	有机酸	C6H15O15P3	420.963	419.962	0.6225	[M+H]+	15.9992	2	0.7131	rp	85166-31-0	439456	HMDB0001498	6282	C01245	95176.9	88119.6	111661	65474.2	82560.2	72464.4	140769	136365	141228	ko00562,ko01100,ko04070
MW0010652	T3_positive	Saucernetin	三白草脂素	Lignans and Coumarins	木脂素和香豆素	Lignans	木脂素	C22H28O5	355.186	372.194	2.0938	[M+H-H2O]+	1.64569	2	0.713	rp	83377-13-3	443018	-	-	-	2972.15	2263.19	2793.39	4694.81	3717.77	3864.47	2837.34	2912.56	2528.28	-
MW0004175	T3_positive	3-Phenylpropanal	3-苯丙醛	Benzene and substituted derivatives	苯及其衍生物	Benzene and substituted derivatives	苯及其衍生物	C9H10O	181.085	134.073	2.2623	[M+HCOO+2H]+	0.225347	2	0.7125	rp	104-53-0	7707	HMDB0033716	-	-	81160.9	90236	115704	101686	58897.7	86590.3	129539	130928	130263	-
MW0001218	T3_positive	Propylene glycol dibenzoate	DL-丙二醇二苯甲酸酯	Benzene and substituted derivatives	苯及其衍生物	Benzene and substituted derivatives	苯及其衍生物	C17H16O4	586.249	284.105	4.3708	[2M+NH4]+	12.6225	2	0.7117	rp	19224-26-1	517637	HMDB0040412	-	-	226803	260976	201039	348936	367050	332553	222345	215778	221437	-
MW0137821	T3_positive	Cyanidin 3-sambubioside 5-glucoside	矢车菊素-3-O-(2''-O-木糖基)葡萄糖苷-5-O-葡萄糖苷	Flavonoids	黄酮	Anthocyanidins	花青素	C32H39O20+	785.23	743.203	5.2721	[M+CH3CN+H]+	7.29906	2	0.7101	rp	73036-94-9	10197243	HMDB0037980	-	C20493	79968.8	76466.9	73237.5	58182	79024	81432.3	70146.9	71777.4	69302.6	ko00942
MW0110745	T3_positive	2-Hexadecanoylthio-1-ethylphosphorylcholine	2-十六烷基硫代-1-乙基磷酰胆碱	Organic acids	有机酸	Organic acids	有机酸	C23H48NO5PS	558.219	481.299	1.1276	[M-H+2K]+	1.06859	2	0.7095	rp	60793-01-3	194114	-	44943	-	6557.7	6267.89	7389.26	4745.07	11874.6	12972.8	15019.5	14507	14400.1	-
MW0146000	T3_positive	Asn-Val	天冬酰胺-缬氨酸	Amino acids and derivatives	氨基酸及其衍生物	Amino acids and derivatives	氨基酸及其衍生物	C9H17N3O4	339.121	231.122	2.2408	[M+]+	1.46499	2	0.7095	rp	145314-87-0	7019993	HMDB0028744	65127	-	13768.7	17264.4	6210.13	10298.5	6104.78	4453.4	12636.3	13369	12281.1	-
MW0117021	T3_positive	4-Hydroxyindole	4-羟基吲哚	Alkaloids	生物碱	Plumerane	吲哚类生物碱	C8H7NO	156.038	133.053	2.9168	[M+Na]+	6.79163	2	0.7094	rp	2380-94-1	75421	-	34514	C02040	15804.6	15776.1	18093	55852.2	54607.8	17173.6	16527.7	17191.8	16329.6	-
MEDN1328	T3_positive	Hydroxyisocaproic acid	羟基异己酸	Organic acids	有机酸	Organic acids	有机酸	C6H12O3	303.118	132.079	2.5203	[2M+K]+	4.6584	2	0.7094	rp	13748-90-8	83697	HMDB0000746	5714	-	14906.3	25225.4	20178.4	32493	11467.9	30457.2	25598.5	24678.7	24801.9	-
MW0138673	T3_positive	2''-p-Coumarylastragalin	2''-p-香豆素	Flavonoids	黄酮	Flavones	黄酮	C30H26O13	559.125	594.137	3.6057	[M+H-2H2O]+	15.1319	2	0.7091	rp	137018-32-7	6442291	-	-	-	17487.4	31836.8	4553.18	2604.86	3840.74	1676.59	7400.16	7578.13	7465.52	-
MW0107297	T3_positive	His-Gln	组氨酸-谷氨酰胺	Amino acids and derivatives	氨基酸及其衍生物	Amino acids and derivatives	氨基酸及其衍生物	C11H17N5O4	328.105	283.128	2.092	[M-H+2Na]+	15.8068	2	0.709	rp	224638-13-5	9900427	HMDB0028883	23820	-	2541.45	1551.28	5822.01	6207.17	9950.48	7488.57	10353.3	11215.3	10831.3	-
MW0017148	T3_positive	cis-3-Hexenyl tiglate	顺-3-己烯基-2-甲基-反-2-丁烯酸酯	Lipids	脂质	Free fatty acids	游离脂肪酸	C11H18O2	205.121	182.131	2.9168	[M+Na]+	6.31872	2	0.7088	rp	67883-79-8	15461361	HMDB0038279	-	-	1504.85	246.54	1588.85	2293.7	2157.88	2198.99	2360.86	2281.19	2521.12	-
MW0107510	T3_positive	Ile-Ser	L-异亮氨酸-L-丝氨酸	Amino acids and derivatives	氨基酸及其衍生物	Amino acids and derivatives	氨基酸及其衍生物	C9H18N2O4	670.251	218.127	5.0355	[2M+NH4]+	12.5882	2	0.7084	rp	6403-14-1	7021815	HMDB0028916	23658	-	70860.3	47018.7	59460.3	67810.3	59288.4	70675.8	76369.2	76266.8	76014.6	-
MW0169011	T3_positive	D-Galactosamine	半乳糖胺	Others	其它类	Saccharides	糖类	C6H13NO5	180.086	179.079	1.0013	[M+H]+	10.8946	2	0.7083	rp	90-76-6	24154	-	-	C02262	64594.1	61397.1	58548.9	48477.4	30452	39080.9	54265.1	53511	52751.7	ko00052,ko01100
MW0111729	T3_positive	4-Hydroxy-3-(3-methyl-2-butenyl)acetophenone	3-异戊二烯基-4-羟基苯乙酮	Others	其它类	Ketone compounds	酮类化合物	C13H16O2	447.187	204.115	4.0571	[2M+K]+	13.0036	2	0.7071	rp	26932-05-8	442916	HMDB0030770	-	C10702	606.01	1340.87	6533.7	5085.57	3606.45	3614.32	14207.1	14111.4	14459.8	-
MW0113755	T3_positive	6-Methyl-5-hepten-2-one	6-甲基-5-庚烯-2-酮	Others	其它类	Ketone compounds	酮类化合物	C8H14O	240.987	126.105	8.8947	[M-2H+3K]+	14.8625	2	0.7054	rp	110-93-0	9862	HMDB0035915	-	C07287	2712.87	2233.91	2358.29	1696.97	3268.81	3138.16	3411.38	3046.58	3509.68	-
MW0003256	T3_positive	2-Methylbenzhydrol	邻甲基苯酚	Benzene and substituted derivatives	苯及其衍生物	Benzene and substituted derivatives	苯及其衍生物	C14H14O	435.164	198.105	5.0551	[2M+K]+	17.9631	2	0.7051	rp	5472-13-9	95659	-	1669	-	71595.1	50825.2	69083.6	193559	195242	192876	100964	100315	100118	-
MEDP0611	T3_positive	N-Acetylhistidine	N-乙酰-L-组氨酸	Amino acids and derivatives	氨基酸及其衍生物	Amino acids and derivatives	氨基酸及其衍生物	C8H11N3O3	395.175	197.08	1.1803	[2M+H]+	17.1104	2	0.7051	rp	2497-02-1	75619	HMDB0032055	-	C02997	10351.7	2895.22	8493.02	2624.51	12528.5	10152.1	9296.94	9186.17	9301.38	-
MEDL02233	T3_positive	Bisdemethoxycurcumin	双去甲氧基姜黄素	Phenolic acids	酚酸类	Phenolic acids	酚酸类	C19H16O4	655.182	308.105	5.969	[2M+K]+	17.1687	2	0.705	rp	24939-16-0	5315472	HMDB0002114	-	-	281042	467960	259150	174476	234693	237401	219222	219534	219618	-
MEDL01955	T3_positive	Pinostrobin chalcone	球松素查尔酮	Flavonoids	黄酮	Chalcones	查耳酮	C16H14O4	579.136	270.089	3.7245	[2M+K]+	14.2503	2	0.7047	rp	18956-15-5	5316793	HMDB0033702	-	-	20620.9	32051.9	33966.3	25473.3	14880.3	33705.8	52914.4	53003.6	54075.3	-
MW0137985	T3_positive	Dihydrosamidin	Dihydrosamidin(Corymbocoumarin)(Suksdorfin)	Lignans and Coumarins	木脂素和香豆素	Coumarins	香豆素	C21H24O7	388.159	388.152	5.0159	[M+]+	13.9588	2	0.7041	rp	6005-18-1 | 4992-73-8	442128	-	-	C09260	1652.03	1052.37	2673.27	8809.8	6693.49	5522.49	16199	18436.4	18009.4	-
MW0137107	T3_positive	7-Methoxyflavanone	7-甲氧基黄烷酮	Others	其它类	Ketone compounds	酮类化合物	C16H14O3	509.202	254.094	2.4405	[2M+H]+	10.0273	2	0.7032	rp	21785-09-1	2825024	-	52509	-	5833.85	4872.07	3009.86	1050.37	2524.65	1540.23	3425.51	3424.69	3239.95	-
MW0145583	T3_positive	Arginyl-Glutamine	精氨酰谷氨酰胺	Amino acids and derivatives	氨基酸及其衍生物	Amino acids and derivatives	氨基酸及其衍生物	C11H22N6O4	341.138	302.17	3.8007	[M+K]+	12.2761	2	0.7031	rp	2483-17-2	7019985	HMDB0028707	-	-	165206	168675	157072	33203.1	180175	163426	102016	100775	92810.1	-
MW0119782	T3_positive	3-Vinyl-1,2-dithiacyclohex-4-ene	3-乙烯基-1,2-二硫代环己基-4-烯	Heterocyclic compounds	杂环化合物	Heterocyclic compounds	杂环化合物	C6H8S2	186.034	144.007	0.401	[M+CH3CN+H]+	17.0297	2	0.703	rp	62488-52-2	525328	-	263591	-	7015.68	8990.53	7292.92	7105	6048.92	10960	7367.09	7751.93	6102.38	-
MW0125248	T3_positive	Myristicin	肉豆蔻醚	Lignans and Coumarins	木脂素和香豆素	Lignans	木脂素	C11H12O3	440.122	192.079	2.2012	[M+K+HCOOH]+	5.21686	2	0.7022	rp	607-91-0	4276	HMDB0035873	-	C10480	12329.5	10875.6	13509.3	21574.7	17330.9	20283.2	10566.9	10013.4	10459.5	-
MW0107300	T3_positive	His-Glu	组氨酸-谷氨酸	Amino acids and derivatives	氨基酸及其衍生物	Amino acids and derivatives	氨基酸及其衍生物	C11H16N4O5	569.239	284.112	4.4493	[2M+H]+	14.3371	2	0.7022	rp	53634-28-9	7010583	HMDB0028884	-	-	42105.6	49003	25646	18281	18909.5	29027.6	21430.8	20617.6	19956.2	-
MW0114649	T3_positive	Isomaltose	异麦芽糖	Others	其它类	Saccharides	糖类	C12H22O11	427.088	342.116	3.5467	[M+K+HCOOH]+	9.6344	2	0.7018	rp	499-40-1	439193	HMDB0002923	-	C00252	37282.4	11798.3	51983	87300	84250.6	71884.9	84300.8	84355	85417.1	ko00500,ko01100
MW0169535	T3_positive	N-benzylideneaniline n-oxide	二苯硝酮	Benzene and substituted derivatives	苯及其衍生物	Benzene and substituted derivatives	苯及其衍生物	C13H11NO	162.066	197.084	2.7378	[M+H-2H2O]+	7.57713	2	0.7017	rp	1137-96-8	70822	-	4112	-	16114.7	11872.6	17695.4	21511.3	18316.3	19324.8	18890.8	19737.1	18508.8	-
MW0007844	T3_positive	2-(Methoxycarbonyl)benzoic acid	邻苯二甲酸单甲酯	Benzene and substituted derivatives	苯及其衍生物	Benzene and substituted derivatives	苯及其衍生物	C9H8O4	383.076	180.042	4.5467	[2M+Na]+	7.89831	2	0.7015	rp	4376-18-5	20392	HMDB0002130	-	-	382379	306522	422446	291764	374351	334226	367059	369599	369676	-
MW0114061	T3_positive	[(2S,3R,4R,5S,6R)-2-{[(2R,3S,4R,5R,6R)-5-acetamido-4,6-dihydroxy-2-(hydroxymethyl)oxan-3-yl]oxy}-4,5-dihydroxy-6-(hydroxymethyl)oxan-3-yl]carbamic acid	[(2S,3R,4R,5S,6R)-2-{[(2R,3S,4R,5R,6R)-5-acetamido-4,6-dihydroxy-2-(hydroxymethyl)oxan-3-yl]oxy}-4,5-dihydroxy-6-(hydroxymethyl)oxan-3-yl]carbamic acid	Others	其它类	Saccharides	糖类	C15H26N2O12	407.098	426.149	2.5013	[M-2H+3Na]+	7.58719	2	0.7004	rp	577-76-4	22833609	HMDB0003556	6953	C01674	82.46	491.69	4043.02	5606.3	3857.14	3657.9	5836.52	5869.07	5579.3	ko00520,ko01100,ko02010
MEDP1271	T3_positive	Bis(2-ethylhexyl) phthalate	邻苯二甲酸二(2-乙基己基)酯	Phenolic acids	酚酸类	Phenolic acids	酚酸类	C24H38O4	429.24	390.277	8.7245	[M+K]+	0.02475	3	0.9994	rp	117-81-7 | 15495-94-0 | 8033-53-2 | 50885-87-5 | 82208-43-3	8343	-	263643	C03690	179007	270209	317388	294851	127151	184372	43858.6	42565.2	41426.6	-
MW0113145	T3_positive	4-O-Methylgalactinol	4-O-甲基半乳糖醇	Others	其它类	Saccharides	糖类	C13H24O11	357.139	356.132	0.9816	[M+H]+	0.3455	3	0.9914	rp	75589-40-1	10713243	HMDB0033558	-	-	142218	88739.6	148733	128365	88862.1	98865.3	133364	133300	133398	-
MEDL02347	T3_positive	L-Phenylalanine	L-苯丙氨酸	Amino acids and derivatives	氨基酸及其衍生物	Amino acids and derivatives	氨基酸及其衍生物	C9H11NO2	166.086	165.079	1.9072	[M+H]+	2.09241	3	0.9871	rp	63-91-2	6140	HMDB0000159	28	C00079	466828	662712	513816	328007	332464	335774	527612	522773	523096	ko00360,ko00400,ko00460,ko00470,ko00940,ko00960,ko00966,ko00970,ko00996,ko00999,ko01100,ko01110,ko01210,ko01230,ko02010
MEDP2105	T3_positive	3,6,9,12,15,18,21-Heptaoxatricosane-21,23-diol	3,6,9,12,15,18,21-七氧杂二十三烷-21,23-二醇	Benzene and substituted derivatives	苯及其衍生物	Benzene and substituted derivatives	苯及其衍生物	C16H34O9	371.227	370.22	3.527	[M+H]+	0.70725	3	0.9826	rp	5117-19-1	78798	-	-	-	486037	645982	1.27355e+06	692240	660866	525144	174869	204448	197241	-
MEDP0251	T3_positive	Trigonelline	葫芦巴碱	Alkaloids	生物碱	Pyridine alkaloids	吡啶类生物碱	C7H7NO2	138.055	137.048	0.7821	[M+H]+	0.217738	3	0.9804	rp	535-83-1	5570	HMDB0000875	273	C01004	1.24184e+06	1.12722e+06	1.22833e+06	1.2864e+06	845418	1.02012e+06	905452	903847	902656	ko00960
MEDN0275	T3_positive	1-Caffeoylquinic acid	1-咖啡酰奎宁酸	Phenolic acids	酚酸类	Phenolic acids	酚酸类	C16H18O9	354.091	354.095	3.0147	[M+]+	4.89603	3	0.9803	rp	1241-87-8 | 928005-87-2	10155076	HMDB0030652	-	-	48089.6	61163.8	111664	101347	52899.9	51547	78137.5	68592.8	76362.3	-
MW0011264	T3_positive	(3R,7R)-1,3,7-Octanetriol	(3R,7R)-1,3,7-Octanetriol	FA	脂肪酰类	Others	其它	C8H18O3	185.115	162.126	8.7245	[M+Na]+	1.01375	3	0.9753	rp	217650-11-8	85279741	HMDB0033625	-	-	189596	194444	188749	213905	217448	211202	201211	203419	201121	-
MEDP0395	T3_positive	Pipecolic acid	哌啶酸	Alkaloids	生物碱	Alkaloids	生物碱	C6H11NO2	130.086	129.079	0.7926	[M+H]+	2.80047	3	0.9734	rp	535-75-1	849	HMDB0000070	50	C00408	89294.9	104819	59552.8	91088.5	69443.2	130845	78143.1	77608.4	78116.2	ko00310,ko00960,ko01100,ko01110
MEDL01799	T3_positive	Isoscutellarein	异野黄芩素	Flavonoids	黄酮	Flavones	黄酮	C15H10O6	287.055	286.048	5.2921	[M+H]+	1.54313	3	0.9713	rp	41440-05-5	5281665	HMDB0130166	-	-	14299.9	13492.9	17959.3	27649.2	36349.5	29462.9	26838.2	26612.5	26854.9	-
MEDL02744	T3_positive	Bergaptol	佛手酚	Lignans and Coumarins	木脂素和香豆素	Coumarins	香豆素	C11H6O4	240.987	202.027	0.5653	[M+K]+	1.52175	3	0.9634	rp	486-60-2	5280371	HMDB0013679	-	C00758	295975	152948	439209	204462	232588	189005	433078	434723	433671	ko00999,ko01110
MEDN0006	T3_positive	L-Tyrosine	L-酪氨酸	Amino acids and derivatives	氨基酸及其衍生物	Amino acids and derivatives	氨基酸及其衍生物	C9H11NO3	182.081	181.074	1.1208	[M+H]+	0.242839	3	0.9633	rp	60-18-4	6057	HMDB0000158	34	C00082	227643	343248	270356	495332	375012	347641	280174	275242	280474	ko00130,ko00261,ko00350,ko00360,ko00400,ko00460,ko00730,ko00940,ko00950,ko00965,ko00966,ko00970,ko00999,ko01100,ko01110,ko01210,ko01230,ko01240
MEDL02392	T3_positive	L-Epicatechin	表儿茶素	Flavonoids	黄酮	Flavones	黄酮	C15H14O6	291.086	290.079	3.6256	[M+H]+	0.577936	3	0.9625	rp	7295-85-4 | 17334-50-8	1203	HMDB0037954	-	C17590	137905	65930	90660.9	20830.8	40363.5	29972.7	48159.9	48945.3	48926.7	-
MEDP0160	T3_positive	Adenosine	腺苷	Nucleotides and derivatives	核苷酸及其衍生物	Nucleotides and derivatives	核苷酸及其衍生物	C10H13N5O4	268.104	267.097	1.8583	[M+H]+	2.51969	3	0.9621	rp	58-61-7	60961	HMDB0000050	86	C00212	815200	580828	1.01862e+06	539269	785430	651621	682918	682031	682895	ko00230,ko01100,ko01232,ko02010
MEDP0298	T3_positive	Aminocaproic acid	6-氨基己酸	Organic acids	有机酸	Organic acids	有机酸	C6H13NO2	132.101	131.095	1.1605	[M+H]+	1.85173	3	0.9605	rp	60-32-2	564	HMDB0001901	-	C02378	175821	68300.2	210822	115882	155473	57275.4	125255	125733	129348	ko01100
MEDN1024	T3_positive	D-piperidine acid	D-哌啶酸	Organic acids	有机酸	Organic acids	有机酸	C6H11NO2	130.086	129.079	1.0802	[M+H]+	1.38308	3	0.9603	rp	1723-00-8	736316	HMDB0005960	-	-	73689.3	137961	59724.1	111653	104298	138237	75638.2	72451.1	75103.3	-
MEDP1126	T3_positive	D-(-)-alpha-Phenylglycine	(R)-(-)-2-苯基甘氨醇	Amino acids and derivatives	氨基酸及其衍生物	Amino acids and derivatives	氨基酸及其衍生物	C8H9NO2	120.081	151.063	1.9072	[M+H-H2O]+	0.859837	3	0.9568	rp	875-74-1	70134	-	-	-	737088	991623	789938	419944	463460	457593	783529	783285	787609	-
MEDN0236	T3_positive	Raffinose	棉籽糖	Others	其它类	Saccharides	糖类	C18H32O16	543.132	504.169	0.7933	[M+K]+	2.88972	3	0.9551	rp	512-69-6	439242	HMDB0003213	-	C00492	508327	481043	535508	349248	355686	384006	340620	350702	346798	ko00052,ko01100,ko02010
MEDP0827	T3_positive	3,5,5-Trimethyl-2-cyclohexen-1-one	异佛尔酮	Others	其它类	Ketone compounds	酮类化合物	C9H14O	139.112	138.105	5.8107	[M+H]+	0.296298	3	0.9544	rp	78-59-1	6544	HMDB0031195	-	C14743	202407	162591	229993	191158	222255	201082	143795	145347	145965	-
MEDP0179	T3_positive	Uridine	尿嘧啶核苷	Nucleotides and derivatives	核苷酸及其衍生物	Nucleotides and derivatives	核苷酸及其衍生物	C9H12N2O6	245.076	244.07	1.243	[M+H]+	5.03367	3	0.9538	rp	58-96-8	6029	HMDB0000296	90	C00299	35121.8	44049.8	39985.6	2933.47	27379.6	43196.1	22310.7	22331	21823.3	ko00240,ko01100,ko01232,ko02010
MW0161303	T3_positive	Benzeneacetonitrile, 4-hydroxy-3-methoxy-alpha-(3-(methylamino)propyl)-alpha-(1-methylethyl)-	苯乙腈，4-羟基-3-甲氧基-α-(3-(甲基氨基)丙基)-α-(1-甲基乙基)-	Benzene and substituted derivatives	苯及其衍生物	Benzene and substituted derivatives	苯及其衍生物	C16H24N2O2	315.148	276.184	0.5456	[M+K]+	1.94525	3	0.9537	rp	71539-08-7	10016311	-	-	-	17580.2	5507.63	23459.4	18782.2	17130.6	16292.7	20498.7	20675.4	20724.6	-
MEDL01737	T3_positive	5-Aminoimidazole ribonucleotide	5-氨基咪唑核糖核苷酸	Nucleotides and derivatives	核苷酸及其衍生物	Nucleotides and derivatives	核苷酸及其衍生物	C8H14N3O7P	296.066	295.057	0.7231	[M+H]+	6.92954	3	0.9533	rp	25635-88-5	161500	HMDB0001235	6097	C03373	539190	431829	496028	190339	196817	147205	242329	246648	246607	ko00230,ko00730,ko00860,ko01100,ko01110,ko01240
MEDL01914	T3_positive	2,6-Dihydroxybenzoic acid	2,6-二羟基苯甲酸	Benzene and substituted derivatives	苯及其衍生物	Benzene and substituted derivatives	苯及其衍生物	C7H6O4	155.034	154.027	2.6996	[M+H]+	0.886947	3	0.9529	rp	303-07-1	9338	HMDB0013676	-	-	75606.9	51322.3	74735.3	38609.4	47571.5	41448.4	76951.2	77369.7	76959.4	-
MEDL01937	T3_positive	2,3-Butanediol	2,3-丁二醇	Others	其它类	Alcohol compounds	醇类化合物	C4H10O2	91.075	90.0681	1.2	[M+H]+	0.0625641	3	0.9527	rp	513-85-9	262	HMDB0003156	-	-	2227.09	2541.97	1137.83	165.6	1109.82	554.84	2062.36	2028.73	2003.46	-
MW0001939	T3_positive	2-(4-Isopropylphenoxy)propanohydrazide	2-(4-异丙基苯氧基)丙酰肼	Benzene and substituted derivatives	苯及其衍生物	Benzene and substituted derivatives	苯及其衍生物	C12H18N2O2	261.101	222.137	0.5456	[M+K]+	2.06975	3	0.9508	rp	667412-84-2	5018791	-	-	-	37718.6	23780.3	57865.5	38203.4	39002.7	33196.6	47080.9	47191.4	47282.4	-
MEDN0455	T3_positive	Guanine	鸟嘌呤	Nucleotides and derivatives	核苷酸及其衍生物	Nucleotides and derivatives	核苷酸及其衍生物	C5H5N5O	152.056	151.049	1.456	[M+H]+	0.900143	3	0.9502	rp	73-40-5	135398634	HMDB0000132	-	C00242	188637	231115	217866	186.73	102018	113743	45397.8	70756.3	74335.7	ko00230,ko01100,ko01232
MW0142581	T3_positive	2-Tetrahydrothiopheneacetic acid	2-四氢噻吩乙酸	Organic acids	有机酸	Organic acids	有机酸	C6H10O2S	185.008	146.04	1.1208	[M+K]+	2.12425	3	0.9496	rp	65102-22-9	443065	-	-	-	52293.4	67797.8	52688.2	61367.4	26879.3	34453.5	60811.4	60963.1	59175.4	-
MEDP1001	T3_positive	delta-Hexanolactone	δ-己内酯	Others	其它类	Lactones	内酯类化合物	C6H10O2	115.075	114.068	3.8027	[M+H]+	3.27476	3	0.9487	rp	823-22-3	13204	HMDB0000453	5442	-	38204.4	39996.4	43129.5	35958.4	45129.3	43585.7	25458.3	25379.2	25790	-
MW0144854	T3_positive	1-(2,4-Dihydroxyphenyl)-17-(6-hydroxy-1-benzofuran-2-yl)-11-methyl-2,20-dioxapentacyclo[11.7.1.03,8.09,21.014,19]henicosa-3(8),4,6,11,14,16,18-heptaene-5,15-diol	桑色呋喃 G; 阿尔本酚 A	Terpenoids	萜类	Terpene	萜类	C34H26O8	585.15	562.163	0.9087	[M+Na]+	2.19153	3	0.9481	rp	87085-00-5	196583	-	-	-	3470.08	3750.26	5773.41	2939.74	6726.35	6621.33	32938.5	34017.3	33448.4	-
MADP0489	T3_positive	Heptethylene glycol	七甘醇	Alcohol and amines	醇、胺类	Alcohols	醇类	C14H30O8	349.184	326.194	3.2708	[M+Na]+	2.32975	3	0.945	rp	5617-32-3	79718	HMDB0061835	-	-	32256	39569	70964.6	33746.4	30259.7	26322.8	14207.8	13603.3	14676.2	-
MEDL02220	T3_positive	Nicotine	烟碱	Alkaloids	生物碱	Pyridine alkaloids	吡啶类生物碱	C10H14N2	163.128	162.116	1.1407	[M+H]+	1.00697	3	0.9434	rp	54-11-5	89594	HMDB0001934	1526	C00745	50297.2	83681	14953.5	4872.45	7254.09	2312.54	37143	25646.3	34517.4	ko00760,ko00960,ko01100,ko01110
MEDP0442	T3_positive	Choline Alfoscerate	甘磷酸胆碱 GPC	Lipids	脂质	PC	磷脂酰胆碱	C8H20NO6P	258.11	257.103	0.9087	[M+H]+	1.52954	3	0.9434	rp	28319-77-9	657272	HMDB0000086	370	C00670	293668	253607	260806	108979	79120.8	162802	97673.1	99978.4	104517	ko00564,ko00565
MEDP0025	T3_positive	L-Tryptophan	L-色氨酸	Amino acids and derivatives	氨基酸及其衍生物	Amino acids and derivatives	氨基酸及其衍生物	C11H12N2O2	205.096	204.09	2.4605	[M+H]+	0.207068	3	0.9429	rp	73-22-3	6305	HMDB0000929	5879	C00078	84593.4	125902	157516	182167	148832	137293	118774	119185	118891	ko00260,ko00380,ko00400,ko00901,ko00966,ko00970,ko00996,ko00999,ko01100,ko01110,ko01210,ko01230,ko01240
MEDL02396	T3_positive	Sucrose	D-蔗糖	Others	其它类	Saccharides	糖类	C12H22O11	365.1	342.116	0.7932	[M+Na]+	6.71723	3	0.9421	rp	57-50-1	5988	HMDB0000258	-	C00089	156642	203264	175077	145871	120067	123803	137801	126646	135565	ko00052,ko00500,ko01100,ko01110,ko02010
MEDN0163	T3_positive	Hypoxanthine	次黄嘌呤	Nucleotides and derivatives	核苷酸及其衍生物	Nucleotides and derivatives	核苷酸及其衍生物	C5H4N4O	137.046	136.038	1.3969	[M+H]+	1.14111	3	0.9417	rp	68-94-0	135398638	HMDB0000157	-	C00262	184612	336823	310542	332.47	40909.7	115666	187514	187435	187877	ko00230,ko01100,ko01232
MW0116961	T3_positive	1H-Benzimidazol-4-amine	1H-苯并咪唑-4-胺	Benzene and substituted derivatives	苯及其衍生物	Benzene and substituted derivatives	苯及其衍生物	C7H7N3	172.028	133.064	0.5456	[M+K]+	2.49325	3	0.9414	rp	4331-29-7 | 69984-77-6	20329	-	-	-	50758.2	32368.2	70254.1	48974.3	52174.5	44454	64753.1	65569.9	66412.3	-
MEDL01940	T3_positive	Feruloylputrescine	阿魏酰腐胺	Alkaloids	生物碱	Phenolamine	酚胺	C14H20N2O3	265.155	264.147	2.4004	[M+H]+	1.64443	3	0.9414	rp	501-13-3 | 91000-11-2	5281796	HMDB0139553	-	-	61.88	1864.02	3600.29	20348.5	19390.2	9425.16	4369.57	4496.57	3773.47	-
MEDL02312	T3_positive	Nb-p-Coumaroyltryptamine	Nb-p-香豆酰色胺	Tryptamines,Cholines,Pigments	色胺、胆碱、色素	Tryptamines	色胺	C19H18N2O2	381.118	306.137	5.2954	[M-H+2Na]+	1.26769	3	0.9395	rp	53905-12-7	5458878	HMDB0041518	-	-	150641	137297	161858	164906	177444	175074	118406	120043	117868	-
MEDP0594	T3_positive	Dihydroactinidiolide	二氢猕猴桃内酯	Others	其它类	Lactones	内酯类化合物	C11H16O2	181.122	180.115	6.1093	[M+H]+	1.04555	3	0.9391	rp	15356-74-8	27209	HMDB0035240	-	-	105037	104123	119838	33271.3	40977.5	38869	83330.9	83926.7	83910.2	-
MEDN0422	T3_positive	2'-Deoxyadenosine	2'-脱氧腺苷	Nucleotides and derivatives	核苷酸及其衍生物	Nucleotides and derivatives	核苷酸及其衍生物	C10H13N5O3	252.109	251.102	1.964	[M+H]+	4.03822	3	0.939	rp	958-09-8	13730	HMDB0000101	3382	C00559	1491.22	2038.13	1201.52	809.48	5587.85	5891.86	2705.97	2728.61	2774.91	ko00230,ko01100,ko01232,ko02010
MEDP0862	T3_positive	3-Hydroxyphenylacetic acid	3-羟基苯乙酸	Phenolic acids	酚酸类	Phenolic acids	酚酸类	C8H8O3	153.054	152.047	2.3697	[M+H]+	2.52139	3	0.937	rp	621-37-4	12122	HMDB0000440	5429	C05593	17833.5	12247.6	24287.3	16776	16469.8	12931.9	19375.8	19407.9	19274.6	ko00350,ko00360,ko01100
MEDN1502	T3_positive	2-Phenylbutyric acid	2-苯基丁酸	Organic acids	有机酸	Organic acids	有机酸	C10H12O2	211.096	164.084	4.2712	[M+HCOO+2H]+	0.457217	3	0.9358	rp	90-27-7	7012	HMDB0000329	5318	-	47743.1	33480.6	47412.8	6689.05	16491	10507	137411	137128	137716	-
MEDN0155	T3_positive	Cytidine	胞苷	Nucleotides and derivatives	核苷酸及其衍生物	Nucleotides and derivatives	核苷酸及其衍生物	C9H13N3O5	244.091	243.085	1.1002	[M+H]+	6.38028	3	0.9352	rp	65-46-3	6175	HMDB0000089	3376	C00475	5175.41	6273.81	3091.42	3550.39	3428.64	2678.73	5241.24	5166.23	4806.73	ko00240,ko01100,ko01232,ko02010
MEDN0551	T3_positive	3-Indoleacrylic acid	3-吲哚丙烯酸	Alkaloids	生物碱	Plumerane	吲哚类生物碱	C11H9NO2	188.071	187.063	2.4605	[M+H]+	1.15918	3	0.9348	rp	29953-71-7	5375048	HMDB0000734	-	-	148217	166227	215661	293437	219543	249828	155943	156581	155106	-
MEDL02050	T3_positive	Niacinamide	烟酰胺	Others	其它类	Vitamin	维生素	C6H6N2O	123.054	122.048	1.4957	[M+H]+	2.37758	3	0.934	rp	98-92-0	936	HMDB0001406	1497	C00153	31545.5	57005.3	37083.8	20187.5	24729.9	19669.6	20777.5	20267.2	20208.1	ko00760,ko01100,ko01240
MEDP0125	T3_positive	Choline	胆碱	Alkaloids	生物碱	Alkaloids	生物碱	C5H14NO+	104.107	104.108	0.8071	[M+]+	0.609444	3	0.933	rp	62-49-7	305	HMDB0000097	56	C00114	1.08454e+06	1.16546e+06	1.13973e+06	1.11687e+06	1.205e+06	846824	905379	916694	942748	ko00260,ko00564,ko01100,ko02010
MEDP0646	T3_positive	2,3-Dihydrobenzofuran	2,3-二氢苯并呋喃	Benzene and substituted derivatives	苯及其衍生物	Benzene and substituted derivatives	苯及其衍生物	C8H8O	103.054	120.058	1.9072	[M+H-H2O]+	0.0273368	3	0.933	rp	496-16-2	10329	HMDB0013815	-	-	40998	54871.4	41724.6	27822.3	26262.6	26425.8	45064.9	44846.3	44631.8	-
MW0011587	T3_positive	(R)-2-Hydroxysterculic acid	(R)-2-羟基榄香酸	Organic acids	有机酸	Organic acids	有机酸	C19H34O3	311.258	310.251	8.7245	[M+H]+	3.01225	3	0.9301	rp	14602-38-1	131751126	HMDB0031060	-	-	61574.7	185649	131624	183141	38474.3	76444.7	16833	17065.7	15701.2	-
MEDP0878	T3_positive	N-methyl-L-glutamic Acid	N-甲基-L-谷氨酸	Amino acids and derivatives	氨基酸及其衍生物	Amino acids and derivatives	氨基酸及其衍生物	C6H11NO4	144.065	161.069	0.9816	[M+H-H2O]+	0.697563	3	0.9287	rp	35989-16-3	439377	HMDB0062660	-	C01046	373854	392370	236059	49739.8	252337	233676	206764	207097	209079	ko01100
MEDP1554	T3_positive	Ethyl salicylate	水杨酸乙酯	Phenolic acids	酚酸类	Phenolic acids	酚酸类	C9H10O3	167.07	166.063	2.8769	[M+H]+	0.565402	3	0.9276	rp	118-61-6	8365	HMDB0029817	-	-	31735	26228.6	39602.6	49662	58163.4	72382.2	48602.1	48814	48645.8	-
MEDP1600	T3_positive	4-Propylphenol	4-丙基苯酚	Benzene and substituted derivatives	苯及其衍生物	Benzene and substituted derivatives	苯及其衍生物	C9H12O	178.122	136.089	8.7638	[M+CH3CN+H]+	1.25866	3	0.9267	rp	645-56-7	12580	HMDB0032625	-	C14311	9725.99	9980.77	6571.92	13107.6	11301.5	12778.2	12199.8	12105.4	12490	-
MW0113950	T3_positive	[(2R,3R,4R,5R,6R)-2-[[(2R,3R,4R)-3,4-dihydroxy-4-(hydroxymethyl)oxolan-2-yl]oxymethyl]-4-[(2S,3R,4R,5R,6S)-4,5-dihydroxy-6-methyl-3-[(2S,3R,4S,5S)-3,4,5-trihydroxyoxan-2-yl]oxyoxan-2-yl]oxy-6-[2-(3,4-dihydroxyphenyl)ethoxy]-5-hydroxyoxan-3-yl] (E)-3-(3,4-dihydroxyphenyl)prop-2-enoate	[(2R,3R,4R,5R,6R)-2-[[(2R,3R,4R)-3,4-dihydroxy-4-(hydroxymethyl)oxolan-2-yl]oxymethyl]-4-[(2S,3R,4R,5R,6S)-4,5-dihydroxy-6-methyl-3-[(2S,3R,4S,5S)-3,4,5-trihydroxyoxan-2-yl]oxyoxan-2-yl]oxy-6-[2-(3,4-dihydroxyphenyl)ethoxy]-5-hydroxyoxan-3-yl] (E)-3-(3,4-dihydroxyphenyl)prop-2-enoate	Steroids	甾体	Steroid	甾体	C39H52O23	911.276	888.29	5.6911	[M+Na]+	3.30783	3	0.9238	rp	188441-89-6	10056528	-	-	-	3679.58	3371.36	502.89	53148.4	50846	75175	20199.7	19057.4	18340.6	-
MW0140018	T3_positive	(-)-Acanthocarpan	（-)-刺果聚糖	Heterocyclic compounds	杂环化合物	Heterocyclic compounds	杂环化合物	C17H12O7	329.066	328.058	4.5467	[M+H]+	4.53384	3	0.9226	rp	70285-12-0	442666	-	-	-	179258	105801	227343	121784	408363	184567	179781	180207	177211	-
MEDL02754	T3_positive	2,6-Dimethoxy-1,4-benzoquinone	2,6-二氧甲基-1,4-苯醌	Quinones	醌类	Quinones	醌类	C8H8O4	169.049	168.042	2.6586	[M+H]+	1.76783	3	0.9212	rp	530-55-2	68262	HMDB0029673	-	C10331	83035.4	86425.9	76961.6	56456.5	60735.2	41476.7	46609.3	46710.2	46757.1	-
MW0114590	T3_positive	Hexaethylene glycol	六甘醇	Alcohol and amines	醇、胺类	Alcohols	醇类	C12H26O7	283.175	282.168	2.9756	[M+H]+	2.40227	3	0.9205	rp	2615-15-8	17472	HMDB0061822	-	-	204199	149253	319335	340659	210168	156298	97698.7	97738.9	97300.3	-
MEDP1647	T3_positive	2-Amino-1-phenylethanol	苯基乙醇胺	Alkaloids	生物碱	Alkaloids	生物碱	C8H11NO	120.08	137.084	2.2408	[M+H-H2O]+	0.407971	3	0.9195	rp	7568-93-6	1000	HMDB0001065	59	C02735	208460	268583	232401	71474.1	121864	109704	201354	202522	201304	-
MEDP1660	T3_positive	Bis(2-ethylhexyl) adipate	己二酸二(2-乙基己基)酯	Others	其它类	Lactones	内酯类化合物	C22H42O4	393.297	370.308	8.7245	[M+Na]+	5.71871	3	0.914	rp	103-23-1	7641	HMDB0040270	-	C14240	33389.3	34806.1	34887.6	31562.8	30604.8	38947.1	37925.2	38108	38937.1	-
MEDL02284	T3_positive	1,3,5-Trihydroxybenzene	间苯三酚	Phenolic acids	酚酸类	Phenolic acids	酚酸类	C6H6O3	109.028	126.032	1.8502	[M+H-H2O]+	0.40826	3	0.9138	rp	108-73-6	359	HMDB0013675	-	C02183	42361.5	71543.5	48359.1	37008.6	61043.9	46001.6	41099.9	43387.7	43466.6	ko01100
MW0063351	T3_positive	Methyl ricinoleate	蓖麻油酸甲酯	FA	脂肪酰类	Others	其它	C19H36O3	335.258	312.266	8.7091	[M+Na]+	3.887	3	0.9117	rp	141-24-2 | 41989-07-5	5354133	-	45190	-	225300	395992	342969	461915	270162	343536	102598	101338	107332	-
MEDP1310	T3_positive	4-Hydroxy-l-tryptophan	4-羟基-L-色氨酸	Amino acids and derivatives	氨基酸及其衍生物	Amino acids and derivatives	氨基酸及其衍生物	C11H12N2O3	221.091	220.085	1.4949	[M+H]+	0.541154	3	0.9113	rp	25242-90-4	85479	-	-	C21777	79841.6	68124.2	105334	61567.2	100112	126019	98031.3	98823.9	102220	ko00901
MW0132666	T3_positive	Isolimocitrol	3,5,7-三羟基-2-(3-羟基-4-甲氧基苯基)-6,8-二甲氧基-4H-铬-4-酮	Others	其它类	Ketone compounds	酮类化合物	C18H16O9	377.084	376.079	3.0147	[M+H]+	4.26014	3	0.9098	rp	1171-97-7	15290461	HMDB0136140	-	-	235312	704042	431737	230393	330070	330996	264339	239954	248530	-
MEDP0426	T3_positive	Xanthurenic acid	4,8-二羟基喹啉-2-羧酸	Organic acids	有机酸	Organic acids	有机酸	C10H7NO4	206.045	205.037	2.5796	[M+H]+	8.76181	3	0.9075	rp	59-00-7	5699	HMDB0000881	5841	C02470	4834.67	2336.52	4908.45	4696.58	4161.08	5421.31	4822.75	5062.2	4735.98	ko00380
MEDL02426	T3_positive	Methyl benzoate	苯甲酸甲酯	Phenolic acids	酚酸类	Phenolic acids	酚酸类	C8H8O2	137.059	136.052	1.7651	[M+H]+	0.241083	3	0.9042	rp	93-58-3	7150	HMDB0033968	-	-	67105	29244.7	52507.7	57445.9	30465.9	29203.9	97676.9	99345.2	100337	-
MW0011359	T3_positive	(1S)-(+)-(10-Camphorsulfonyl)oxaziridine	(1S)-(+)-(10-樟脑磺酰基)恶氮丙啶	Benzene and substituted derivatives	苯及其衍生物	Benzene and substituted derivatives	苯及其衍生物	C10H15NO3S	247.121	229.077	0.5456	[M+NH4]+	4.33975	3	0.9025	rp	104322-63-6 | 153221-24-0	7128360	-	-	-	24767.2	28516.5	24030.2	25430	28002	28255.7	31453.5	31805.8	31793.3	-
MEDN1026	T3_positive	Biosone	次甘草酸(β型)	Terpenoids	萜类	Triterpene	三萜	C30H46O4	453.337	470.34	8.6615	[M+H-H2O]+	0.155818	3	0.9007	rp	471-53-4	18526330	HMDB0011628	-	C02283	45513.7	84533.9	72497.8	57436.6	29410.8	45530.3	86498.7	78440.7	84978.3	-
MEDL00009	T3_positive	L-Valine	L-缬氨酸	Amino acids and derivatives	氨基酸及其衍生物	Amino acids and derivatives	氨基酸及其衍生物	C5H11NO2	118.086	117.079	0.8523	[M+H]+	1.56137	3	0.8946	rp	72-18-4	6287	HMDB0000883	5842	C00183	32352	104245	21865.8	25915.6	48991.2	57599.3	69472.1	70506	61356.5	ko00280,ko00290,ko00460,ko00770,ko00966,ko00970,ko01100,ko01110,ko01210,ko01230,ko01240,ko02010
MEDP1839	T3_positive	3,4-Dimethoxybenzaldehyde	藜芦醛	Phenolic acids	酚酸类	Phenolic acids	酚酸类	C9H10O3	213.076	166.063	2.8084	[M+HCOO+2H]+	2.48462	3	0.8945	rp	120-14-9	8419	HMDB0032138	-	C02201	25756.6	17627.3	26892.4	78350.4	68435.3	70175.2	51078.2	51172.5	50874.2	-
MEDN1539	T3_positive	Genipin	京尼平	Terpenoids	萜类	Monoterpenoids	倍萜	C11H14O5	268.117	226.084	3.1523	[M+CH3CN+H]+	5.63258	3	0.8945	rp	6902-77-8	442424	HMDB0035830	-	C09780	2513.02	467.08	2892.13	9776.87	9770.41	8700.94	1767.36	1740.48	1851.2	-
MEDN0128	T3_positive	Vanillin	香草醛; 4-羟基-3-甲氧基苯甲醛	Phenolic acids	酚酸类	Phenolic acids	酚酸类	C8H8O3	153.054	152.047	4.5467	[M+H]+	15.2741	3	0.8939	rp	121-33-5	1183	HMDB0012308	-	C00755	6368.14	6850.14	1109.9	15429.7	6755.6	12175	4911.79	5271.19	5712.71	ko00996,ko01100,ko01110
MEDL00586	T3_positive	Arginine	L-精氨酸	Amino acids and derivatives	氨基酸及其衍生物	Amino acids and derivatives	氨基酸及其衍生物	C6H14N4O2	175.119	174.112	0.7636	[M+H]+	1.20974	3	0.8934	rp	74-79-3	6322	HMDB0000517	5502	C00062	16804.7	33179	13380.5	209366	67571.7	87486.1	57127.2	60789.6	63940.4	ko00220,ko00261,ko00330,ko00470,ko00970,ko01100,ko01110,ko01230,ko02010
MEDP1231	T3_positive	Folic acid	叶酸	Others	其它类	Vitamin	维生素	C19H19N7O6	474.173	441.14	2.4605	[M+H]+	1.89423	3	0.8917	rp	59-30-3	135398658	HMDB0000121	-	C00504	44736.5	38332.7	46824.8	33197.7	32576.8	33254.4	60620.5	60595.1	60906.4	ko00670,ko00790,ko01100,ko01240
MEDP0338	T3_positive	LysoPC 16:0	溶血磷脂酰胆碱 16:0	Lipids	脂质	LPC	溶血磷脂酰胆碱	C24H50NO7P	496.34	495.332	6.8502	[M+H]+	2.13516	3	0.8914	rp	17364-16-8	460602	HMDB0010382	-	C04230	380515	371968	410699	390025	370036	397202	512157	512459	518727	ko00564
MW0009385	T3_positive	Phenindione	苯茚二酮	Benzene and substituted derivatives	苯及其衍生物	Benzene and substituted derivatives	苯及其衍生物	C15H10O2	462.175	222.068	5.7514	[2M+NH4]+	3.28168	3	0.8889	rp	83-12-5	4760	HMDB0014641	-	C07584	426.79	499.96	301.72	54197.8	39446.9	54260.9	15523.4	16169	16367.2	-
MEDP2109	T3_positive	3-(3,4,5-Trimethoxyphenyl)propanoic acid	3-(3,4,5-trimethoxyphenyl)propanoic acid	Others	其它类	Others	其它	C12H16O5	241.107	240.1	2.837	[M+H]+	1.42361	3	0.8884	rp	25173-72-2	64860	HMDB0030254	-	-	11319.6	14052.7	11102.5	37478.2	33528.8	29633.3	19162.2	18546.5	19094.2	-
FDATN01339	T3_positive	Vitexin 2''-O-rhamnoside	牡荆素-2''-O-鼠李糖苷	Flavonoids	黄酮	Flavones	黄酮	C27H30O14	579.17	578.164	4.8138	[M+H]+	2.15674	3	0.8881	rp	64820-99-1	5282151	-	-	C12628	2.60641e+06	5.77634e+06	3.03992e+06	4.11215e+06	4.18068e+06	4.98425e+06	4.99806e+06	4.98572e+06	4.98997e+06	ko00944
MEDL01798	T3_positive	2-(((2-Ethylhexyl)oxy)carbonyl)benzoic acid	邻苯二甲酸 单(2-乙基己基)酯	Phenolic acids	酚酸类	Phenolic acids	酚酸类	C16H22O4	278.158	278.152	2.6586	[M+]+	14.2477	3	0.8864	rp	4376-20-9	20393	HMDB0013248	-	C03343	12668.9	16818.4	10585.1	21045.6	19864.1	20856.2	27361.5	26923.7	27207.2	-
MEDP0637	T3_positive	Phenylalanylproline	L-苯丙氨酸-L-脯氨酸	Amino acids and derivatives	氨基酸及其衍生物	Amino acids and derivatives	氨基酸及其衍生物	C14H18N2O3	263.139	262.132	1.5739	[M+H]+	1.30178	3	0.8862	rp	7669-65-0	7020642	HMDB0011177	-	-	17209.6	18598.6	14445.2	34647.3	34849.1	38478.9	35212.6	35330.2	35027.7	-
MEDN0562	T3_positive	Indole-3-carbinol	吲哚-3-甲醇	Alkaloids	生物碱	Plumerane	吲哚类生物碱	C9H9NO	130.064	147.068	8.882	[M+H-H2O]+	1.52819	3	0.8832	rp	700-06-1	3712	HMDB0005785	-	-	24055.4	23864.6	24513.7	23279.5	26289.1	31592	22000.3	22396.6	22055.9	-
MEDN0537	T3_positive	Adpribose	ADP核糖	Nucleotides and derivatives	核苷酸及其衍生物	Nucleotides and derivatives	核苷酸及其衍生物	C15H23N5O14P2	542.068	559.072	1.1208	[M+H-H2O]+	0.376514	3	0.8818	rp	20762-30-5	192	HMDB0001178	6059	C00301	10108.5	2485.69	4995.64	19801.3	10429.5	12740.3	10325.4	10342.5	10097.8	ko00230,ko01100
MEDL02027	T3_positive	Ferulic acid	阿魏酸	Phenolic acids	酚酸类	Phenolic acids	酚酸类	C10H10O4	195.065	194.058	3.3231	[M+H]+	2.12476	3	0.88	rp	537-98-4	445858	HMDB0000954	4156	C01494	201529	137113	237113	571941	550782	523759	350671	351696	351512	ko00940,ko01100,ko01110
MEDP1087	T3_positive	MG(18:2/0:0/0:0)	MAG 18:2	GL	甘油脂类	MG	单甘油酯	C21H38O4	337.274	354.277	8.7245	[M+H-H2O]+	0.425631	3	0.88	rp	26545-74-4	5283469	HMDB0242115	-	-	26472.7	93664.1	87121	108361	51248.3	39927.2	52161.5	54259.5	44805.3	-
MEDP0453	T3_positive	Indole	吲哚	Alkaloids	生物碱	Plumerane	吲哚类生物碱	C8H7N	118.065	117.058	2.5796	[M+H]+	1.0933	3	0.8798	rp	120-72-9	798	HMDB0000738	286	C00463	49962.2	51485.5	49155.1	51099.7	54754.3	54324.4	49095.2	49428.4	49133.8	ko00380,ko00400,ko00402,ko00999,ko01100,ko01110
MW0160340	T3_positive	2,2,6,6-Tetramethyl-1,3-dithiane-4-thione	2,2,6,6-Tetramethyl-1,3-dithiane-4-thione	Others	其它类	Ketone compounds	酮类化合物	C8H14S3	207.032	206.026	0.3439	[M+H]+	5.5935	3	0.878	rp	57274-32-5	567272	-	-	-	7668.86	21896	32108	34202.5	52518.4	36610.6	33252.7	34280.6	34291.2	-
MEDL01846	T3_positive	Dihydroferulic acid	二氢阿魏酸	Organic acids	有机酸	Organic acids	有机酸	C10H12O4	393.159	196.074	2.2606	[2M+H]+	3.61982	3	0.8766	rp	1135-23-5	14340	HMDB0062121	-	-	3022.3	904.34	3296.82	2626.14	2456.29	690.17	4026.52	3678.9	3971.93	-
MEDP0161	T3_positive	Adenosine-5'-diphosphate	5'-二磷酸腺苷	Nucleotides and derivatives	核苷酸及其衍生物	Nucleotides and derivatives	核苷酸及其衍生物	C10H15N5O10P2	428.036	427.029	1.1375	[M+H]+	2.25193	3	0.8735	rp	58-64-0	6022	HMDB0001341	6175	C00008	12921	15973	11382.2	15191.2	16551	13868.9	10558.8	10363.5	10238.9	ko00190,ko00195,ko00230,ko00908,ko01100,ko01110,ko01232,ko01240
MEDL02193	T3_positive	Methyl 4-hydroxycinnamate	对羟基肉桂酸甲酯	Others	其它类	Lactones	内酯类化合物	C10H10O3	179.07	178.063	1.9433	[M+H]+	0.2232	3	0.8732	rp	19367-38-5 | 3943-97-3	5319562	HMDB0131168	-	-	222076	158075	206087	52780	282685	206129	236381	239979	236572	-
MEDP1685	T3_positive	Phytosphingosine	4-羟基鞘氨醇	Lipids	脂质	Sphingolipids	鞘脂	C18H39NO3	318.301	317.293	5.8402	[M+H]+	0.169306	3	0.8731	rp	554-62-1	122121	HMDB0004610	7066	C12144	1.1229e+06	1.225e+06	525771	1.24035e+06	1.69629e+06	1.29377e+06	1.3589e+06	1.36939e+06	1.36599e+06	ko00600,ko01100
MEDP0212	T3_positive	N-Acetylserotonin	N-乙酰-5-羟基色胺	Alkaloids	生物碱	Plumerane	吲哚类生物碱	C12H14N2O2	219.113	218.106	2.5993	[M+H]+	1.25224	3	0.8719	rp	1210-83-9	903	HMDB0001238	366	C00978	26849.9	13574.9	24360.3	36673.3	38300.6	40815.3	17045	16976.8	16410.6	ko00380,ko01100,ko01110
MEDL01843	T3_positive	Matairesinol	罗汉松树脂醇	Lignans and Coumarins	木脂素和香豆素	Lignans	木脂素	C20H22O6	359.149	358.142	3.983	[M+H]+	0.656799	3	0.8709	rp	580-72-3	119205	HMDB0035698	-	C10682	348906	426272	271029	405127	423742	451193	310686	308968	309053	ko00999,ko01100,ko01110
MEDL00101	T3_positive	Sphinganine	二氢鞘氨醇	SL	鞘脂类	SPH	鞘氨醇	C18H39NO2	302.306	301.298	5.8895	[M+H]+	0.530312	3	0.8704	rp	764-22-7	91486	HMDB0000269	-	C00836	72901	86528.8	73330.8	66137.2	94019.1	69729.4	92368	91748.4	91733.1	ko00600,ko01100
MEDL01753	T3_positive	4-Methylesculetin	6,7-二羟基-4-甲基香豆素	Lignans and Coumarins	木脂素和香豆素	Coumarins	香豆素	C10H8O4	193.05	192.042	3.1917	[M+H]+	0.573121	3	0.8702	rp	529-84-0	5319502	HMDB0136755	-	-	9245.02	7378.73	9327.69	8382.89	11806.9	14857.1	10187.5	10122.1	10247.1	-
MEDP1807	T3_positive	Thymoquinone	百里醌	Quinones	醌类	Quinones	醌类	C10H12O2	211.096	164.084	2.1217	[M+HCOO+2H]+	0.555006	3	0.87	rp	490-91-5	10281	HMDB0034732	-	-	104936	94026.1	116378	189377	95410	123449	114874	116070	120325	-
MW0115325	T3_positive	alpha-D-Glucopyranoside, 1,3,4,6-tetra-O-acetyl-beta-D-fructofuranosyl, tetraacetate	α-D-吡喃葡萄糖苷，1,3,4,6-四-O-乙酰基-β-D-呋喃果糖基，四乙酸酯	Others	其它类	Saccharides	糖类	C28H38O19	701.189	678.201	6.1093	[M+Na]+	6.29706	3	0.8649	rp	126-14-7	219904	HMDB0029893	-	-	44000.2	59441.8	45589.5	35405.4	10401.7	36843.8	35315.7	35957.8	36972.1	-
MEDP0290	T3_positive	Sinapic acid	芥子酸	Phenolic acids	酚酸类	Phenolic acids	酚酸类	C11H12O5	225.076	224.069	3.4876	[M+H]+	1.81924	3	0.8607	rp	7362-37-0	637775	HMDB0032616	-	C00482	139345	113872	149763	233510	262748	213244	159702	158808	159682	ko00940,ko01100,ko01110
MEDL00568	T3_positive	Hyperoside	槲皮素-3-O-半乳糖苷 (金丝桃苷)	Flavonoids	黄酮	Flavonols	黄酮醇	C21H20O12	465.103	464.096	2.5993	[M+H]+	4.31427	3	0.8597	rp	482-36-0	5281643	HMDB0030775	-	C10073	117332	82356.1	146376	20701.1	31027.6	34466.7	49723	50251.4	49527.3	-
MW0124060	T3_positive	Ethyl 2-amino-4-methylthiazole-5-carboxylate	2-氨基-4-甲基-噻唑-5-羧酸乙酯	Others	其它类	Lactones	内酯类化合物	C7H10N2O2S	187.064	186.046	0.5653	[M+H]+	6.75425	3	0.8567	rp	7210-76-6	343747	-	45446	-	46621.5	29206.5	70670.4	40635.2	45350.2	36102	63386.7	63932.2	64010	-
MEDP1076	T3_positive	Kojibiose	曲二糖	Others	其它类	Saccharides	糖类	C12H22O11	343.124	342.116	0.9816	[M+H]+	1.96408	3	0.8533	rp	2140-29-6	164939	HMDB0011742	-	C19632	393263	367984	371161	328772	309344	320654	276326	279540	277881	-
MEDP0688	T3_positive	Benzophenone	二苯甲酮	Others	其它类	Aldehyde compounds	醛类化合物	C13H10O	183.083	182.073	1.1407	[M+H]+	1.07881	3	0.8492	rp	119-61-9	3102	HMDB0032049	-	C06354	22276.4	51223.1	37529.8	88458.7	66908.9	64251.4	39406.5	37271	38210	-
MEDP1448	T3_positive	1-Stearoyl-sn-glycerol	MG(18:0/0:0/0:0)	GL	甘油脂类	MG	单甘油酯	C21H42O4	359.315	358.308	8.7245	[M+H]+	1.79093	3	0.8491	rp	22610-61-3	15560610	HMDB0011131	-	-	37345.4	22967.7	17571.6	57368.4	14743.7	56212.5	41924	41114.7	41214.8	-
MEDN0017	T3_positive	D-Pyroglutamic acid	D-焦谷氨酸	Amino acids and derivatives	氨基酸及其衍生物	Amino acids and derivatives	氨基酸及其衍生物	C5H7NO3	130.049	129.043	0.9023	[M+H]+	0.732604	3	0.8481	rp	4042-36-8	439685	HMDB0000805	63632	C02237	109784	89297.1	95884.3	124648	110425	146084	80404.9	85512.7	92306.4	ko00470,ko01100
MW0123724	T3_positive	Diosmetin	香叶木素	Flavonoids	黄酮	Flavones	黄酮	C16H12O6	301.071	300.063	4.6246	[M+H]+	1.33185	3	0.8475	rp	520-34-3	5281612	HMDB0029676	-	C10038	175680	128691	168867	104660	119261	115854	86201.2	84552.4	84371.4	-
MEDL02640	T3_positive	Chrysosplenol D	猫眼草酚 D	Flavonoids	黄酮	Flavones	黄酮	C18H16O8	361.094	360.084	6.0892	[M+H]+	1.8559	3	0.8471	rp	14965-20-9	5280699	HMDB0130258	-	C04552	1288.11	725.8	2026.74	1084.48	935.95	219.24	2078.68	1931.16	1801.62	-
MEDP1315	T3_positive	Quinoline	喹啉	Alkaloids	生物碱	Quinoline alkaloids	喹啉类生物碱	C9H7N	130.064	129.058	1.1407	[M+H]+	2.66815	3	0.8469	rp	91-22-5	7047	HMDB0033731	-	C06413	44785.9	79041.7	47980.1	2105.51	38532.5	11153	24717.4	26972.2	25618.2	-
MEDP1800	T3_positive	Sanguinarine	血桂碱	Alkaloids	生物碱	Isoquinoline alkaloids	异喹啉类生物碱	C20H14NO4+	332.085	332.092	5.6118	[M+]+	13.6762	3	0.8464	rp	2447-54-3	5154	HMDB0029367	-	C06162	104052	124678	113485	243116	260182	279434	151197	151622	153069	ko00950,ko01100
Lmzn006284	T3_positive	Corosolic acid	2,3-二羟基熊果-12-烯-28-酸 (科罗索酸)	Terpenoids	萜类	Triterpene	三萜	C30H48O4	473.361	472.355	6.93	[M+H]+	3.21857	3	0.8386	rp	4547-24-4	6918774	-	263485	-	69579.8	115874	78388.4	25999.7	25213.8	25013.7	69365.4	69153.6	72096.3	-
MEDP0302	T3_positive	Caffeic acid	咖啡酸	Phenolic acids	酚酸类	Phenolic acids	酚酸类	C9H8O4	163.039	180.042	3.4088	[M+H-H2O]+	0.225896	3	0.838	rp	501-16-6	689043	HMDB0001964	-	C01481	1.08081e+07	1.02791e+07	8.24809e+06	7.09903e+06	7.63095e+06	7.19045e+06	6.79852e+06	6.83244e+06	6.84497e+06	-
MW0008809	T3_positive	N-Acetyltyramine	N-乙酰乙胺	Phenolic acids	酚酸类	Phenolic acids	酚酸类	C10H13NO2	180.1	179.095	2.4605	[M+H]+	4.8116	3	0.8337	rp	1202-66-0	121051	-	263635	-	55308.2	57994.5	58054	5144.17	877.78	1099.41	31332.3	29723.6	31879.7	-
MW0126947	T3_positive	Vidarabine	阿糖腺苷	Nucleotides and derivatives	核苷酸及其衍生物	Nucleotides and derivatives	核苷酸及其衍生物	C10H13N5O4	269.106	267.097	1.8583	[M+H]+	11.9354	3	0.8335	rp	24356-66-9	21704	HMDB0014340	-	C07195	101139	79389.5	129587	69439.3	101804	84175.5	93260.1	93419.1	93562.4	-
MW0162863	T3_positive	3-(Imidazol-4-yl)-2-oxopropyl phosphate(2-)	3-(咪唑-4-基)-2-氧代丙基磷酸酯(2-)	Organic acids	有机酸	Organic acids	有机酸	C6H7N2O5P-2	256.964	218.009	8.941	[M+K]+	8.146	3	0.8327	rp	99979-59-6	25244516	-	-	-	59391.3	57536.8	57551.6	54118.4	55687.4	57305.8	52727.8	52705.8	52240.9	-
MEDP0359	T3_positive	Curcumin	姜黄素	Phenolic acids	酚酸类	Phenolic acids	酚酸类	C21H20O6	415.139	368.126	5.6316	[M+HCOO+2H]+	0.222044	3	0.8322	rp	458-37-7	969516	HMDB0002269	-	C10443	4606.51	2019.2	2323.02	257696	284580	231400	108037	108670	108674	ko00945,ko01110
MEDP0430	T3_positive	2-Aminoadipic acid	DL-2-氨基己二酸	Alkaloids	生物碱	Alkaloids	生物碱	C6H11NO4	144.065	161.069	1.5145	[M+H-H2O]+	0.127914	3	0.831	rp	542-32-5	469	HMDB0302754	5496	C00956	160425	157167	111537	65771.4	114327	77946	81241.1	83743.8	83465.7	ko00300,ko00310,ko01100,ko01110,ko01210,ko01230
MEDL02180	T3_positive	Esculetin	七叶树苷	Lignans and Coumarins	木脂素和香豆素	Coumarins	香豆素	C9H6O4	179.034	178.027	3.4285	[M+H]+	0.384389	3	0.8308	rp	305-01-1	5281416	HMDB0030819	-	C09263	119190	131861	106344	100054	103972	109215	103076	102530	103197	ko00999,ko01110
MEDP1757	T3_positive	Ethyl vanillin	乙基香兰素	Benzene and substituted derivatives	苯及其衍生物	Benzene and substituted derivatives	苯及其衍生物	C9H10O3	149.059	166.063	5.6911	[M+H-H2O]+	0.619783	3	0.83	rp	121-32-4	8467	HMDB0029665	-	-	632.84	586.5	44.21	26664.8	31795	36367.1	14140	14121.9	14077.4	-
MW0147115	T3_positive	2-(3,4-dihydroxyphenyl)-5,7-dihydroxy-6-[(2S,3R,4R,5S,6R)-3,4,5-trihydroxy-6-(hydroxymethyl)oxan-2-yl]-8-[(2S,3R,4S,5S)-3,4,5-trihydroxyoxan-2-yl]chromen-4-one	刺苞菊苷	Flavonoids	黄酮	Flavones	黄酮	C26H28O15	581.15	580.143	3.5164	[M+H]+	0.51698	3	0.8279	rp	59952-97-5	442584	-	-	C10026	1.47469e+07	1.43414e+07	1.63598e+07	1.20092e+07	1.48392e+07	1.33826e+07	1.1925e+07	1.18285e+07	1.18376e+07	-
MEDN0400	T3_positive	gamma-Linolenic Acid	γ-亚麻酸	Lipids	脂质	Free fatty acids	游离脂肪酸	C18H30O2	279.232	278.225	6.8202	[M+H]+	1.55786	3	0.8274	rp	506-26-3	5280933	HMDB0003073	386	C06426	5497.23	6767.22	4320.97	8190.32	18514.3	11639.7	8049.51	8147.52	8387.3	ko00591,ko01040,ko01100
MEDL01952	T3_positive	8,8'-Methylenebiscatechin	8,8'-亚甲基双儿茶素	Flavonoids	黄酮	Flavanols	黄烷醇类	C31H28O12	615.139	592.158	8.7245	[M+Na]+	8.57295	3	0.8257	rp	81555-08-0	46182787	HMDB0040140	-	-	5715.76	6056.36	7090.77	2496.7	4663.51	4621.93	5724.09	6073.42	5802.53	-
MW0151793	T3_positive	Isobutrin	异布曲林	Heterocyclic compounds	杂环化合物	Heterocyclic compounds	杂环化合物	C27H32O15	579.171	596.174	4.6246	[M+H-H2O]+	2.19502	3	0.8228	rp	536-01-6	5281256	-	-	C08649	1227188	1.15433e+06	1.81007e+06	1.9093e+06	1.86727e+06	882913	2.29557e+06	2.30922e+06	2.38274e+06	-
MEDN0153	T3_positive	Adenosine monophosphate	腺苷-5'-单磷酸	Nucleotides and derivatives	核苷酸及其衍生物	Nucleotides and derivatives	核苷酸及其衍生物	C10H14N5O7P	348.071	347.063	1.1407	[M+H]+	2.62393	3	0.8213	rp	61-19-8	6083	HMDB0000045	5111	C00020	13353.1	24811.8	14948.9	17374.9	14648.9	17502.2	13214.6	12444.4	11771	ko00230,ko00908,ko01100,ko01110,ko01232,ko01240
MW0106697	T3_positive	Fensulfothion	硫磷	Benzene and substituted derivatives	苯及其衍生物	Benzene and substituted derivatives	苯及其衍生物	C11H17O4PS2	331.014	308.031	0.8624	[M+Na]+	8.96875	3	0.8193	rp	115-90-2	8292	-	-	-	19805.6	38072.2	23217	17922.2	16819.4	18734.5	13744.2	16129.2	14837.1	-
MEDL00440	T3_positive	(+)-Catechin gallate	（+）-儿茶素没食子酸酯	Flavonoids	黄酮	Flavanols	黄烷醇类	C22H18O10	465.071	442.09	0.8823	[M+Na]+	9.041	3	0.8182	rp	1257-08-5	276454	HMDB0037944	-	-	10804.8	14935.7	9725.22	16805	7305.37	18968.5	23032.9	22268.3	23065	-
MEDN0083	T3_positive	Syringic acid	丁香酸	Phenolic acids	酚酸类	Phenolic acids	酚酸类	C9H10O5	199.06	198.053	3.3695	[M+H]+	0.196558	3	0.8172	rp	530-57-4	10742	HMDB0002085	2256	C10833	231860	229965	232373	144656	151209	128809	200560	201925	201890	-
MEDP1981	T3_positive	2,8-Quinolinediol	2,8-喹啉二醇	Heterocyclic compounds	杂环化合物	Heterocyclic compounds	杂环化合物	C9H7NO2	323.113	161.048	1.964	[2M+H]+	23.375	3	0.8138	rp	15450-76-7	97250	HMDB0240311	-	C06342	110192	87284	103584	84242.7	139136	117187	119392	121236	121756	-
MW0008738	T3_positive	1-(5-Ethylsulfanyl-1,3,4-thiadiazol-2-yl)-3-phenylurea	1-(5-Ethylsulfanyl-1,3,4-thiadiazol-2-yl)-3-苯基脲	Benzene and substituted derivatives	苯及其衍生物	Benzene and substituted derivatives	苯及其衍生物	C11H12N4OS2	319.012	280.045	1.2	[M+K]+	9.36875	3	0.813	rp	69378-09-2	3279858	-	-	-	22990.7	38959.9	23779.4	16000.2	14441.9	24985.8	29426.8	28274.1	27452.8	-
MEDL01892	T3_positive	3-Hydroxybenzoic acid	间羟基苯甲酸	Benzene and substituted derivatives	苯及其衍生物	Benzene and substituted derivatives	苯及其衍生物	C7H6O3	139.038	138.032	1.9249	[M+H]+	2.12574	3	0.8114	rp	99-06-9	7420	HMDB0002466	6690	C00587	21711.5	22880.2	29879.7	18471.1	56499.5	28922	41006.5	44489.2	43483.5	ko00400
MW0125258	T3_positive	N-(1,1-dioxo-1lambda6-thiolan-3-yl)-2-[(4-methylphenoxy)methyl]-1,3-thiazole-4-carboxamide	N-(1,1-dioxo-1lambda6-thiolan-3-yl)-2-[(4-methylphenoxy)methyl]-1,3-thiazole-4-carboxamide	Alcohol and amines	醇、胺类	Amines	胺类	C16H18N2O4S2	405.034	366.071	0.9023	[M+K]+	9.4965	3	0.811	rp	930994-35-7	17441991	-	-	-	37819.4	31022.8	71535.6	8062.37	17726.5	17517.4	29119.3	25849.6	28230.9	-
MW0111931	T3_positive	Gallacetophenone	没食子苯乙酮	Phenolic acids	酚酸类	Phenolic acids	酚酸类	C8H8O4	215.055	168.042	3.6653	[M+HCOO+2H]+	0.533314	3	0.8088	rp	528-21-2	10706	-	85166	-	1018.16	1382.74	440.14	687.54	1042.59	1037.17	2543.06	2497.86	2494.43	-
MEDP1027	T3_positive	Maltol	3-羟基-2-甲基-4-吡喃酮	Heterocyclic compounds	杂环化合物	Heterocyclic compounds	杂环化合物	C6H6O3	127.038	126.032	2.102	[M+H]+	1.08288	3	0.8087	rp	118-71-8	8369	HMDB0030776	-	C11918	24631.5	15221	17986.1	24634.9	14736.1	23261.6	30917.4	30929.1	30611	ko00523,ko01110
MEDL02383	T3_positive	Ethyl gallate	没食子酸乙酯	Phenolic acids	酚酸类	Phenolic acids	酚酸类	C9H10O5	181.049	198.053	3.3695	[M+H-H2O]+	0.373956	3	0.808	rp	831-61-8	13250	HMDB0033836	-	-	628663	612097	622988	338575	384294	376015	510782	509505	512514	-
MEDN0025	T3_positive	3-Hydroxymethylglutaric acid	3-羟基-3-甲基谷氨酸	Amino acids and derivatives	氨基酸及其衍生物	Amino acids and derivatives	氨基酸及其衍生物	C6H10O5	145.049	162.053	0.9816	[M+H-H2O]+	1.61813	3	0.8051	rp	503-49-1	1662	HMDB0000355	5344	C03761	227181	203521	205800	162547	181297	178971	173437	175754	174961	-
MEDN0302	T3_positive	Chlorogenic Acid	绿原酸 (3-O-咖啡酰奎宁酸)	Phenolic acids	酚酸类	Phenolic acids	酚酸类	C16H18O9	726.225	354.095	3.172	[2M+NH4]+	2.27039	3	0.805	rp	202650-88-2	1794427	HMDB0003164	3498	C00852	1.34259e+06	1.7565e+06	1.58268e+06	1.87077e+06	2.00802e+06	1.53401e+06	1.42408e+06	1.42309e+06	1.42834e+06	ko00940,ko00941,ko00945,ko01110
MEDP1847	T3_positive	5-Hydroxymethyl-2-furancarboxaldehyde	5-羟甲基糠醛	Others	其它类	Aldehyde compounds	醛类化合物	C6H6O3	127.038	126.032	0.7833	[M+H]+	1.21936	3	0.8049	rp	67-47-0	237332	HMDB0034355	-	C11101	23492.1	16502.5	23827.8	17732.8	13052.1	16568.3	23054.2	23109.2	23298.3	-
MEDL02710	T3_positive	Indole-3-acetamide	吲哚-3-乙酰胺	Alkaloids	生物碱	Plumerane	吲哚类生物碱	C10H10N2O	157.085	174.079	2.1037	[M+H-H2O]+	22.345	3	0.8021	rp	879-37-8	397	HMDB0029739	-	C02693	426.19	1019.28	1301.83	1099	996.17	941.8	9968.53	9990.56	9993.85	ko00380,ko01100
MW0144439	T3_positive	Ajugalactone	筋骨草内酯	Terpenoids	萜类	Ditepenoids	二萜	C29H40O8	499.263	516.272	4.2137	[M+H-H2O]+	12.0644	3	0.8019	rp	42975-12-2	181744	-	-	C08810	1597.35	29950.7	11479.1	6480.58	4731.78	1191.51	7269.81	6775.8	7363.97	-
MEDL02331	T3_positive	3,4-Dimethoxycinnamic acid	3,4-二甲氧基肉桂酸	Phenolic acids	酚酸类	Phenolic acids	酚酸类	C11H12O4	209.081	208.074	4.4481	[M+H]+	0.881056	3	0.8	rp	14737-89-4	717531	HMDB0034315	-	-	249275	407594	210754	304667	260080	609725	224954	226172	226781	-
MEDP0777	T3_positive	Diethyl malonate	丙二酸二乙酯	Organic acids	有机酸	Organic acids	有机酸	C7H12O4	343.138	160.074	2.2408	[2M+Na]+	6.54644	3	0.7991	rp	105-53-3	7761	HMDB0029573	-	-	35591.8	35302.6	39368.8	22678.7	22765.8	15524.9	41861.5	42039.7	41217	-
MEDP1824	T3_positive	Caftaric acid	咖啡酰酒石酸	Phenolic acids	酚酸类	Phenolic acids	酚酸类	C13H12O9	389.14	312.048	2.0327	[M-H+2K]+	20.997	3	0.7977	rp	67879-58-7	6440397	HMDB0013680	-	-	5936.71	10640.4	10313	66012.5	79929.1	40403.3	27459.3	30542.6	12748.1	-
MEDP0525	T3_positive	N-Acetyl-L-alanine	N-乙酰基-L-丙氨酸	Amino acids and derivatives	氨基酸及其衍生物	Amino acids and derivatives	氨基酸及其衍生物	C5H9NO3	200.047	131.058	2.5796	[M+Na+HCOOH]+	13.956	3	0.7968	rp	97-69-8	88064	HMDB0000766	5733	-	557370	526017	532038	497728	572577	529879	508233	508305	511382	-
MEDP0846	T3_positive	4-Methylbenzoic acid	4-甲基苯甲酸	Phenolic acids	酚酸类	Phenolic acids	酚酸类	C8H8O2	119.049	136.052	1.964	[M+H-H2O]+	1.61609	3	0.7955	rp	99-94-5	7470	HMDB0029635	-	C01454	35337.6	24175.7	23622.2	21407.9	44619.6	28008	23294.2	24760.1	23631.6	ko01100
MEDP1020	T3_positive	4-Hydroxyhippuric acid	4-羟基马尿酸	Amino acids and derivatives	氨基酸及其衍生物	Amino acids and derivatives	氨基酸及其衍生物	C9H9NO4	408.132	195.053	3.172	[2M+NH4]+	2.66421	3	0.7937	rp	2482-25-9	151012	HMDB0013678	-	-	330.9	1236.61	1409.09	7398.77	7930.28	8518.9	2008.82	2633.94	2779.46	-
MEDP0634	T3_positive	FFA(20:1)	花生油酸	Lipids	脂质	Free fatty acids	游离脂肪酸	C20H38O2	275.278	310.287	5.7706	[M+H-2H2O]+	13.6796	3	0.7935	rp	93772-82-8	46234793	-	-	-	137581	141129	128807	121032	201091	144804	155944	154388	155997	-
MEDP0150	T3_positive	2'-Deoxyinosine	2'-脱氧肌苷	Nucleotides and derivatives	核苷酸及其衍生物	Nucleotides and derivatives	核苷酸及其衍生物	C10H12N4O4	299.1	252.086	3.0734	[M+HCOO+2H]+	2.57615	3	0.7931	rp	890-38-0	135398593	HMDB0000071	-	C05512	15396	13511.7	17355.3	23809.9	12978.8	26982.4	8452.39	6371.09	8363.75	ko00230,ko01100,ko01232,ko02010
MEDP1101	T3_positive	Methyl (R)-(-)-3-hydroxybutyrate	3-羟基丁酸甲酯	Organic acids	有机酸	Organic acids	有机酸	C5H10O3	141.054	118.063	1.8485	[M+Na]+	4.89204	3	0.7926	rp	3976-69-0	2724279	-	-	-	210651	142324	199653	171058	304757	222419	163552	169342	171015	-
MEDP1644	T3_positive	Aniline	苯胺	Alkaloids	生物碱	Alkaloids	生物碱	C6H7N	162.055	93.0578	2.6586	[M+Na+HCOOH]+	4.77348	3	0.7909	rp	62-53-3	6115	HMDB0003012	489	C00292	99.71	1060.09	1785.46	1016.19	383.09	1354.92	4231.8	4288.33	4451.15	-
MEDP0403	T3_positive	2'-Deoxycytidine	2'-脱氧胞苷	Nucleotides and derivatives	核苷酸及其衍生物	Nucleotides and derivatives	核苷酸及其衍生物	C9H13N3O4	228.095	227.091	1.2395	[M+H]+	6.14585	3	0.7902	rp	951-77-9	13711	HMDB0000014	3367	C00881	27309.3	2544.09	8216.85	1872.77	33242.9	39885.2	35386.1	34526.8	32335.5	ko00240,ko01100,ko01232,ko02010
MW0113160	T3_positive	4-Phenylbutyl glucosinolate	4-苯基丁基硫苷	Others	其它类	Glucosinolates	硫苷类	C17H25NO9S2	469.134	451.097	2.5203	[M+NH4]+	10.9224	3	0.7896	rp	76265-26-4	131752363	HMDB0038415	-	-	297673	274361	163616	27096.9	25578.1	45065.2	81007.1	79384.5	79790.5	-
MW0114510	T3_positive	Gastrodin	天麻素	Phenolic acids	酚酸类	Phenolic acids	酚酸类	C13H18O7	595.199	286.105	3.251	[2M+Na]+	2.29202	3	0.7883	rp	62499-27-8	115067	-	-	C16964	3947.58	16807.6	12998	64459.8	59984.8	38004.2	38800.9	41192.7	40785	-
MW0009918	T3_positive	Thonzylamine	消苄胺	Phenolic acids	酚酸类	Phenolic acids	酚酸类	C16H22N4O	371.149	286.179	3.8224	[M+K+HCOOH]+	0.497914	3	0.7875	rp	91-85-0	5457	HMDB0240222	-	-	191390	226923	165716	38197.4	86979.4	76803.2	129819	129196	126871	-
MEDP0692	T3_positive	Triethylamine	三乙胺	Others	其它类	Hydrocarbon derivatives	烃衍生物	C6H15N	102.128	101.12	8.7045	[M+H]+	0.0264553	3	0.7865	rp	121-44-8	8471	HMDB0032539	-	C14691	3909.69	6590.79	4987.39	6435.18	7113.73	5019.82	9563.23	8984.2	9644.3	-
pme0088	T3_positive	Luteolin	木犀草素	Flavonoids	黄酮	Flavones	黄酮	C15H10O6	287.055	286.048	4.1744	[M+H]+	0.174853	3	0.7863	rp	491-70-3	5280445	HMDB0005800	-	C01514	91809	74391.6	90922.7	65056.6	65006.4	62357.3	54219.9	54278.5	54729.5	ko00941,ko00944,ko01100,ko01110
MEDN0571	T3_positive	3-Methoxybenzenepropanoic acid	3-(3-甲氧基苯基)丙酸	Organic acids	有机酸	Organic acids	有机酸	C10H12O3	181.086	180.079	2.7285	[M+H]+	1.34982	3	0.7863	rp	10516-71-9	66336	HMDB0011751	-	-	65643.3	70378.9	67944.2	83796.1	76702.2	80514.8	89195.2	88538.2	88632.1	-
MEDP1810	T3_positive	2,2,6,6-Tetramethyl-4-piperidinone	三丙酮胺	Heterocyclic compounds	杂环化合物	Heterocyclic compounds	杂环化合物	C9H17NO	224.128	155.131	0.3635	[M+Na+HCOOH]+	4.12129	3	0.7861	rp	826-36-8	13220	HMDB0031179	-	-	49818.2	44139.7	70806.2	54848	63286.8	50392.6	50270.3	48269.2	48613.2	-
MEDL00971	T3_positive	L-Aspartic acid	L-天冬氨酸	Amino acids and derivatives	氨基酸及其衍生物	Amino acids and derivatives	氨基酸及其衍生物	C4H7NO4	134.044	133.037	0.9816	[M+H]+	1.08605	3	0.7852	rp	56-84-8	5960	HMDB0000191	5206	C00049	6080.43	15087.1	4481.81	8699.04	13716.2	6693.64	10312.4	10449	10572.4	ko00220,ko00250,ko00260,ko00261,ko00270,ko00300,ko00340,ko00410,ko00460,ko00470,ko00710,ko00760,ko00770,ko00970,ko00999,ko01100,ko01110,ko01200,ko01210,ko01230,ko01240,ko02010
MEDP0513	T3_positive	Palmitic amide	十六碳酰胺	Others	其它类	Others	其它	C16H33NO	256.264	255.256	5.7311	[M+H]+	6.59132	3	0.785	rp	629-54-9	69421	HMDB0012273	-	-	3869.57	5239.11	3164.37	5620.58	7161.48	5251.28	7077.62	7190.91	7158	-
MEDN1412	T3_positive	Aminopterin	氨基蝶呤	Heterocyclic compounds	杂环化合物	Heterocyclic compounds	杂环化合物	C19H20N8O5	482.186	440.156	1.9055	[M+CH3CN+H]+	0.213354	3	0.7836	rp	54-62-6	169371	HMDB0001833	-	-	5796.12	3462.22	4272.58	58273.5	75116.1	79402.7	17585.5	17071.6	17639.8	-
MEDN0541	T3_positive	DL-3,4-Dihydroxyphenyl glycol	DL-3,4-二羟基苯基二醇	Benzene and substituted derivatives	苯及其衍生物	Benzene and substituted derivatives	苯及其衍生物	C8H10O4	212.093	170.058	1.3972	[M+CH3CN+H]+	1.41399	3	0.7828	rp	28822-73-3	5307	HMDB0000318	-	C05576	952.87	265.81	866.98	68.44	10582.3	9608.32	2507.61	2374.54	2165.81	ko00350,ko01100
MEDL02311	T3_positive	Moschamine	N-阿魏酰五羟色胺	Alkaloids	生物碱	Plumerane	吲哚类生物碱	C20H20N2O4	391.104	352.142	3.3301	[M+K]+	14.4449	3	0.7824	rp	68573-23-9	5969616	HMDB0032759	-	-	71587.9	63386.4	62691.6	74658.4	52786.2	71453.7	56462.8	58480.6	58533	-
MEDN1397	T3_positive	Succinylacetone	4,6-二氧庚酸	Organic acids	有机酸	Organic acids	有机酸	C7H10O4	334.148	158.058	2.4005	[2M+NH4]+	0.102483	3	0.7809	rp	51568-18-4	5312	HMDB0000635	5608	-	15200	2571.45	16862.7	9336.59	9456.71	2656.03	30071.4	30082.2	30364.1	-
MEDN0721	T3_positive	Metronidazole	2-甲基-5-硝基咪唑-1-乙醇	Heterocyclic compounds	杂环化合物	Heterocyclic compounds	杂环化合物	C6H9N3O3	171.065	171.064	2.2425	[M+]+	1.77916	3	0.7801	rp	443-48-1	4173	HMDB0015052	-	C07203	160280	161973	151803	268595	229222	267826	155523	154400	155395	-
MW0009985	T3_positive	Trimethoprim	甲氧苄啶	Phenolic acids	酚酸类	Phenolic acids	酚酸类	C14H18N4O3	291.144	290.138	4.8983	[M+H]+	4.67696	3	0.78	rp	738-70-5	5578	HMDB0014583	-	C01965	113169	125556	117014	39929.4	59110	52961.6	58413.2	58538	59189.7	-
MW0108268	T3_positive	Methylacetoacetic acid	乙酰乙酸甲酯	Others	其它类	Lactones	内酯类化合物	C5H8O3	158.081	116.047	2.1615	[M+CH3CN+H]+	1.39581	3	0.7798	rp	105-45-3	7757	HMDB0000310	5299	-	28621.8	113446	18173.5	28906.6	49366	43392.6	40421.9	37221.5	40767.1	-
MEDP0734	T3_positive	2-Aminophenol	2-氨基苯酚	Alkaloids	生物碱	Phenolamine	酚胺	C6H7NO	156.065	109.053	2.2805	[M+HCOO+2H]+	0.917123	3	0.7792	rp	95-55-6	5801	-	-	C01987	3593.44	1104.8	3979.59	805.25	1198.02	2249.61	5231.52	5166.06	5189.65	ko00380,ko01100
MEDN1602	T3_positive	3'-Deoxyguanosine	3-脱氧鸟苷	Nucleotides and derivatives	核苷酸及其衍生物	Nucleotides and derivatives	核苷酸及其衍生物	C10H13N5O4	268.103	267.097	1.2986	[M+H]+	2.65296	3	0.779	rp	3608-58-0	135440068	HMDB0000085	-	-	40912.6	12602.7	67560.5	23248.6	41582.8	10240.4	22457	22509.4	22997	-
MEDP1682	T3_positive	Leu-Gly-Phe	L-亮氨酸-L-甘氨酸-L-苯丙氨酸	Amino acids and derivatives	氨基酸及其衍生物	Amino acids and derivatives	氨基酸及其衍生物	C17H25N3O4	420.15	335.185	3.0538	[M+K+HCOOH]+	1.11833	3	0.7789	rp	17608-53-6	6994674	-	19333	-	8669.11	3397.06	28545.1	2692.99	6264.05	3479.06	35492.3	35444.3	34725.7	-
MEDP0545	T3_positive	2-Pyrrolidinone	2-吡咯烷酮	Heterocyclic compounds	杂环化合物	Heterocyclic compounds	杂环化合物	C4H7NO	263.016	85.0528	1.0604	[2M+K]+	1.82342	3	0.7788	rp	616-45-5	12025	HMDB0002039	6452	C11118	199075	259431	2584.42	191055	139551	122832	144014	129555	137139	-
MEDP0039	T3_positive	Betaine	甜菜碱	Alkaloids	生物碱	Alkaloids	生物碱	C5H11NO2	118.086	117.079	8.7175	[M+H]+	0.251704	3	0.7784	rp	107-43-7	247	HMDB0000043	-	C00719	36950.6	52357	36728.8	52314	53649.9	54367.5	43118	39724	45415.3	ko00260,ko01100,ko02010
MEDP0618	T3_positive	Carnitine-2-methyl-C4	2-甲基丁酰肉碱	FA	脂肪酰类	CAR	酰基肉碱	C12H23NO4	330.137	245.163	2.1913	[M+K+HCOOH]+	1.94149	3	0.7779	rp	31023-25-3	6426901	HMDB0000378	-	-	5958.98	10158.4	2475.06	9590.57	7217.27	6227.05	4244.39	4018.47	3942.53	-
MW0103525	T3_positive	Deoxyuridine-5'-diphosphate	脱氧尿苷-5'-二磷酸	Nucleotides and derivatives	核苷酸及其衍生物	Nucleotides and derivatives	核苷酸及其衍生物	C9H14N2O11P2	389.022	388.007	0.8812	[M+H]+	11.7915	3	0.7773	rp	4208-67-7	145729	HMDB0001000	5931	C01346	17439.7	6531.59	6916.96	8175.74	8743.23	27396.8	40553.9	39217.8	38773.4	ko00240,ko01100,ko01232
MEDP2175	T3_positive	Baicalein 7-methyl ether	黄芩素-7-甲醚	Flavonoids	黄酮	Flavones	黄酮	C16H12O5	331.082	284.068	5.6118	[M+HCOO+2H]+	1.54757	3	0.7769	rp	29550-13-8	471719	-	-	-	620772	764531	656263	1.46511e+06	1.59563e+06	1.65123e+06	895449	895641	902350	-
MW0114793	T3_positive	Maltopentaose	麦芽五糖	Others	其它类	Saccharides	糖类	C30H52O26	851.258	828.275	5.8697	[M+Na]+	10.3328	3	0.7769	rp	34620-76-3	124005	-	-	-	11193.5	25756.5	28791.6	13703.8	11018.8	18997.1	29034.9	30528.5	29793.9	-
MW0015923	T3_positive	Artemisinin	青蒿素	Terpenoids	萜类	Sesquiterpenoids	倍半萜	C15H22O5	247.133	282.147	6.4705	[M+H-2H2O]+	1.42958	3	0.7766	rp	63968-64-9	68827	-	532	C09538	20.42	812.46	936.69	1648.96	4175.07	1502.29	19950.8	20131.8	20204.9	-
MEDN1192	T3_positive	2',6'-Dihydroxyacetophenone	2',6'-二羟基苯乙酮	Phenolic acids	酚酸类	Phenolic acids	酚酸类	C8H8O3	135.044	152.047	2.9562	[M+H-H2O]+	0.432233	3	0.776	rp	699-83-2	69687	HMDB0029660	-	-	301708	268900	273512	250894	307639	435074	246421	246421	246629	-
MW0103535	T3_positive	2',3'-Dideoxyinosine	2',3'-二脱氧肌苷	Nucleotides and derivatives	核苷酸及其衍生物	Nucleotides and derivatives	核苷酸及其衍生物	C10H12N4O3	321.059	236.091	0.803	[M+K+HCOOH]+	2.33186	3	0.7759	rp	69655-05-6	135398739	HMDB0015037	-	C06953	62951	81205.9	87291.9	153552	115867	136578	99832.8	97764	95888.5	-
MEDP1196	T3_positive	Biotin amide	生物素酰胺	Alcohol and amines	醇、胺类	Amines	胺类	C10H17N3O2S	290.124	243.104	1.3773	[M+HCOO+2H]+	18.877	3	0.7756	rp	6929-42-6	83831	HMDB0001458	-	C01893	13629.5	9117.97	15150.5	8868.11	25645.6	25624.5	20775.6	20884.7	20708.1	-
MEDL02733	T3_positive	Tilarginine	N-单甲基-L-精氨酸	Amino acids and derivatives	氨基酸及其衍生物	Amino acids and derivatives	氨基酸及其衍生物	C7H16N4O2	230.158	188.127	1.2198	[M+CH3CN+H]+	3.70198	3	0.7751	rp	17035-90-4	132862	HMDB0029416	-	C03884	42626.6	40456.1	40755.4	6126.57	36322.8	37101.4	34650.8	34901.2	34788.4	-
MEDP0894	T3_positive	3-Methoxytyramine	3-甲氧基酪胺	Phenolic acids	酚酸类	Phenolic acids	酚酸类	C9H13NO2	373.148	167.095	2.3905	[2M+K]+	9.27522	3	0.7746	rp	554-52-9	1669	HMDB0000022	5094	C05587	79209.1	72016.2	82163	96207.4	109603	80424.4	114890	115159	116181	ko00350,ko00965,ko01100
MW0111990	T3_positive	2',5'-Dihydroxyacetophenone	2,5-二羟基苯乙酮	Phenolic acids	酚酸类	Phenolic acids	酚酸类	C8H8O3	199.06	152.047	2.3816	[M+HCOO+2H]+	0.564241	3	0.7745	rp	490-78-8	10279	HMDB0032629	-	-	83348.6	68969.5	86220.4	103869	118692	99308.6	81167.6	81682.3	81658.2	-
MW0137959	T3_positive	Dihydrodaidzein	二氢黄豆苷元	Flavonoids	黄酮	Isoflavones	异黄酮	C15H12O4	303.087	256.074	5.5125	[M+HCOO+2H]+	4.51359	3	0.7744	rp	17238-05-0	176907	HMDB0005760	-	-	1252.33	1801.83	3947.95	25972	21612	20575.3	8842.03	8841.41	8877.09	-
MEDL00019	T3_positive	Theophylline	茶碱	Alkaloids	生物碱	Alkaloids	生物碱	C7H8N4O2	378.163	180.065	4.1744	[2M+NH4]+	1.14094	3	0.7742	rp	58-55-9	2153	HMDB0001889	1458	C07130	14446.1	13273.6	2289.63	65369.8	74528	67313	32921.6	32950.2	33341.2	ko00232,ko01100,ko01110
MW0123213	T3_positive	Carbadox	卡巴多	Alkaloids	生物碱	Alkaloids	生物碱	C11H10N4O4	542.193	262.07	4.1843	[2M+NH4]+	0.559256	3	0.7735	rp	6804-07-5	135511839	HMDB0031762	-	-	27998.2	6462.97	20388.2	107193	92289.5	86481.5	15136.3	16675.4	15632.2	-
MEDP1475	T3_positive	N-Methylhydantoin	1-甲基乙内酰脲	Heterocyclic compounds	杂环化合物	Heterocyclic compounds	杂环化合物	C4H6N2O2	251.076	114.043	1.0802	[2M+Na]+	0.755311	3	0.7722	rp	616-04-6	69217	HMDB0003646	-	C02565	3536.06	3100.54	4702.17	3577.8	552.37	12369.1	4273.61	4984.36	5210.2	ko00330,ko01100
MEDP1427	T3_positive	Carnitine C8:0(Octanoylcarnitine)	肉碱 C8:0	FA	脂肪酰类	CAR	酰基肉碱	C15H29NO4	373.114	287.21	3.983	[M+K+HCOOH]+	5.25553	3	0.772	rp	25243-95-2	11953814	HMDB0000791	-	-	94424.6	71153	85913	101047	100601	92265.5	156601	157352	157475	-
MW0113931	T3_positive	Amygdalin	苦杏仁苷	Alkaloids	生物碱	Alkaloids	生物碱	C20H27NO11	458.166	457.158	3.2708	[M+H]+	1.95494	3	0.7719	rp	29883-15-6	656516	HMDB0035030	63626	C08325	52514.5	41412.7	43320.1	103907	74250.9	93242.2	66861.4	67437.7	67674.5	ko00460,ko01100,ko01110
Lmjp002596	T3_positive	Quercetin 3-sambubioside	槲皮素-3-O-桑布双糖苷	Flavonoids	黄酮	Flavonols	黄酮醇	C26H28O16	597.151	596.138	0.8024	[M+H]+	12.1865	3	0.7719	rp	83048-35-5	5487635	-	-	C12637	35773.1	24088.6	42536.6	50865.1	15161.5	9547.15	24070.3	26999.1	10812.6	ko00944
MEDN0856	T3_positive	2',4'-Dihydroxyacetophenone	2',4'-二羟基苯乙酮	Phenolic acids	酚酸类	Phenolic acids	酚酸类	C8H8O3	199.06	152.047	2.7973	[M+HCOO+2H]+	1.30092	3	0.7713	rp	89-84-9	6990	HMDB0029659	-	C03663	171913	158307	198814	140687	166209	150149	110339	110248	110730	-
MEDL02483	T3_positive	5-Hydroxytryptophol	5-羟基吲哚-3-乙醇	Alkaloids	生物碱	Plumerane	吲哚类生物碱	C10H11NO2	224.092	177.079	2.3206	[M+HCOO+2H]+	1.71165	3	0.7712	rp	154-02-9	9061	HMDB0001855	5730	-	5030.03	8469.26	2620.02	4948.44	2400.86	6474.38	2518.22	2523.35	2459.21	-
MEDL02607	T3_positive	Isolicoflavonol	异甘草黄酮醇	Flavonoids	黄酮	Flavonols	黄酮醇	C20H18O6	418.121	354.11	5.2921	[M+CH3CN+Na]+	8.74011	3	0.7709	rp	94805-83-1	5318585	HMDB0037249	-	-	124639	78829.6	246581	166950	158847	140136	200646	200492	200969	-
MEDN1050	T3_positive	Phenyl acetate	乙酸苯酯	Phenolic acids	酚酸类	Phenolic acids	酚酸类	C8H8O2	183.067	136.052	2.6192	[M+HCOO+2H]+	0.20191	3	0.7706	rp	122-79-2	31229	HMDB0040733	-	C15583	20366	28848.9	52769.2	23502.1	15654.1	37349.1	29163.3	26924.7	25008.6	-
MEDN0724	T3_positive	Aspirin	乙酰水杨酸	Organic acids	有机酸	Organic acids	有机酸	C9H8O4	163.039	180.042	5.7706	[M+H-H2O]+	0.821261	3	0.7706	rp	50-78-2	2244	HMDB0001879	-	C01405	490440	869310	1.08483e+06	745870	885704	733008	818710	817810	787394	-
MEDP0603	T3_positive	4-Isopropylbenzaldehyde	4-异丙基苯甲醛	Others	其它类	Aldehyde compounds	醛类化合物	C10H12O	195.101	148.089	5.1535	[M+HCOO+2H]+	0.664687	3	0.7703	rp	122-03-2	326	HMDB0002214	-	C06577	39859.8	19343.4	95465.2	92659.2	104696	93846.2	89861.3	90299	89735	ko01100
MEDP0778	T3_positive	Ethyl butyrate	丁酸乙酯	Lipids	脂质	Free fatty acids	游离脂肪酸	C6H12O2	180.102	116.084	6.009	[M+CH3CN+Na]+	7.80367	3	0.7702	rp	105-54-4	7762	HMDB0033889	-	-	9654.03	11135.4	7870.23	3365.57	708.08	2543.89	5213.64	5526.36	5694.94	-
MEDN0563	T3_positive	2-Benzylsuccinic acid	2-苄基琥珀酸	Organic acids	有机酸	Organic acids	有机酸	C11H12O4	209.081	208.074	2.0229	[M+H]+	0.480105	3	0.7696	rp	884-33-3	3858	HMDB0012127	-	-	37560.2	147429	14674.5	127501	141279	92704.5	60610.7	59200.5	61334.2	-
MEDP0065	T3_positive	N-Acetyl-L-glutamic acid	N-乙酰-L-谷氨酸	Amino acids and derivatives	氨基酸及其衍生物	Amino acids and derivatives	氨基酸及其衍生物	C7H11NO5	236.077	189.064	1.1208	[M+HCOO+2H]+	0.705511	3	0.7681	rp	1188-37-0	70914	HMDB0001138	-	C00624	99159.3	111708	121714	143392	87861.9	83020.1	97388.9	99011	96095.3	ko00220,ko00470,ko01100,ko01110,ko01210,ko01230
MW0015543	T3_positive	Acetyl-L-carnitine	乙酰左旋肉碱	Alkaloids	生物碱	Alkaloids	生物碱	C9H17NO4	289.091	203.116	0.9816	[M+K+HCOOH]+	4.78792	3	0.7675	rp	3040-38-8 | 14992-62-2	7045767	HMDB0000201	956	C02571	230818	215531	214262	177297	192265	195059	168268	168789	168534	-
MEDP1604	T3_positive	3-Indoleacetonitrile	3-吲哚乙腈	Alkaloids	生物碱	Plumerane	吲哚类生物碱	C10H8N2	203.081	156.069	1.4949	[M+HCOO+2H]+	0.971528	3	0.7674	rp	771-51-7	351795	HMDB0006524	-	C02938	34916.6	32515.6	46185.6	222.08	38223.2	33344.4	53370.6	53057.8	53050.7	ko00380,ko01100
MW0154377	T3_positive	Neoschaftoside	新沙夫苷	Flavonoids	黄酮	Flavones	黄酮	C26H28O14	1129.31	564.148	4.5079	[2M+H]+	4.87551	3	0.7665	rp	61328-41-4	442619	-	-	C10110	68458.1	57548.9	106918	64282.8	72222.1	23088.3	89664.8	87438.9	89430.1	-
MEDP1467	T3_positive	5-Methyl-2'-deoxycytidine	5-甲基-2'-脱氧胞苷	Nucleotides and derivatives	核苷酸及其衍生物	Nucleotides and derivatives	核苷酸及其衍生物	C10H15N3O4	521.198	241.106	4.0179	[2M+K]+	4.17257	3	0.7659	rp	838-07-3	440055	HMDB0002224	-	C03592	14006.9	8725.24	1068.9	62902.1	14915.7	46273.4	17447.2	17562.3	17452.2	-
MEDN1476	T3_positive	Allantoic acid	尿囊酸	Organic acids	有机酸	Organic acids	有机酸	C4H8N4O4	391.072	176.055	0.9023	[2M+K]+	0.9278	3	0.7654	rp	99-16-1	203	HMDB0001209	343	C00499	102527	152552	123184	35510	144291	127838	281742	277901	281815	ko00230,ko01100
MEDN1386	T3_positive	Erythritol	内消旋-赤藓醇	Others	其它类	Saccharides	糖类	C4H10O4	267.103	122.058	1.671	[2M+Na]+	3.72904	3	0.7651	rp	149-32-6	222285	HMDB0002994	140	C00503	10777.3	11516	10521.1	337.24	16987.3	15154.1	14045.2	13792.8	13619.5	ko02010
MW0124719	T3_positive	L-Tryptophanamide	L-色氨酸酰胺	Alcohol and amines	醇、胺类	Amines	胺类	C11H13N3O	267.123	203.106	4.5467	[M+CH3CN+Na]+	5.57546	3	0.7646	rp	20696-57-5	439356	HMDB0013318	-	C00977	4065.33	1286.87	2563.38	107848	81892.1	72879.1	31679.1	31933.5	31830.4	-
MEDN0067	T3_positive	Phenylalanylphenylalanine	L-苯丙氨酸-L-苯丙氨酸	Amino acids and derivatives	氨基酸及其衍生物	Amino acids and derivatives	氨基酸及其衍生物	C18H20N2O3	335.134	312.147	3.6653	[M+Na]+	6.74192	3	0.763	rp	201023-39-4	65104	HMDB0013302	-	-	520577	478467	496706	914379	893615	828452	712130	712103	714396	-
MEDP0790	T3_positive	4-Methoxybenzaldehyde	4-甲氧基苯甲醛	Phenolic acids	酚酸类	Phenolic acids	酚酸类	C8H8O2	273.111	136.052	4.365	[2M+H]+	4.02391	3	0.7629	rp	123-11-5	31244	HMDB0029686	-	C10761	385.75	3991.13	5091.64	29317.4	24734.1	27956.9	10572.6	10701.7	10440.3	-
MEDL02381	T3_positive	4-Ethylbenzoic acid	4-乙基苯甲酸	Phenolic acids	酚酸类	Phenolic acids	酚酸类	C9H10O2	151.075	150.068	2.4805	[M+H]+	1.41053	3	0.7627	rp	619-64-7	12086	HMDB0002097	6486	-	111679	45523.5	130629	36363.9	33991.5	28308.4	52090	52553	52569.5	-
MEDP1904	T3_positive	1-(9Z,12Z-octadecadienoyl)-glycero-3-phosphoethanolamine	LPE(18:2/0:0)	GP	甘油磷脂类	LPE	溶血磷脂酰乙醇胺	C23H44NO7P	478.293	477.286	6.6304	[M+H]+	0.618056	3	0.7588	rp	85046-18-0	52925130	HMDB0011507	-	-	458952	351028	287189	417113	454263	489682	306323	307664	310708	-
MEDL00353	T3_positive	Glu-Leu	谷氨酸-亮氨酸	Amino acids and derivatives	氨基酸及其衍生物	Amino acids and derivatives	氨基酸及其衍生物	C11H20N2O5	345.098	260.137	5.8307	[M+K+HCOOH]+	0.541938	3	0.7588	rp	5969-52-8	9856500	HMDB0028823	44684	-	52735.8	62388.9	36196.4	99303.2	77977.4	39721.4	30616.8	32655.5	25522.5	-
MEDP1869	T3_positive	Histidylleucine	组氨酸亮氨酸; N-L-组氨酸-L-亮氨酸	Amino acids and derivatives	氨基酸及其衍生物	Amino acids and derivatives	氨基酸及其衍生物	C12H20N4O3	310.184	268.154	2.5402	[M+CH3CN+H]+	0.171308	3	0.7587	rp	7763-65-7	189008	HMDB0028889	-	C05010	5425.7	2878.08	5824.97	10837.4	12760.9	11948.9	15336.3	15621.4	15355	-
MEDP0012	T3_positive	Ornithine	L-鸟氨酸	Amino acids and derivatives	氨基酸及其衍生物	Amino acids and derivatives	氨基酸及其衍生物	C5H12N2O2	201.089	132.09	0.842	[M+Na+HCOOH]+	15.0027	3	0.757	rp	3184-13-2	6262	HMDB0000214	27	C00077	28846.1	38507.5	26802.5	28510.9	45191.4	36920.4	35677.9	35990.1	37448.1	ko00220,ko00330,ko00470,ko00480,ko01100,ko01110,ko01210,ko01230,ko02010
FDATP00848	T3_positive	Tromethamine	氨丁三醇	Alcohol and amines	醇、胺类	Alcohols	醇类	C4H11NO3	188.092	121.074	1.1208	[M-2H+3Na]+	4.77786	3	0.7569	rp	77-86-1	6503	HMDB0240288	-	C07182	35547.5	30069	35561.4	90744.5	56917.4	55569.6	48474	48189.6	48408.7	-
MEDP1593	T3_positive	S-Lactoylglutathione	脂酰谷胱甘肽	Organic acids	有机酸	Organic acids	有机酸	C13H21N3O8S	379.1	379.105	3.3104	[M+]+	3.07023	3	0.7559	rp	25138-66-3	119450	HMDB0001066	-	-	15489.4	11070.9	16347.9	33630	32494.2	30997.1	23051.5	22749.7	22620	-
MEDP1033	T3_positive	Benzaldehyde	苯甲醛	Phenolic acids	酚酸类	Phenolic acids	酚酸类	C7H6O	175.039	106.042	3.5073	[M+Na+HCOOH]+	5.68964	3	0.7558	rp	100-52-7	240	HMDB0006115	-	C00261	10609.5	6343.65	7655.24	16748	18328.2	12534.1	8626.92	8898.33	8908.28	ko01100
MEDP1493	T3_positive	N6-Methyladenosine	N6-甲基腺苷	Nucleotides and derivatives	核苷酸及其衍生物	Nucleotides and derivatives	核苷酸及其衍生物	C11H15N5O4	281.102	281.112	2.4405	[M+]+	14.7163	3	0.7555	rp	1867-73-8	102175	HMDB0004044	-	-	5976.99	6368.7	3533.79	12661.5	13774.1	16541	8748.23	8859.63	8135.99	-
MW0109774	T3_positive	Suberylglycine	亚芥酸甘氨酸	Amino acids and derivatives	氨基酸及其衍生物	Amino acids and derivatives	氨基酸及其衍生物	C10H17NO5	232.118	231.111	1.0802	[M+H]+	0.167267	3	0.7553	rp	60317-54-6	6453952	HMDB0000953	5899	-	21027	8191.84	21466.8	22416.9	17144.2	20194.3	42285.5	41298.1	42343.7	-
MEDP0654	T3_positive	2-Phenylacetamide	2-苯乙酰胺	Alkaloids	生物碱	Alkaloids	生物碱	C8H9NO	309.097	135.068	2.8172	[2M+K]+	14.24	3	0.7552	rp	103-81-1	7680	HMDB0010715	-	C02505	13473.3	17616.2	25179	66792.1	56990.4	69349	38024	38068.4	37126.1	ko00360,ko01100
MW0147227	T3_positive	Cascaroside B	Cascaroside?B	Steroids	甾体	Steroid	甾体	C27H32O14	563.173	580.179	4.8429	[M+H-H2O]+	5.9626	3	0.7538	rp	53861-34-0	14605093	-	-	-	464073	476040	23612.5	209393	8791.19	79473.7	352789	380326	421686	-
MEDN1543	T3_positive	Glycylglycine	甘氨酰-甘氨酸	Amino acids and derivatives	氨基酸及其衍生物	Amino acids and derivatives	氨基酸及其衍生物	C4H8N2O3	179.07	132.054	1.1803	[M+HCOO+2H]+	9.75469	3	0.7536	rp	556-50-3	11163	HMDB0011733	-	C02037	22134.9	1792.26	24289	5967.7	119468	25239.3	24467.3	26985.2	27174.2	-
MEDN1317	T3_positive	3,3-Dimethylglutaric acid	3,3-二甲基戊二酸	Organic acids	有机酸	Organic acids	有机酸	C7H12O4	359.115	160.074	4.3701	[2M+K]+	5.87779	3	0.7535	rp	4839-46-7	20984	HMDB0002441	6683	-	76270.6	98131.9	68496.3	11292.8	5872.82	3779.03	39265.2	39127.4	39108.4	-
MW0000390	T3_positive	Oxymatrine	氧化苦参碱	Alkaloids	生物碱	Quinorisidine alkaloids	奎诺里西啶类生物碱	C15H24N2O2	529.389	264.184	7.5083	[2M+H]+	23.5807	3	0.7535	rp	16837-52-8 | 54809-74-4	114850	-	-	-	9258.6	14130.2	21497.1	1167.79	4030.06	5115.23	23007.8	23390.8	24205.3	-
MEDP0129	T3_positive	Phenethylamine	2-苯乙胺	Alkaloids	生物碱	Alkaloids	生物碱	C8H11N	121.084	121.089	1.9072	[M+]+	12.0291	3	0.7527	rp	64-04-0	1001	HMDB0012275	-	C05332	66457.7	92837.8	70664.3	37318.9	41619.3	39432.3	70250.4	70242.2	70654.6	ko00360,ko01100
MEDN0141	T3_positive	2'-Deoxyuridine	2'-脱氧尿苷	Nucleotides and derivatives	核苷酸及其衍生物	Nucleotides and derivatives	核苷酸及其衍生物	C9H12N2O5	229.093	228.075	1.9347	[M+H]+	2.97381	3	0.7524	rp	951-78-0	13712	HMDB0000012	5086	C00526	825.25	819.7	3646.96	3288.48	13274.6	10257.8	4751.53	5283.01	4945.4	ko00240,ko01100,ko01232,ko02010
MEDP0029	T3_positive	Cysteamine	半胱胺	Heterocyclic compounds	杂环化合物	Heterocyclic compounds	杂环化合物	C2H7NS	172.088	77.0299	0.5653	[2M+NH4]+	15.1444	3	0.7521	rp	60-23-1	6058	HMDB0002991	3222	C01678	18548.6	21084.4	19669.5	14842.4	16042.8	14425.2	24707.1	24636.1	24875.1	ko00430,ko01100
MW0169215	T3_positive	Geniposide	京尼平苷	Terpenoids	萜类	Monoterpenoids	倍萜	C17H24O10	371.134	388.137	4.3201	[M+H-H2O]+	8.75388	3	0.752	rp	24512-63-8 | 169799-41-1 | 27745-20-6	107848	-	-	C09781	54440.1	105472	163046	104311	219914	193751	141028	140128	146143	-
MW0146894	T3_positive	(3S,8S,9R,10R,13R,14S,17R)-17-[(2R)-5,6-dihydroxy-6-methylheptan-2-yl]-3-hydroxy-4,4,9,13,14-pentamethyl-1,2,3,7,8,10,12,15,16,17-decahydrocyclopenta[a]phenanthren-11-one	苔藓豆甙元	Others	其它类	Ketone compounds	酮类化合物	C30H50O4	457.368	474.371	5.8995	[M+H-H2O]+	5.6124	3	0.7514	rp	4965-97-3	441813	-	-	C08789	36689.7	5555.12	43449.2	114976	129841	19754	32626.1	30979.1	30465.8	-
MEDP1216	T3_positive	3-Methylhippuric acid	3-甲基马尿酸	Organic acids	有机酸	Organic acids	有机酸	C10H11NO3	193.07	193.074	1.0407	[M+]+	7.13447	3	0.7509	rp	27115-49-7	99223	HMDB0013245	-	-	20529.2	20047.5	25607.2	5111.38	4565.46	8482.5	14476.7	14311.3	14436.8	-
MW0146777	T3_positive	Di-D-Fructofuranose 1,2':2,1'-Dianhydride	二-D-呋喃果糖 1,2':2,1'-二酐	Others	其它类	Saccharides	糖类	C12H20O10	666.245	324.106	1.1208	[2M+NH4]+	4.51929	3	0.7508	rp	3568-49-8	107415	-	-	-	49979.9	25210.2	55927.3	4586.88	24702.6	64519.5	31727	34581.7	34973.8	-
MEDN1363	T3_positive	l-Alanyl-l-glutamine	L-丙氨酰-L-谷氨酰胺	Amino acids and derivatives	氨基酸及其衍生物	Amino acids and derivatives	氨基酸及其衍生物	C8H15N3O4	193.086	217.106	2.7179	[M+HCOO+2H]+	9.06606	3	0.7507	rp	39537-23-0	123935	HMDB0028685	-	-	116363	115269	125919	134267	276210	149583	220434	229132	211456	-
MEDP1476	T3_positive	5-Methoxytryptamine	5-甲氧基色胺	Alkaloids	生物碱	Plumerane	吲哚类生物碱	C11H14N2O	381.228	190.111	5.0159	[2M+H]+	7.85962	3	0.7506	rp	608-07-1	1833	HMDB0004095	7015	C05659	27833.4	43508.1	24322.5	1676.5	4265.05	3187.02	17566.5	17239	17261.9	ko00380
MEDL02670	T3_positive	Isosinensetin	异甜橙黄酮	Flavonoids	黄酮	Flavones	黄酮	C20H20O7	767.221	372.121	5.7109	[2M+Na]+	9.82467	3	0.7506	rp	17290-70-9	632135	HMDB0037599	-	-	62044.3	81633.8	62593	9968.51	17236.6	13835.5	18584.9	17474.4	15862.4	-
MW0013649	T3_positive	Allyl cyclohexanebutyrate	环己烷丁酸烯丙酯	Organic acids	有机酸	Organic acids	有机酸	C13H22O2	211.169	210.162	6.0491	[M+H]+	0.05	3	0.7488	rp	7493-65-4	61405	HMDB0038291	-	-	27805.9	35217.2	32937.4	28198.1	27510.5	25622.2	16122	16761.9	16522.8	-
MW0111261	T3_positive	Pirimicarb	嘧啶威	Heterocyclic compounds	杂环化合物	Heterocyclic compounds	杂环化合物	C11H18N4O2	239.149	238.143	2.6192	[M+H]+	0.06025	3	0.7485	rp	23103-98-2	31645	-	68822	C11079	91061.1	64428.3	92946.9	142753	72263.3	52487.4	40239.1	39814.1	40190.8	-
MEDP1675	T3_positive	Leu-Leu-Gly	L-亮氨酸-L-亮氨酸-L-甘氨酸	Amino acids and derivatives	氨基酸及其衍生物	Amino acids and derivatives	氨基酸及其衍生物	C14H27N3O4	368.156	301.2	1.1208	[M-2H+3Na]+	2.30946	3	0.7482	rp	4464-36-2	7019089	-	17297	-	10817.4	5688.56	9696.89	3488.82	5705.78	3446.87	8117.59	8298.8	7587.82	-
MW0160416	T3_positive	5-Methoxypodophyllotoxin	5-甲氧基鬼臼毒素	Lignans and Coumarins	木脂素和香豆素	Lignans	木脂素	C23H24O9	483.106	444.142	5.6911	[M+K]+	0.0731748	3	0.7482	rp	128443-52-7	3035544	-	-	-	1187.87	213.46	720.06	21406.8	23401.2	27236.6	6595.61	6892.04	6526.86	-
MEDP1096	T3_positive	1,2-Dilauroyl-sn-glycero-3-phosphocholine	PC(12:0/12:0)	GP	甘油磷脂类	PC	磷脂酰胆碱	C32H64NO8P	588.367	621.437	6.2399	[M+Na]+	9.19217	3	0.7481	rp	18194-25-7 | 127641-86-5	512874	-	-	-	1883.33	13464.8	15013.4	7121.15	10880.6	4260.37	19605.4	19956	20489.1	-
MEDP0537	T3_positive	LPC(O-16:0/2:0)	LPC(O-16:0/2:0)	Lipids	脂质	LPC	溶血磷脂酰胆碱	C26H54NO7P	524.371	523.364	6.4705	[M+H]+	15.734	3	0.7477	rp	74389-68-7	108156	HMDB0062195	-	-	881588	1.31814e+06	943039	768656	1.68368e+06	1.17508e+06	120086	121119	113682	-
MEDN0684	T3_positive	Methyl?beta-D-galactopyranoside	甲基β-D-吡喃半乳糖苷	Others	其它类	Saccharides	糖类	C7H14O6	212.113	194.079	0.9816	[M+NH4]+	0.09575	3	0.7476	rp	1824-94-8	94214	-	-	-	12956.4	25101.9	25858.2	48273.7	16787.4	38417.3	36516.4	33443.8	37227.4	-
MEDN0210	T3_positive	1,5-Anhydrosorbitol	1,5-酐-D-山梨糖醇	Others	其它类	Saccharides	糖类	C6H12O5	367.103	164.069	2.2129	[2M+K]+	3.49611	3	0.7476	rp	154-58-5	64960	HMDB0002712	3775	C07326	26178.8	9760.48	21871.1	76258.1	44530.8	73690.5	47454.8	48379.9	49402.5	-
MEDP2102	T3_positive	3-Methylbenzenecarbothioamide	3-甲基硫代苯甲酰胺	Benzene and substituted derivatives	苯及其衍生物	Benzene and substituted derivatives	苯及其衍生物	C8H9NS	193.086	151.046	5.0748	[M+CH3CN+H]+	15.2568	3	0.7475	rp	2362-63-2	736826	-	96500	-	57112.4	20872.5	29072.9	173938	154595	99238.8	49007.9	45378.4	49887.3	-
MEDP1442	T3_positive	O-Butanoylcarnitine	O-丁酰基肉碱	FA	脂肪酰类	CAR	酰基肉碱	C11H21NO4	299.113	231.147	3.3301	[M-2H+3Na]+	12.4801	3	0.7471	rp	1492-26-8	439829	HMDB0002013	-	C02862	94455.1	86386.9	62908.8	224100	162148	163279	114352	112495	112183	-
MW0103863	T3_positive	(2S)-2-[[(1S)-1-carboxy-3-methylbutyl]carbamoylamino]pentanedioic acid	(2S)-2-[[(1S)-1-羧基-3-甲基丁基]氨基甲酰氨基]戊二酸	Organic acids	有机酸	Organic acids	有机酸	C12H20N2O7	327.114	304.127	0.5456	[M+Na]+	0.12775	3	0.7468	rp	723331-20-2	11722553	-	-	-	15537.6	16689.9	20570.9	8889.97	17176.8	16141.4	20988.5	21841.9	21421.2	-
MEDL02179	T3_positive	Coumarin	香豆素	Lignans and Coumarins	木脂素和香豆素	Coumarins	香豆素	C9H6O2	147.044	146.037	3.783	[M+H]+	0.803072	3	0.7463	rp	91-64-5	323	HMDB0001218	3525	C05851	250071	302797	158017	486224	526765	544133	206999	207065	202495	ko00999,ko01110
MEDN0150	T3_positive	8-Hydroxyguanosine	8-羟基鸟苷	Nucleotides and derivatives	核苷酸及其衍生物	Nucleotides and derivatives	核苷酸及其衍生物	C10H13N5O6	341.123	299.087	1.964	[M+CH3CN+H]+	11.2217	3	0.7455	rp	3868-31-3	135407175	HMDB0002044	-	-	599524	387362	517832	388670	719654	520990	525981	528766	542670	-
MW0014136	T3_positive	3-Hydroxyvalproic acid	3-羟基丙戊酸	Organic acids	有机酸	Organic acids	有机酸	C8H16O3	229.102	160.11	1.7321	[M+Na+HCOOH]+	2.73191	3	0.7452	rp	58888-84-9	134459	HMDB0013899	-	C16651	4168.85	1996.69	3540.29	231.26	2006.27	2028.15	5012.05	5811.38	6196.44	-
MEDP0791	T3_positive	4-Aminophenol	4-氨基苯酚	Benzene and substituted derivatives	苯及其衍生物	Benzene and substituted derivatives	苯及其衍生物	C6H7NO	110.064	109.053	3.3498	[M+H]+	10.4201	3	0.7448	rp	123-30-8	403	HMDB0001169	6051	C02372	69919.7	66555.9	69348	69984.1	73876.4	65759.9	67285.2	67221.9	67032.8	-
MEDL02698	T3_positive	3-Methyl-4,8-dihydroxy-3,4-dihydroisocoumarin	3-甲基-4,8-二羟基-3,4-二氢异香豆素	Lignans and Coumarins	木脂素和香豆素	Coumarins	香豆素	C10H10O4	212.092	194.058	3.3104	[M+NH4]+	0.22775	3	0.7443	rp	70287-70-6	169539	HMDB0030765	-	-	16684.7	10514.9	15316.1	49241.3	44099.1	41395.5	30820.1	30985.7	30869.3	-
MEDL00400	T3_positive	Telmisartan	替米沙坦	Benzene and substituted derivatives	苯及其衍生物	Benzene and substituted derivatives	苯及其衍生物	C33H30N4O2	537.221	514.237	5.0159	[M+Na]+	0.240551	3	0.744	rp	144701-48-4	65999	HMDB0015101	-	C07710	4787.76	3882	2234.98	2678.86	3321.19	2583.3	9899.09	10890.5	10717.2	-
MEDL02615	T3_positive	Kanzonol N	康唑醇 N	Flavonoids	黄酮	Other Flavonoids	其它类黄酮	C22H24O6	448.131	384.157	5.4222	[M+CH3CN+Na]+	6.79258	3	0.744	rp	156250-71-4	131753028	HMDB0041100	-	-	12647.4	12241.2	41342.7	36029.2	48811.5	37420.4	25186.1	26122.8	24819.9	-
MW0107880	T3_positive	L-Homophenylalanine	L-高苯丙氨酸	Amino acids and derivatives	氨基酸及其衍生物	Amino acids and derivatives	氨基酸及其衍生物	C10H13NO2	218.06	179.095	0.4456	[M+K]+	3.08695	3	0.7436	rp	943-73-7	2724505	-	43203	C17235	14135	11428.1	9565.68	11298.1	10553.7	3503.27	7475.14	8071.09	8752.54	ko00400,ko00966,ko01100,ko01110,ko01210
MW0119368	T3_positive	3-Allyl-5-(1-methyl-1H-pyridin-2-ylidene)-2-thioxo-thiazolidin-4-one	3-Allyl-5-(1-methyl-1H-pyridin-2-ylidene)-2-thioxo-thiazolidin-4-one	Others	其它类	Ketone compounds	酮类化合物	C12H12N2OS2	303.003	264.039	0.8823	[M+K]+	0.26125	3	0.7435	rp	34330-15-9	2060313	-	-	-	14019.7	13436	13880.7	2551.04	12686.8	4966.54	16935.6	16053.5	17084.5	-
MEDP0510	T3_positive	Carnitine C2:0	肉碱 C2:0	FA	脂肪酰类	CAR	酰基肉碱	C9H17NO4	288.072	203.116	0.6708	[M+K+HCOOH]+	14.5564	3	0.7434	rp	4398-79-2	18230	HMDB0000201	-	C02571	58.81	794.92	754.22	7042.26	654.08	15816.9	6920.14	13628.1	6317.75	-
MEDL02742	T3_positive	Delphinidin 3-sambubioside	飞燕草素-3-O-桑布双糖苷	Flavonoids	黄酮	Anthocyanidins	花青素	C26H29O16+	615.174	597.146	5.3518	[M+NH4]+	7.7694	3	0.7424	rp	53158-73-9	74977035	HMDB0038003	-	-	43946.5	34455.8	45790.8	182230	190563	180167	84266.8	84474.9	83663.3	-
MEDP0528	T3_positive	Mesalazine	5-氨基水杨酸	Organic acids	有机酸	Organic acids	有机酸	C7H7NO3	200.047	153.043	2.9366	[M+HCOO+2H]+	21.5127	3	0.7413	rp	89-57-6	4075	HMDB0014389	-	-	27404	42885.5	55880.4	37452.2	48838.8	49220.8	56735.8	56488.4	52736.9	-
MW0116142	T3_positive	[(4,5-diphenyl-4H-1,2,4-triazol-3-yl)thio]acetic acid	[(4,5-二苯基-4H-1,2,4-三唑-3-基)硫代]乙酸	Organic acids	有机酸	Organic acids	有机酸	C16H13N3O2S	329.11	311.073	0.5456	[M+NH4]+	0.3815	3	0.7406	rp	54559-45-4	699546	-	-	-	3226.21	7835.59	8715.32	5675.61	7538.16	2617.96	6124.87	7032.54	6688.42	-
MEDL00369	T3_positive	Glutamyl-phenylalanine	谷氨酰苯丙氨酸	Amino acids and derivatives	氨基酸及其衍生物	Amino acids and derivatives	氨基酸及其衍生物	C14H18N2O5	341.138	294.122	4.2137	[M+HCOO+2H]+	10.8445	3	0.7403	rp	20556-22-3	18653118	HMDB0029156	-	-	138716	69833.2	47856	48571.2	38076.5	64633.7	110124	107301	129401	-
MEDL01821	T3_positive	3-Furoic acid	3-糠酸	Organic acids	有机酸	Organic acids	有机酸	C5H4O3	159.028	112.016	1.3384	[M+HCOO+2H]+	1.52947	3	0.7403	rp	488-93-7	10268	HMDB0000444	5433	-	133172	181760	130511	13455.9	66730.9	61747.5	75541.4	76099.7	75312.4	-
MEDL02339	T3_positive	Diethyl hydrogen phosphate	磷酸二乙酯	Organic acids	有机酸	Organic acids	有机酸	C4H11O4P	218.11	154.04	8.9214	[M+CH3CN+Na]+	11.847	3	0.7403	rp	598-02-7	654	HMDB0012209	-	C06608	35019.4	60432.9	36080.2	37469.9	13142.3	50982	29146.5	21714	28255.7	-
MEDP0668	T3_positive	m-Cresol	间苯甲酚	Phenolic acids	酚酸类	Phenolic acids	酚酸类	C7H8O	155.07	108.058	3.3695	[M+HCOO+2H]+	0.332231	3	0.7395	rp	108-39-4	342	HMDB0002048	-	C01467	18452.4	17271.3	16783.4	38488.4	15736.4	15959	26518	28980.2	29753.7	-
MEDN1410	T3_positive	N-Palmitoylglycine	N-棕榈酰甘氨酸	Amino acids and derivatives	氨基酸及其衍生物	Amino acids and derivatives	氨基酸及其衍生物	C18H35NO3	314.27	313.262	5.7307	[M+H]+	4.48805	3	0.7392	rp	158305-64-7	151008	HMDB0013034	-	-	1912.19	1478.36	4963.34	14432.3	8101.32	9665.68	12529.4	12733.7	12722.9	-
MW0142559	T3_positive	2'-Phospho-5'-adenylyl sulfate	2'-磷酸腺苷基硫酸盐	Nucleotides and derivatives	核苷酸及其衍生物	Nucleotides and derivatives	核苷酸及其衍生物	C10H15N5O13P2S	508.003	506.986	0.5653	[M+H]+	0.45445	3	0.7388	rp	62230-89-1	440048	-	-	C03568	318.64	2186.41	3485.1	3047.07	2686.79	2679.36	3528.1	3361.71	2781.55	-
MW0005990	T3_positive	Aloin	芦荟苷 B	Quinones	醌类	Anthraquinone	蒽醌	C21H22O9	465.136	418.126	5.1535	[M+HCOO+2H]+	0.475254	3	0.7386	rp	28371-16-6 | 8015-61-0 | 5133-19-7	14989	HMDB0035219	-	C17778	55480.4	24994.2	85297.8	111146	158369	108640	84038.2	86524.2	90407.9	-
MEDL01942	T3_positive	Dibutyl phthalate	邻苯二甲酸二丁酯	Phenolic acids	酚酸类	Phenolic acids	酚酸类	C16H22O4	317.115	278.152	8.7245	[M+K]+	0.47675	3	0.7382	rp	84-74-2	3026	HMDB0033244	-	C14214	7853.98	9355	7160.69	10173.6	10532.6	8208.73	7260.03	6390.23	7514.31	-
MW0000297	T3_positive	Hydroquinidine	氢化奎尼丁	Alkaloids	生物碱	Quinoline alkaloids	喹啉类生物碱	C20H26N2O2	344.228	326.199	3.2708	[M+NH4]+	11.2177	3	0.7381	rp	1435-55-8	91503	-	-	-	390371	544345	1.05824e+06	576710	553296	399193	222577	222055	222571	-
MW0006920	T3_positive	DMABA NHS Ester	DMABA NHS酯	Benzene and substituted derivatives	苯及其衍生物	Benzene and substituted derivatives	苯及其衍生物	C13H14N2O4	542.224	262.095	1.9286	[2M+NH4]+	0.8969	3	0.738	rp	58068-85-2	71312544	-	96490	-	424879	555387	435901	158862	340592	349246	466347	462654	466761	-
MW0005504	T3_positive	5-(4-Nitrobenzoylamino)isophthalic acid	5-(4-硝基苯甲酰氨基)间苯二甲酸	Benzene and substituted derivatives	苯及其衍生物	Benzene and substituted derivatives	苯及其衍生物	C15H10N2O7	353.042	330.049	0.803	[M+Na]+	0.498	3	0.7377	rp	132640-12-1	747442	-	-	-	4590.31	1456.45	2140.17	534.98	2696.31	3035.03	4692.2	5209.45	4876.41	-
MW0111333	T3_positive	Triethanolamine	三乙醇胺	Alcohol and amines	醇、胺类	Amines	胺类	C6H15NO3	191.143	149.105	4.8005	[M+CH3CN+H]+	9.14431	3	0.7376	rp	102-71-6	7618	HMDB0032538	-	C06771	21663.4	11970.8	60350.8	19165.7	19300.8	16382.3	100381	99730.9	100329	ko00564
MEDL01832	T3_positive	(-)-Arctigenin	牛蒡子苷元	Lignans and Coumarins	木脂素和香豆素	Lignans	木脂素	C21H24O6	767.309	372.157	5.5225	[2M+Na]+	7.44834	3	0.7371	rp	7770-78-7	64981	HMDB0030087	-	C10545	28574.1	27582.1	23233.5	35834.8	42911.8	53315.9	24600.3	26670.5	26885.1	-
MW0010672	T3_positive	Diphyllin	山荷叶素	Lignans and Coumarins	木脂素和香豆素	Lignans	木脂素	C21H16O7	444.102	380.09	5.1733	[M+CH3CN+Na]+	8.21079	3	0.7367	rp	22055-22-7	100492	-	-	-	13660.6	8052.86	14917.5	22449.5	33419.4	24262.8	15943.8	16075	16238.6	-
MW0169164	T3_positive	Flavone	黄色素母酮	Flavonoids	黄酮	Flavones	黄酮	C15H10O2	445.149	222.068	4.365	[2M+H]+	9.88708	3	0.7364	rp	525-82-6	10680	HMDB0003075	3359	C10043	20441.8	551.47	1288.77	269703	249153	227043	91665.8	91942.1	92735.4	-
MW0125007	T3_positive	Methoxybrassinin	甲氧基芸苔素	Heterocyclic compounds	杂环化合物	Heterocyclic compounds	杂环化合物	C12H14N2OS2	289.04	266.055	0.8229	[M+Na]+	0.61375	3	0.7349	rp	105748-60-5	3037463	HMDB0033351	-	C08506	41243.5	33393.2	27239.6	14342.7	16514.2	9274.68	35576.8	34093.6	35361.4	-
MW0165020	T3_positive	(+)-sesaminol 2-O-beta-D-glucoside	芝麻素酚-2-O-β-D-葡萄糖苷	Lignans and Coumarins	木脂素和香豆素	Lignans	木脂素	C26H28O12	550.177	532.158	2.5599	[M+NH4]+	15.1771	3	0.7341	rp	153512-13-1	70686443	-	-	-	75131	40832.1	92153.6	106380	119386	122245	121555	120602	121582	-
MEDP1228	T3_positive	Heterodendrin	2-吡喃葡萄糖氧基-3-甲基丁腈	Others	其它类	Others	其它	C11H19NO6	262.128	261.121	1.1605	[M+H]+	8.02261	3	0.7341	rp	66465-22-3	181804	-	-	C08332	1052.32	891.41	1142.64	1493.07	4062.36	687.58	2318.71	2401.12	2024.42	-
MW0117494	T3_positive	2-Thien-2-ylacetohydrazide	2-Thien-2-酰基乙酰肼	Alcohol and amines	醇、胺类	Amines	胺类	C6H8N2OS	157.052	156.036	0.5456	[M+H]+	0.666	3	0.7336	rp	39978-18-2	254650	-	-	-	49172	46417.1	50380.8	40322	49340.8	41365.2	55876.1	56223.5	57102.3	-
MW0105011	T3_positive	3-Ethyl-2-thioxoimidazolidin-4-one	3-Ethyl-2-thioxoimidazolidin-4-one	Others	其它类	Ketone compounds	酮类化合物	C5H8N2OS	162.077	144.036	0.803	[M+NH4]+	0.666	3	0.7336	rp	32607-37-7	4103388	-	-	-	3236.45	1877.53	1857.42	129.46	1537.38	2677.83	6263.35	6152.32	5943.91	-
MW0111391	T3_positive	4-O-feruloyl-D-quinic acid	4-阿魏酰奎宁酸	Organic acids	有机酸	Organic acids	有机酸	C17H20O9	407.074	368.111	3.2638	[M+K]+	0.669	3	0.7336	rp	76272-56-5	10177048	-	-	-	7401.02	4762.44	7252.24	15720.6	16474	16077.2	11208.8	10997	11217.4	-
MEDP1503	T3_positive	N-Acetylhistamine	N-乙酰组胺	Alcohol and amines	醇、胺类	Amines	胺类	C7H11N3O	345.139	153.09	1.6123	[2M+K]+	11.7643	3	0.7335	rp	673-49-4	69602	HMDB0013253	-	C05135	40908.4	21315.7	57510.5	32773	31369.1	21602.3	18882	23921	24605.5	ko00340
MEDL02183	T3_positive	Xanthotoxol	花椒毒酚; 8-羟基补骨脂素	Lignans and Coumarins	木脂素和香豆素	Coumarins	香豆素	C11H6O4	225.148	202.027	3.6852	[M+Na]+	8.7477	3	0.7335	rp	2009-24-7	65090	HMDB0029457	-	C00841	512994	345818	680039	148006	161303	161754	618088	618037	616977	ko00999,ko01110
MW0114576	T3_positive	Helicide	豆腐果苷	Phenolic acids	酚酸类	Phenolic acids	酚酸类	C13H16O7	353.087	284.09	3.4285	[M+Na+HCOOH]+	9.56645	3	0.7335	rp	80154-34-3	12896796	-	-	-	728900	768293	592779	526211	556653	573470	561697	555778	558964	-
MEDP0756	T3_positive	2-Methylhippuric acid	N-(邻甲苯酰)甘氨酸	Amino acids and derivatives	氨基酸及其衍生物	Amino acids and derivatives	氨基酸及其衍生物	C10H11NO3	404.191	193.074	3.1621	[2M+NH4]+	19.6966	3	0.7333	rp	42013-20-7	91637	HMDB0011723	-	C01586	6945.97	1932.28	5273.65	10544.7	7443.92	14664.3	4163.02	5111.09	4675.1	-
MW0106740	T3_positive	Furfuryl alcohol	糠醛	Alcohol and amines	醇、胺类	Alcohols	醇类	C5H6O2	98.0964	98.0368	1.0978	[M+]+	9.32778	3	0.7325	rp	98-00-0	7361	HMDB0013742	-	C20441	4840.06	3478.47	2847.5	2894.39	3343.27	3927.34	2676.29	2649.14	2651.32	-
MW0002666	T3_positive	2-Amino-4-methylbenzophenone	2-氨基-4-甲基二苯甲酮	Benzene and substituted derivatives	苯及其衍生物	Benzene and substituted derivatives	苯及其衍生物	C14H13NO	229.127	211.1	0.5456	[M+NH4]+	0.71475	3	0.7324	rp	4937-62-6	78651	-	-	-	5932.07	6352.16	6864.2	7012.67	5979.29	6173.99	7374.94	7302.75	6916.37	-
MW0130922	T3_positive	(E)-3-[4-[(E)-3-[4-(4,5-dihydro-1H-imidazol-2-yl)anilino]-3-oxo-prop-1-enyl]phenyl]-N-[4-(4,5-dihydro-1H-imidazol-2-yl)phenyl]prop-2-enamide	(E)-3-[4-[(E)-3-[4-(4,5-dihydro-1H-imidazol-2-yl)anilino]-3-oxo-prop-1-enyl]phenyl]- N-[4-(4,5-dihydro-1H-imidazol-2-yl)phenyl]prop-2-enamide	Alcohol and amines	醇、胺类	Amines	胺类	C30H28N6O2	543.193	504.227	2.7583	[M+K]+	0.742324	3	0.7318	rp	6823-69-4	6476900	-	-	-	560.23	409.71	421.49	8101.56	7904.96	12867.1	3423.55	3104.65	3325.33	-
MEDN1584	T3_positive	Tetrahydrocurcumin	四氢姜黄素	Phenolic acids	酚酸类	Phenolic acids	酚酸类	C21H24O6	355.152	372.157	3.8224	[M+H-H2O]+	9.90616	3	0.7318	rp	36062-04-1	124072	HMDB0005789	-	-	62759.8	5134.26	65913.9	44926.2	12756.9	14668.2	29584.3	31349.5	25404.9	-
FDATN01334	T3_positive	Dioxybenzone	2，2-二羟基-4-甲氧基二苯甲酮；二氧苯宗	Benzene and substituted derivatives	苯及其衍生物	Benzene and substituted derivatives	苯及其衍生物	C14H12O4	313.072	244.074	4.6836	[M+Na+HCOOH]+	11.1067	3	0.7307	rp	131-53-3	8569	-	3986	-	31348.8	30971.6	24378.7	18533.5	38737.7	33126.5	30686.5	30165.6	30364.8	-
MW0117682	T3_positive	2-Butylsulfanyl-1H-quinazolin-4-one	2-丁基硫烷基-1H-喹唑啉-4-one	Others	其它类	Ketone compounds	酮类化合物	C12H14N2OS	257.081	234.083	1.9836	[M+Na]+	0.7905	3	0.7306	rp	6956-60-1	135443812	-	-	-	8397.7	2819.86	5246.73	5653.01	11035.1	6464.95	4984.79	4776.7	5032.85	-
MW0121406	T3_positive	5-cyclopentyl-4-ethyl-4H-1,2,4-triazole-3-thiol	5-环戊基-4-乙基-4H-1,2,4-三唑-3-硫醇	Heterocyclic compounds	杂环化合物	Heterocyclic compounds	杂环化合物	C9H15N3S	215.139	197.099	1.1099	[M+NH4]+	0.8295	3	0.7297	rp	667412-81-9	3468004	-	-	-	3549.93	2124.57	3673.66	3869.03	4541.92	1705.82	2808.41	3030.77	3167.11	-
MW0055510	T3_positive	Ouabagenin	哇巴配基	Steroids	甾体	Steroidal saponins	甾体皂苷	C23H34O8	439.228	438.225	5.0159	[M+H]+	0.840208	3	0.7294	rp	508-52-1	12313812	-	1671	-	41647.6	46888.7	20856.7	14385.6	2181.95	11930.4	9558.95	7734.25	10404.3	-
MEDN1399	T3_positive	Benzenebutanoic acid	4-苯基丁酸	Organic acids	有机酸	Organic acids	有机酸	C10H12O2	165.091	164.084	2.7378	[M+H]+	3.24011	3	0.7285	rp	1821-12-1	4775	HMDB0000543	5528	-	22496.1	21235.4	22039.8	23383.9	24568.9	23452.5	25797	25521.6	25510.2	-
MEDL02655	T3_positive	Albanol B	阿尔本酚 B	Flavonoids	黄酮	Flavones	黄酮	C34H22O8	559.144	558.131	5.1535	[M+H]+	7.87774	3	0.7283	rp	87084-99-9	480819	HMDB0030109	-	-	220338	245375	213510	188075	198120	190593	173820	175624	174193	-
MEDP1606	T3_positive	2'-Deoxyguanosine	2'-脱氧鸟苷	Nucleotides and derivatives	核苷酸及其衍生物	Nucleotides and derivatives	核苷酸及其衍生物	C10H13N5O4	331.103	267.097	2.2012	[M+CH3CN+Na]+	20.2196	3	0.7282	rp	961-07-9	135398592	HMDB0000085	-	C00330	63565.1	64678.8	66250.5	70159.3	82428.5	86999.7	54054.8	55358.4	53515.8	ko00230,ko01100,ko01232,ko02010
Lmsn002815	T3_positive	Nicotiflorin	山柰酚-3-O-芸香糖苷(烟花苷)	Flavonoids	黄酮	Flavonols	黄酮醇	C27H30O15	617.149	594.159	4.7033	[M+Na]+	0.891176	3	0.7282	rp	17650-84-9	5318767	HMDB0302426	-	C21833	52571.7	56427.7	59603.7	33918.6	35277.6	35981.6	23583.5	24664	25286	ko00944,ko01110
MEDL00422	T3_positive	PC(18:3/18:3)	PC(18:3/18:3)	GP	甘油磷脂类	PC	磷脂酰胆碱	C44H76NO8P	841.552	777.531	6.93	[M+CH3CN+Na]+	5.18323	3	0.728	rp	324054-21-9	52922787	HMDB0008172	-	-	19671.5	19853.2	27183.1	1196.37	1443.43	1446.01	17024.5	17255	17265.8	-
MW0056727	T3_positive	Paeoniflorin	Paeoniflorin	Terpenoids	萜类	Monoterpenoids	倍萜	C23H28O11	480.171	480.163	1.9055	[M+]+	17.9184	3	0.7276	rp	23180-57-6	442534	HMDB0256075	-	C09959	7923.06	16306.6	8309.54	47853.4	24234.6	52059.6	23736.2	22182.6	20917.3	-
MEDP0022	T3_positive	L-Proline	L-脯氨酸	Amino acids and derivatives	氨基酸及其衍生物	Amino acids and derivatives	氨基酸及其衍生物	C5H9NO2	200.092	115.063	2.0948	[M+K+HCOOH]+	18.1036	3	0.7272	rp	147-85-3	145742	HMDB0000162	29	C00148	2724.8	1808.16	2200.84	1688.05	1129.18	1926.48	11232.6	10945.1	10821.9	ko00330,ko00332,ko00470,ko00970,ko01100,ko01110,ko01230,ko02010
MEDP0384	T3_positive	Isoxanthopterin	异黄蝶呤	Nucleotides and derivatives	核苷酸及其衍生物	Nucleotides and derivatives	核苷酸及其衍生物	C6H5N5O2	162.031	179.044	0.5456	[M+H-H2O]+	17.5154	3	0.7271	rp	529-69-1	135398700	HMDB0000704	-	C03975	3087.63	4556.66	4615.54	3601.48	3619.1	3421.06	5217.76	5452.12	5408.86	-
MW0108971	T3_positive	O-benzyl-L-serine	邻苄基-1-丝氨酸	Amino acids and derivatives	氨基酸及其衍生物	Amino acids and derivatives	氨基酸及其衍生物	C10H13NO3	196.104	195.089	2.3804	[M+H]+	18.6766	3	0.7268	rp	4726-96-9 | 30916-68-8	78457	-	44267	-	1866.75	5443.49	2977.63	3304.84	5224.71	2112.73	5162.31	5327.68	5336.21	-
MW0144363	T3_positive	Adenosine 5'-phosphoramidate	5'-氨基磷酸腺苷	Nucleotides and derivatives	核苷酸及其衍生物	Nucleotides and derivatives	核苷酸及其衍生物	C10H15N6O6P	710.202	346.079	2.4805	[2M+NH4]+	12.9486	3	0.7267	rp	6154-31-0	440142	-	-	C03851	177458	41100.6	163251	404352	382685	287020	178976	185257	171784	-
MEDP1478	T3_positive	4-Pentenoic acid	4-戊烯酸	Organic acids	有机酸	Organic acids	有机酸	C5H8O2	169.049	100.052	3.744	[M+Na+HCOOH]+	8.694	3	0.7265	rp	591-80-0	61138	HMDB0031602	-	-	26436.3	36173.4	40554.6	27138.7	33538.7	35661	58054.3	59594.5	59762.2	-
MEDN0604	T3_positive	Tetradecanedioic acid	1,14-十四烷二酸	Lipids	脂质	Free fatty acids	游离脂肪酸	C14H26O4	223.169	258.183	6.2299	[M+H-2H2O]+	1.82223	3	0.7264	rp	821-38-5	13185	HMDB0000872	5833	-	16620.3	6251.99	21279.7	11964.1	11184.2	8483.45	17610	17826.3	17619.3	-
MW0015583	T3_positive	Diisononyl adipate	己二酸二异壬酯	Organic acids	有机酸	Organic acids	有机酸	C24H46O4	399.347	398.34	0.4439	[M+H]+	0.97475	3	0.7262	rp	33703-08-1 | 928716-02-3	6427097	-	-	-	4177.17	8746.07	4635.51	4102	10362.6	4141.43	3899.98	3930.79	3947.69	-
MEDP0714	T3_positive	Ethyl carbamate	氨基甲酸乙酯	Organic acids	有机酸	Organic acids	有机酸	C3H7NO2	89.0383	89.0477	2.9561	[M+]+	21.2042	3	0.7262	rp	51-79-6	5641	HMDB0031219	-	C01537	10595.5	17626.7	6459.22	19386.2	19815.2	11341.7	17266.2	16323.5	17180.3	-
MW0000279	T3_positive	Harringtonine	三尖杉酯碱	Alkaloids	生物碱	Isoquinoline alkaloids	异喹啉类生物碱	C28H37NO9	570.218	531.247	2.8769	[M+K]+	12.2926	3	0.7259	rp	26833-85-2 | 25302-09-4	276389	-	-	-	148915	135248	121669	296689	228266	253258	229356	223231	231080	-
MEDN1575	T3_positive	Rhapontigenin	丹叶大黄素	Others	其它类	Stilbene	茋类	C15H14O4	517.185	258.089	5.8503	[2M+H]+	2.56165	3	0.7259	rp	500-65-2	5320954	HMDB0031842	-	-	22262.7	16896.7	15962.1	72576.1	74682.1	84973.7	60551.4	64149.7	52483.6	-
MW0125573	T3_positive	N-[5-(1H-indol-3-ylmethyl)-1,3,4-thiadiazol-2-yl]-4-methoxybenzamide	N-[5-(1H-吲哚-3-基甲基)-1,3,4-噻二唑-2-基]-4-甲氧基苯甲酰胺	Alcohol and amines	醇、胺类	Amines	胺类	C19H16N4O2S	403.068	364.099	0.7833	[M+K]+	0.99125	3	0.7258	rp	340018-27-1	1036901	-	-	-	21019.1	12790.1	5675.98	16774.9	7991.95	11893.9	13012.5	13380.4	12924.7	-
MW0169251	T3_positive	Harmine	去氢骆驼蓬碱	Alkaloids	生物碱	Alkaloids	生物碱	C13H12N2O	463.159	212.095	4.3708	[2M+K]+	14.4669	3	0.7258	rp	442-51-3	5280953	HMDB0030311	-	C06538	1941.53	719.98	4827.26	100105	105756	62280.2	37752.1	37768.8	37330.4	ko00901
MW0119890	T3_positive	4-(3-Hydroxyphenyl)-2-sulfanylidene-1,3,4,6,7,8-hexahydroquinazolin-5-one	4-(3-Hydroxyphenyl)-2-sulfanylidene-1,3,4,6,7,8-hexahydroquinazolin-5-one	Others	其它类	Ketone compounds	酮类化合物	C14H14N2O2S	275.09	274.078	2.857	[M+H]+	1.00375	3	0.7255	rp	850916-11-9	3361682	-	-	-	7355.9	6331.86	8236.86	5142.71	11262	12668.9	7933.96	7905.82	7652.89	-
MEDP1061	T3_positive	o-Tyrosine	DL-邻酪氨酸	Amino acids and derivatives	氨基酸及其衍生物	Amino acids and derivatives	氨基酸及其衍生物	C9H11NO3	146.06	181.074	2.4605	[M+H-2H2O]+	2.54183	3	0.7252	rp	2370-61-8	91482	HMDB0006050	-	-	20883.8	24576	31924.7	42801.7	31184.3	36917.5	23348	23330	23481.2	-
MW0114124	T3_positive	Curculigoside	仙茅苷	Phenolic acids	酚酸类	Phenolic acids	酚酸类	C22H26O11	431.12	466.147	3.2015	[M+H-2H2O]+	12.3366	3	0.7247	rp	85643-19-2	158845	-	-	-	578.98	658.39	1986.96	956.59	852.54	2395.96	4341.07	4256.23	4201.74	-
MW0114630	T3_positive	1D-myo-inositol 6-phosphate	1D-yo-inositol 6-phosphate	Others	其它类	Lactones	内酯类化合物	C6H13O9P	599.114	260.03	0.803	[2M+Na]+	2.90458	3	0.7245	rp	21667-10-7	161368	HMDB0002985	-	-	218083	122196	338737	91153.2	124031	121048	125795	134599	145683	-
MEDP0437	T3_positive	Ergothioneine	麦角硫因	Alkaloids	生物碱	Alkaloids	生物碱	C9H15N3O2S	476.213	229.089	4.0179	[2M+NH4]+	7.49521	3	0.7235	rp	497-30-3	5351619	HMDB0003045	53	C05570	3254.53	1799.57	10615	108402	103012	95972.6	37863.3	38047.8	38078.9	ko00340,ko01100
MEDP0652	T3_positive	Methyl cinnamate	肉桂酸甲酯	Benzene and substituted derivatives	苯及其衍生物	Benzene and substituted derivatives	苯及其衍生物	C10H10O2	325.144	162.068	4.8787	[2M+H]+	3.61681	3	0.7229	rp	103-26-4 | 1754-62-7	637520	HMDB0033833	66385	C06358	64722.5	73796.1	44876	48910.3	44611	54711.3	44804.5	44707.8	44511.6	-
MEDP0577	T3_positive	Carnitine isoC4:0	异丁酰肉碱	Alkaloids	生物碱	Alkaloids	生物碱	C11H21NO4	232.154	231.147	2.1316	[M+H]+	3.22402	3	0.7225	rp	25518-49-4	10177002	HMDB0000736	-	-	637.99	601.12	680.03	5704.63	2162.04	5640.94	4938.62	4996.8	5146.36	-
MEDL00352	T3_positive	Glu-Val	谷氨酸-缬氨酸	Amino acids and derivatives	氨基酸及其衍生物	Amino acids and derivatives	氨基酸及其衍生物	C10H18N2O5	246.125	246.122	0.5456	[M+]+	8.80525	3	0.7223	rp	5879-06-1	6992567	HMDB0028832	-	-	36389.4	41556.3	35943.4	34550.5	39362.7	34074.7	43349	44087.3	43542.7	-
MEDP0745	T3_positive	2-Methoxy-4-methylphenol	2-甲氧基-4-甲基苯酚	Phenolic acids	酚酸类	Phenolic acids	酚酸类	C8H10O2	161.06	138.068	5.592	[M+Na]+	5.79812	3	0.721	rp	93-51-6	7144	HMDB0032136	-	-	9375.3	8122.11	3786.04	62640	96060.1	72944.9	43578.9	43756	44204.3	-
MW0004331	T3_positive	4-(Morpholinosulfonyl)aniline	4-(吗啉代磺酰基)苯胺	Benzene and substituted derivatives	苯及其衍生物	Benzene and substituted derivatives	苯及其衍生物	C10H14N2O3S	243.072	242.072	0.5456	[M+H]+	1.21725	3	0.7205	rp	21626-70-0	210794	-	-	-	3933.04	6943.59	5943.51	4739.24	6067.39	4463.67	5418.83	4874.16	5127.5	-
MEDP0617	T3_positive	N-(2-Furoyl)glycine	2-呋喃酰甘氨酸	Amino acids and derivatives	氨基酸及其衍生物	Amino acids and derivatives	氨基酸及其衍生物	C7H7NO4	356.116	169.037	1.1002	[2M+NH4]+	21.2907	3	0.7191	rp	5657-19-2	21863	HMDB0000439	5428	-	2909.33	320.66	1459.84	6455.19	5790.2	2739.38	5104.14	6276.07	6091.29	-
MEDP1616	T3_positive	Pro-ala	脯氨酸-丙氨酸	Amino acids and derivatives	氨基酸及其衍生物	Amino acids and derivatives	氨基酸及其衍生物	C8H14N2O3	271.06	186.1	4.5272	[M+K+HCOOH]+	9.6941	3	0.719	rp	6422-36-2	6347578	-	-	-	22924.8	6351.06	18565	6047.4	6946.97	3178.69	9217.58	9011.45	9335.59	-
MEDP1278	T3_positive	4-Methyl-5-thiazoleethanol	4-甲基-5-噻唑乙醇	Others	其它类	Others	其它	C6H9NOS	143.033	143.041	1.1002	[M+]+	15.2383	3	0.7189	rp	137-00-8	1136	HMDB0032985	-	C04294	20196.8	12006.5	16240	10712.3	20872.2	7486.49	22665.5	21465	20528.2	ko00730,ko01100,ko01240
MEDN1562	T3_positive	Monobutyl phthalate	邻苯二甲酸单丁酯	Others	其它类	Lactones	内酯类化合物	C12H14O4	222.084	222.089	2.1882	[M+]+	8.26788	3	0.7188	rp	131-70-4	8575	HMDB0013247	-	-	15131.6	15303.7	18042.7	5939.35	5830.72	9188.27	18344.3	18365.8	18551.7	-
MEDL02610	T3_positive	Glycycoumarin	甘草香豆素	Lignans and Coumarins	木脂素和香豆素	Coumarins	香豆素	C21H20O6	415.139	368.126	4.2923	[M+HCOO+2H]+	6.38361	3	0.7188	rp	94805-82-0	5317756	HMDB0038225	-	-	4347.25	3011.01	1714.25	104775	91890	81729.4	40308.3	39692.1	39958.6	-
MW0124447	T3_positive	Isatin	靛红	Alkaloids	生物碱	Plumerane	吲哚类生物碱	C8H5NO2	130.023	147.032	5.6515	[M+H-H2O]+	13.49	3	0.7188	rp	91-56-5	7054	HMDB0061933	-	C11129	11760.1	9609.04	11155.5	10747	1632.82	11941.6	8908.88	8653.85	8934.16	-
ZINC14726551	T3_positive	Isodemethylwedelolactone	异去甲蟛蜞菊内酯	Others	其它类	Others	其它	C15H8O7	415.099	300.027	0.8217	[M-2H+3K]+	6.99751	3	0.7184	rp	350681-33-3	5318547	-	-	-	86210.6	80614.8	98583.2	3270.76	73362.9	119935	185454	180760	185843	-
MW0004791	T3_positive	4-Guanidinobenzoic acid	4-胍基苯甲酸	Benzene and substituted derivatives	苯及其衍生物	Benzene and substituted derivatives	苯及其衍生物	C8H9N3O2	202.062	179.07	0.5648	[M+Na]+	1.3085	3	0.7183	rp	16060-65-4	159772	-	-	-	1220.84	6528.3	7385.23	3278.33	6194.22	6537.84	7016.13	6718.73	7270.78	-
MW0150543	T3_positive	Gly-Arg-Ala-Asp-Ser-Pro	Gly-Arg-Ala-Asp-Ser-Pro	Amino acids and derivatives	氨基酸及其衍生物	Amino acids and derivatives	氨基酸及其衍生物	C23H39N9O10	640.225	601.282	4.6633	[M+K]+	16.6126	3	0.7179	rp	99896-86-3	10393818	-	-	-	41785	60891.2	21372.9	153940	105500	113310	80172.9	80171.8	78821.5	-
MW0108071	T3_positive	Lysylproline	赖氨酰脯氨酸	Amino acids and derivatives	氨基酸及其衍生物	Amino acids and derivatives	氨基酸及其衍生物	C11H21N3O3	307.168	243.158	2.2408	[M+CH3CN+Na]+	11.6051	3	0.7178	rp	52766-27-5	171204	HMDB0028959	-	-	2462.15	803.42	2138.5	42.8	523.77	229.45	5718.24	5749.24	5755.13	-
MW0000817	T3_positive	4,7-Dimethyltetral-1-one	4,7-二甲基四氢萘-1-一	Benzene and substituted derivatives	苯及其衍生物	Benzene and substituted derivatives	苯及其衍生物	C12H14O	197.102	174.105	0.5752	[M+Na]+	1.33725	3	0.7177	rp	155748-76-8	5316902	HMDB0040823	-	-	2158.62	2773.47	2758.35	2327.22	1415.43	3925.8	872.67	1156.67	1177.3	-
MEDN0420	T3_positive	Acetylglycine	N-乙酰-L-甘氨酸	Amino acids and derivatives	氨基酸及其衍生物	Amino acids and derivatives	氨基酸及其衍生物	C4H7NO3	117.036	117.043	1.6905	[M+]+	16.3956	3	0.7168	rp	543-24-8	10972	HMDB0000532	5517	-	8701.28	8591.14	10701.9	831.03	6631.93	12328.9	4424.07	4536.14	4399.2	-
MW0154497	T3_positive	Nifuradene	硝呋喃	Others	其它类	Ketone compounds	酮类化合物	C8H8N4O4	225.062	224.055	1.0506	[M+H]+	1.387	3	0.7165	rp	555-84-0	9568055	-	-	C19272	14106.4	11848.3	8519.65	6003.72	7087.07	15157	11955.4	12176.9	12164.3	-
MEDL01867	T3_positive	Shogaol	[8]-姜烯酚	Phenolic acids	酚酸类	Phenolic acids	酚酸类	C17H24O3	345.17	276.173	4.7106	[M+Na+HCOOH]+	6.99906	3	0.7158	rp	36700-45-5	5281794	HMDB0031463	-	C10494	46219.1	83902.7	24270.7	67867.5	100817	130246	87174.6	87812.1	87325.4	-
MEDN0553	T3_positive	2-Methylbenzoic acid	2-甲基苯甲酸	Phenolic acids	酚酸类	Phenolic acids	酚酸类	C8H8O2	181.122	136.052	4.3315	[M-H+2Na]+	0.878287	3	0.7157	rp	118-90-1	8373	HMDB0002340	-	C07215	31977.1	30863.4	31045.9	1120.98	2981.98	1975.37	26674.1	27304.5	27046.7	ko01100
MEDP0687	T3_positive	2-Acetyl-5-methylfuran	2-乙酰基-5-甲基呋喃	Others	其它类	Others	其它	C7H8O2	142.086	124.052	1.1208	[M+NH4]+	1.42625	3	0.7156	rp	1193-79-9	14514	HMDB0035226	-	-	8994.18	8399.63	8344.76	15226.6	10078.8	9997.48	9703.28	9608.07	9728.17	-
MEDN0084	T3_positive	Benzoic acid	苯甲酸	Phenolic acids	酚酸类	Phenolic acids	酚酸类	C7H6O2	169.049	122.037	3.2708	[M+HCOO+2H]+	0.0645885	3	0.7148	rp	65-85-0	243	HMDB0001870	1297	C00539	52110.8	51791.2	59936.9	30889.8	42801.8	35282.4	51083.8	51085.1	51196	-
MW0119541	T3_positive	Cdppb	镉	Alcohol and amines	醇、胺类	Amines	胺类	C23H16N4O	387.118	364.132	2.227	[M+Na]+	1.472	3	0.7145	rp	781652-57-1	11245456	-	-	-	1585.35	897.61	804.67	11508.3	25670.9	17705.9	16574.8	16628.3	16926.2	-
MW0160426	T3_positive	1D-myo-inositol 3,4,6-trisphosphate	1D-肌醇 3,4,6-三磷酸	Organic acids	有机酸	Organic acids	有机酸	C6H15O15P3	458.933	419.962	0.6244	[M+K]+	1.47394	3	0.7145	rp	114418-85-8	3081055	-	-	-	9273.95	12509.9	10770.2	8580.58	10251.8	11244.5	9062.3	9518.09	9212.24	-
MEDP0592	T3_positive	3-Dehydrosphinganine	3-脱氢二氢鞘氨醇	Lipids	脂质	Sphingolipids	鞘脂	C18H37NO2	299.278	299.282	5.9492	[M+]+	16.6714	3	0.7144	rp	16105-69-4	439853	HMDB0001480	3428	C02934	1184.44	67.13	395.02	7537.79	907.48	1451.95	4903.41	4977.38	4907.35	ko00600,ko01100
MEDN0043	T3_positive	Carnosine	左旋肌肽	Amino acids and derivatives	氨基酸及其衍生物	Amino acids and derivatives	氨基酸及其衍生物	C9H14N4O3	244.139	226.107	0.545	[M+NH4]+	1.476	3	0.7144	rp	305-84-0	439224	HMDB0000033	38	C00386	170.45	1220.3	787.35	1231.63	752.08	1444.31	1396.22	1474.42	1353.82	ko00340,ko00410,ko01100
MW0145042	T3_positive	Amphibine B	安菲宾B	Benzene and substituted derivatives	苯及其衍生物	Benzene and substituted derivatives	苯及其衍生物	C39H47N5O5	666.371	665.358	7.0695	[M+H]+	10.2505	3	0.7144	rp	38541-74-1	5281582	-	-	C09998	1937.64	2827.68	2393.48	22.91	1095.45	19.04	4548.96	4665.72	4632.29	-
MEDN1709	T3_positive	2-Octanamidoacetic acid	辛酰甘氨酸	Amino acids and derivatives	氨基酸及其衍生物	Amino acids and derivatives	氨基酸及其衍生物	C10H19NO3	278.058	201.137	6.6799	[M-H+2K]+	5.14445	3	0.7142	rp	14246-53-8	84290	HMDB0000832	5795	-	564	330.95	596.9	2508.35	3733.01	2209.5	5995.59	5362.74	6131.39	-
MEDP1068	T3_positive	1,2-Dioctanoyl-sn-glycero-3-phosphocholine	PC(8:0/8:0)	GP	甘油磷脂类	PC	磷脂酰胆碱	C24H48NO8P	551.343	509.312	4.9766	[M+CH3CN+H]+	11.6747	3	0.7133	rp	19191-91-4	24779244	-	-	-	39333.1	45029.1	20384.2	23242.3	26884.7	24919.4	99810.3	99585.5	99820.8	-
MEDL02307	T3_positive	p-Coumaroylagmatine	对香豆酰胍丁胺	Alkaloids	生物碱	Phenolamine	酚胺	C14H20N4O2	343.118	276.159	2.8771	[M-2H+3Na]+	14.9477	3	0.7132	rp	7295-86-5	5280691	HMDB0033460	-	C04498	32392.4	48787.3	38926.9	48612.2	47356.4	43931.9	34587.5	34630.9	34399.2	ko00999,ko01100,ko01110
MW0120216	T3_positive	4-amino-5-propyl-4H-1,2,4-triazole-3-thiol	4-氨基-5-丙基-4H-1,2,4-三唑-3-硫醇	Heterocyclic compounds	杂环化合物	Heterocyclic compounds	杂环化合物	C5H10N4S	159.066	158.063	0.962	[M+H]+	1.54275	3	0.7129	rp	30342-87-1	719732	-	-	-	7095.71	6416.88	9140.18	40662.8	32501.3	26544.2	11847.1	12626.5	12439.5	-
MEDN0037	T3_positive	Dopamine	多巴胺	Alkaloids	生物碱	Phenolamine	酚胺	C8H11NO2	345.128	153.079	2.6389	[2M+K]+	19.7424	3	0.7119	rp	62-31-7	681	HMDB0000073	64	C03758	54736.3	52776.3	14616.6	8797.93	20534.3	13817.3	31831.1	31809.2	31389.5	ko00350,ko00950,ko00965,ko01100,ko01110
MEDL02309	T3_positive	Inosinic acid	肌苷5'-单磷酸	Nucleotides and derivatives	核苷酸及其衍生物	Nucleotides and derivatives	核苷酸及其衍生物	C10H13N4O8P	417.048	348.047	1.8761	[M+Na+HCOOH]+	22.0935	3	0.7118	rp	131-99-7 | 30918-54-8 | 25249-22-3	135398640	HMDB0000175	-	C00130	18924.4	11305.4	10261.3	5934.04	23728.2	14796.4	8923.85	9894.49	9703.25	ko00230,ko01100,ko01110,ko01232,ko01240
Cmzn005251	T3_positive	6-O-Caffeoylarbutin	6-O-咖啡酰熊果苷	Phenolic acids	酚酸类	Phenolic acids	酚酸类	C21H22O10	452.147	434.121	0.7636	[M+NH4]+	1.61913	3	0.7111	rp	136172-60-6	15689808	-	-	-	2039.97	2326.62	1697.6	3649.47	5894.34	3633.4	2497.95	3165.09	3502.4	-
MW0117716	T3_positive	2-(Methylthio)-6-nitro-1,3-benzothiazole	2-(甲硫基)-6-硝基-1,3-苯并噻唑	Benzene and substituted derivatives	苯及其衍生物	Benzene and substituted derivatives	苯及其衍生物	C8H6N2O2S2	227.008	225.987	0.5648	[M+H]+	17.3278	3	0.7102	rp	3621-99-6	305552	-	-	-	176331	152495	198715	119126	142426	134150	261533	258424	261659	-
MEDL02238	T3_positive	Capsaicin	辣椒碱	Alkaloids	生物碱	Phenolamine	酚胺	C18H27NO3	390.163	305.199	3.8853	[M+K+HCOOH]+	12.303	3	0.71	rp	404-86-4	1548943	HMDB0002227	-	C06866	32228.6	36312.5	22003	6543.05	19282.6	12071.4	19382.1	18665.3	19475.5	ko00996,ko01100,ko01110
mws3108_N	T3_positive	2,4-Dihydroxypyrimidine-5-carboxylic acid	2,4-二羟基嘧啶-5-羧酸	Nucleotides and derivatives	核苷酸及其衍生物	Nucleotides and derivatives	核苷酸及其衍生物	C5H4N2O4	225.01	156.017	0.5648	[M+Na+HCOOH]+	5.27051	3	0.7095	rp	23945-44-0 | 59299-01-3 | 394-40-1 | 76821-79-9	90301	-	-	C03030	585224	505271	673377	393158	454186	402752	846991	841712	846818	-
MEDP0362	T3_positive	D-(+)-Neopterin	新蝶呤	Alkaloids	生物碱	Alkaloids	生物碱	C9H11N5O4	254.087	253.081	1.2789	[M+H]+	1.31111	3	0.7093	rp	2009-64-5	135398721	HMDB00845	-	C05926	103312	73724.7	96066.1	11169.9	38156.7	38006.2	50363.7	51725.4	50631.8	ko00790
MEDN0576	T3_positive	1,2,3-Trihydroxybenzene	邻苯三酚	Phenolic acids	酚酸类	Phenolic acids	酚酸类	C6H6O3	127.038	126.032	0.9816	[M+H]+	1.73525	3	0.7084	rp	87-66-1	1057	HMDB0013674	-	C01108	96012	87421.3	88562.4	84830.2	78166.6	90709.4	78838.5	78380.1	79114.2	-
MEDL02755	T3_positive	5,7-Dimethoxyflavone	5,7-二甲氧基黄酮	Flavonoids	黄酮	Flavones	黄酮	C17H14O4	586.247	282.089	3.8912	[2M+NH4]+	2.2267	3	0.7082	rp	110241-33-3	88881	HMDB0035973	-	C10029	723693	1.20329e+06	630371	211702	290652	229123	249957	243499	261399	-
MW0145186	T3_positive	Antirrhinoside	安替瑞苷	Alcohol and amines	醇、胺类	Alcohols	醇类	C15H22O10	385.113	362.121	2.5013	[M+Na]+	1.75725	3	0.7079	rp	20770-65-4	442418	-	-	C09768	7116.1	12706.8	6760.74	150283	155278	158292	154579	154123	152593	-
MEDP1160	T3_positive	LPE(18:1/ 0:0)	溶血磷脂酰乙醇胺 18:1	Lipids	脂质	LPE	溶血磷脂酰乙醇胺	C23H46NO7P	479.296	479.301	6.6304	[M+]+	11.084	3	0.7079	rp	89576-29-4	9547071	HMDB0011506	-	-	112543	96924.9	37235	108983	123730	110460	100710	102270	103413	-
MW0111377	T3_positive	(1-Hydroxycyclohexyl)acetic acid	(1-羟基环己基)乙酸	Organic acids	有机酸	Organic acids	有机酸	C8H14O3	159.101	158.094	4.1737	[M+H]+	1.764	3	0.7078	rp	14399-63-4	248153	-	-	-	10508.4	6205.11	5348.28	24783.1	21511.1	21471.2	23578.7	26484.1	26758.9	-
MEDL01879	T3_positive	Nootkatol	圆柚醇	Terpenoids	萜类	Sesquiterpenoids	倍半萜	C15H24O	441.353	220.183	8.5951	[2M+H]+	5.27681	3	0.7072	rp	53643-07-5	182645	HMDB0013688	-	C17915	8522.21	2399.88	23384.2	13892.4	3732.79	18232.7	24673.9	25569.5	24788.6	-
MEDN1556	T3_positive	L-Allothreonine	L-别苏氨酸	Amino acids and derivatives	氨基酸及其衍生物	Amino acids and derivatives	氨基酸及其衍生物	C4H9NO3	277.077	119.058	0.7438	[2M+K]+	9.13544	3	0.707	rp	24830-94-2	99289	HMDB0004041	7007	C05519	49452.9	43994.6	83147.1	135112	83726	63926.4	109267	114792	111505	ko00260,ko01100
MW0142557	T3_positive	2-Phosphinomethylmalic acid	2-膦甲基苹果酸酯；2-膦甲基苹果酸；2-(羟基磷酰基甲基）苹果酸酯	Organic acids	有机酸	Organic acids	有机酸	C5H8O7P+	281.006	211.001	0.9223	[M+Na+HCOOH]+	12.4229	3	0.7068	rp	95114-79-7	6336010	-	-	C17947	23957.2	35132.4	30971.5	218.79	24428.4	15060	39369.4	39511.2	39904.6	ko00440,ko01110
MW0114122	T3_positive	crosatoside B	十字花苷B	Flavonoids	黄酮	Flavones	黄酮	C20H30O11	447.185	446.179	3.4876	[M+H]+	1.8199	3	0.7065	rp	139742-28-2	131752590	HMDB0039253	-	-	14190.8	17101.2	12366.1	12294.9	14825.6	13484	16909	17079.8	17450.6	-
MW0104821	T3_positive	2-O-Feruloylhydroxycitric acid	2-O-阿魏酰羟基柠檬酸	Phenolic acids	酚酸类	Phenolic acids	酚酸类	C16H16O11	423.042	384.069	0.8823	[M+K]+	1.84625	3	0.7059	rp	62345-86-2	131752859	HMDB0040571	-	-	7802.29	10098.6	19548.5	7417.47	11813.9	18102.8	15507.2	16387	12266.6	-
MW0015831	T3_positive	Antheraxanthin	花药黄质	Heterocyclic compounds	杂环化合物	Heterocyclic compounds	杂环化合物	C40H56O3	567.433	584.423	4.9766	[M+H-H2O]+	11.5884	3	0.7055	rp	640-03-9 | 68831-78-7 | 25494-44-4	5281223	-	-	C08579	82427.9	70130.8	29685.6	73018.2	25404.7	64210.5	24055.6	23459	23660.8	ko00906,ko01100,ko01110
MEDN0010	T3_positive	Citrulline	L-瓜氨酸	Amino acids and derivatives	氨基酸及其衍生物	Amino acids and derivatives	氨基酸及其衍生物	C6H13N3O3	239.112	175.096	1.1344	[M+CH3CN+Na]+	0.818467	3	0.7054	rp	372-75-8	9750	HMDB0000904	16	C00327	6099.84	6323.66	8069.44	4622.16	1749.32	2740.91	11721.5	11778.1	11779.3	ko00220,ko01100,ko01110,ko01230
MW0115795	T3_positive	Isopropenylpyrazine	异丙烯基吡嗪	Heterocyclic compounds	杂环化合物	Heterocyclic compounds	杂环化合物	C7H8N2	143.054	120.069	0.8129	[M+Na]+	1.87075	3	0.7054	rp	38713-41-6	62897	HMDB0037134	-	-	9917.04	5091.15	12191.4	4597.72	11791.7	3122.29	12279.1	13958.1	14308.1	-
MW0008765	T3_positive	4-Amino-N,N-diethylbenzenesulfonamide	4-氨基-N,N-二乙基苯磺酰胺	Benzene and substituted derivatives	苯及其衍生物	Benzene and substituted derivatives	苯及其衍生物	C10H16N2O2S	229.104	228.093	0.5456	[M+H]+	1.87875	3	0.7052	rp	1709-39-3	95067	-	-	-	7105.37	8049.72	4017.67	8052.28	11126.2	9361.35	9650.26	10020.2	10123.5	-
MEDP1496	T3_positive	L-alpha-Aminobutyric acid	L-2-氨基丁酸	Amino acids and derivatives	氨基酸及其衍生物	Amino acids and derivatives	氨基酸及其衍生物	C4H9NO2	207.138	103.063	3.6852	[2M+H]+	10.3651	3	0.7048	rp	1492-24-6	80283	HMDB0000452	12	C02356	289238	205488	331036	97282.9	103714	102913	481077	479429	481348	ko00270,ko01100
MW0001678	T3_positive	1-nitrosonaphthalene	1-硝基萘	Benzene and substituted derivatives	苯及其衍生物	Benzene and substituted derivatives	苯及其衍生物	C10H7NO	158.06	157.053	1.4757	[M+H]+	1.90975	3	0.7045	rp	21711-65-9	30767	HMDB0062189	-	C14788	5003.67	4966.86	5665.37	673.05	6299.3	5148.12	7912.04	7901.84	7815.2	-
MEDP1617	T3_positive	L-Gulose	L-(+)-果糖	Others	其它类	Saccharides	糖类	C6H12O6	203.049	180.063	2.6192	[M+Na]+	12.9717	3	0.7044	rp	6027-89-0	10130220	HMDB0012326	-	C15923	25357.5	30874.6	19112.6	17446.6	18409.7	6634.33	17119.1	16000.5	16275.2	ko00053
MW0003649	T3_positive	3,4-Dimethylbenzoic acid	3,4-二甲基苯甲酸	Phenolic acids	酚酸类	Phenolic acids	酚酸类	C9H10O2	585.163	150.068	3.7245	[2M+Na]+	5.24291	3	0.7044	rp	619-04-5	12073	HMDB0002237	6565	-	6913.16	6696.58	16506.4	6064.35	11713.3	5399.39	18317.7	19100.7	19446.7	-
MEDN0683	T3_positive	2-Naphthol	2-萘酚	Phenolic acids	酚酸类	Phenolic acids	酚酸类	C10H8O	208.068	144.058	2.6389	[M+CH3CN+Na]+	12.2884	3	0.7038	rp	135-19-3	8663	HMDB0012322	-	C11713	4657.57	4136.54	4279.4	12169.5	11908.5	3395.77	3829.56	4560.49	4928.26	-
MEDN1004	T3_positive	Sepiapterin	L-墨喋呤	Nucleotides and derivatives	核苷酸及其衍生物	Nucleotides and derivatives	核苷酸及其衍生物	C9H11N5O3	237.08	237.086	1.1204	[M+]+	14.3569	3	0.7036	rp	17094-01-8	135398579	HMDB0000238	-	C00835	1526.11	1093.42	1669.63	1196.88	2530.52	440.49	2397.36	2445.31	2372.99	ko00790,ko01100
MEDP1645	T3_positive	Benzamide	苯甲酰胺	Phenolic acids	酚酸类	Phenolic acids	酚酸类	C7H7NO	163.096	121.053	2.4016	[M+CH3CN+H]+	21.7073	3	0.7028	rp	55-21-0	2331	HMDB0004461	-	C09815	66833.7	85466	72601.6	39590.3	48476.3	43121.1	63824.1	64497.6	64514.9	-
MW0147339	T3_positive	Cercosporin	尾孢菌素	Others	其它类	Others	其它	C29H26O10	552.181	534.153	3.8224	[M+NH4]+	14.4024	3	0.7019	rp	35082-49-6	91617	-	-	-	26929.1	20961.7	16940.4	45126.2	35551.7	17202.9	50987.4	51112.7	51379.9	-
MEDN0036	T3_positive	L-Alanyl-L-alanine	D-丙氨酰-D-丙氨酸	Amino acids and derivatives	氨基酸及其衍生物	Amino acids and derivatives	氨基酸及其衍生物	C6H12N2O3	207.102	160.085	4.6444	[M+HCOO+2H]+	12.1226	3	0.7018	rp	1948-31-8	5484352	HMDB0028680	-	-	39885.9	28314.7	33285.7	37073.7	38599.5	37687.9	33742.7	32913.2	32811.7	-
MEDP1062	T3_positive	Thioacetic-acid-S-methyl-ester	硫代醋酸-S-甲酯	Others	其它类	Lactones	内酯类化合物	C3H6OS	91.0138	90.0139	0.5653	[M+H]+	19.0244	3	0.7017	rp	1534-08-3	73750	-	-	-	16816.8	15436.9	18110.8	12343.9	12568.3	14611.7	23370.2	23413.5	22691.4	-
MW0155587	T3_positive	1-Piperideine	哌哌啶；1-哌啶醇	Heterocyclic compounds	杂环化合物	Heterocyclic compounds	杂环化合物	C5H9N	84.0807	83.0735	0.7833	[M+H]+	0.238766	3	0.7017	rp	505-18-0	68161	-	-	C06181	29693.9	31410.2	20500	29374	30790.7	39675.9	23113	22575.2	23081.5	ko00960,ko01100,ko01110
ZINC95912506	T3_positive	Isoviolanthin	异堇青素	Flavonoids	黄酮	Flavones	黄酮	C27H30O14	578.523	578.164	6.4905	[M+]+	1.67885	3	0.7016	rp	40788-84-9	101422758	-	-	-	177748	209352	169905	182844	150260	561057	197317	174057	182404	-
MW0061035	T3_positive	(4aR,9aR)-8,8-dimethyl-1-methylidene-2-oxo-4a,6a,7,9-tetrahydro-4H-pentaleno[1,6a-c]pyran-5-carboxylic acid	(4aR,9aR)-8,8-dimethyl-1-methylidene-2-oxo-4a,6a,7,9-tetrahydro-4H-pentaleno[1,6a-c]pyran-5-carboxylic acid	Terpenoids	萜类	Sesquiterpenoids	倍半萜	C15H18O4	245.123	262.12	8.823	[M+H-H2O]+	13.5917	3	0.6996	rp	72715-03-8	45782833	-	-	-	4524.94	2713.97	2131.57	3803.92	1424.25	504.73	3351.61	3352.89	3592.88	-
MEDP1568	T3_positive	Xanthosine-5'-monophosphate	黄嘌呤-5'-单磷酸	Nucleotides and derivatives	核苷酸及其衍生物	Nucleotides and derivatives	核苷酸及其衍生物	C10H13N4O9P	409.02	364.042	2.55	[M-H+2Na]+	3.05338	3	0.6992	rp	523-98-8	73323	HMDB0001554	-	C00655	8606.23	11154.4	7856.46	1815.6	2428.02	4748.63	6558.68	6699.09	6542.27	ko00230,ko01100,ko01110,ko01232
MW0054480	T3_positive	Lyngbic acid	灵二酸	Lipids	脂质	Free fatty acids	游离脂肪酸	C15H28O3	551.36	256.204	5.412	[2M+K]+	14.6419	3	0.6991	rp	70607-97-5	11065049	-	65452	-	10223.9	5342.22	11979.6	5685.69	5927.06	7314.47	16190	17345.8	17395.6	-
ZINC14811257	T3_positive	Fallacinol	降脂醇	Benzene and substituted derivatives	苯及其衍生物	Benzene and substituted derivatives	苯及其衍生物	C16H12O6	369.264	300.063	5.0944	[M+Na+HCOOH]+	4.00879	3	0.6991	rp	569-05-1	3083633	-	-	-	5596.62	4306.94	2974.53	2947.17	3416.4	2760.31	10385.3	10979.6	11369	-
MEDP1362	T3_positive	Methyl-tyrosine	甲基间酪氨酸	Amino acids and derivatives	氨基酸及其衍生物	Amino acids and derivatives	氨基酸及其衍生物	C10H13NO3	391.179	195.089	3.0734	[2M+H]+	13.3355	3	0.6986	rp	19897-63-3	519723	-	-	-	19082.5	7232.1	2789.3	34428.1	46125	32193.4	15279.4	14188.4	16580.3	-
MW0109413	T3_positive	Propetamide	丙培他胺	Alcohol and amines	醇、胺类	Amines	胺类	C14H22N2O2	273.155	250.168	0.5456	[M+Na]+	2.18	3	0.6984	rp	730-07-4 | 35188-06-8 | 39648-89-0	68937	-	-	-	1262.71	2182.15	1394.79	2865.55	813.97	640.13	1838.64	1777.77	1738.18	-
MW0130831	T3_positive	Flavokawain b	黄卡瓦胡椒素 B	Flavonoids	黄酮	Chalcones	查耳酮	C17H16O4	569.223	284.105	2.758	[2M+H]+	11.5298	3	0.6978	rp	1775-97-9	5356121	HMDB0033691	-	-	3694.54	5473.45	11287.7	5754.2	5801.77	4932.83	13300.6	13246.4	13702.8	-
MW0153808	T3_positive	CID 487435	绿原酸甲酯	Phenolic acids	酚酸类	Phenolic acids	酚酸类	C17H20O9	754.255	368.111	3.251	[2M+NH4]+	0.0491746	3	0.6977	rp	29708-87-0	487435	-	-	-	42434.6	20362.6	64378.8	261635	400773	359577	156829	156895	155199	-
MW0011514	T3_positive	(Z)-2-Octen-1-ol	(Z)-2-Octen-1-ol	FA	脂肪酰类	Others	其它	C8H16O	129.127	128.12	0.3244	[M+H]+	2.212	3	0.6976	rp	18409-17-1	5364959	HMDB0031296	-	-	13587.1	9970.36	8096.45	10981.4	10043.7	5394.78	9387.36	9465.01	9629.17	-
MEDP1836	T3_positive	Nootkatone	圆柚酮	Terpenoids	萜类	Sesquiterpenoids	倍半萜	C15H22O	219.174	218.167	6.9386	[M+H]+	0.457663	3	0.6976	rp	4674-50-4 | 28834-25-5	1268142	-	-	C17914	36332.5	35281	44721	23838.1	40535.3	37786.3	39299.3	39349.1	39647.6	-
MW0062136	T3_positive	(2R)-2-[(2R,3R,4S)-3,4-bis(2-hydroxyethoxy)oxolan-2-yl]-2-hydroxyethyl dodecanoate	(2R)-2-[(2R,3R,4S)-3,4-双(2-羟基乙氧基)oxolan-2-yl]-2-羟乙基十二烷酸酯	FA	脂肪酰类	Others	其它	C22H42O8	435.293	434.288	6.9287	[M+H]+	2.23009	3	0.6972	rp	9005-67-8	22833389	HMDB0037183	-	-	36945.5	42174.4	33736.6	3262.11	12442.4	20527	49775.8	50128.1	50932.7	-
MW0011520	T3_positive	trans-3-Hexen-1-ol	反式-3-己烯-1-醇	Alcohol and amines	醇、胺类	Alcohols	醇类	C6H12O	218.212	100.089	4.6246	[2M+NH4]+	3.84822	3	0.6972	rp	928-97-2 | 544-12-7	5284503	-	-	-	13131.4	6726.53	10956.9	10363.1	14377.4	7935.43	8305.26	8681.4	8812.87	-
MW0007879	T3_positive	N-(1,4-dioxonaphthalen-2-yl)benzamide	N-(1,4-二氧杂萘-2-基)苯甲酰胺	Benzene and substituted derivatives	苯及其衍生物	Benzene and substituted derivatives	苯及其衍生物	C17H11NO3	300.061	277.074	0.5456	[M+Na]+	2.23325	3	0.6972	rp	65240-86-0	4882	-	64815	-	35213.8	28519	37518.6	21821.3	31305.4	22848.5	39905.7	40568.9	41698.4	-
MW0152134	T3_positive	2-O-alpha-D-Glucopyranosyl-L-ascorbic acid	L-抗坏血酸-2-葡萄糖苷；AA-2G	FA	脂肪酰类	Others	其它	C12H18O11	339.092	338.085	1.0993	[M+H]+	2.279	3	0.6962	rp	129499-78-1	54693473	-	-	C18339	1132.94	2237.06	2588.61	12145.2	7587.54	7877.84	14506.3	14501.6	14330	-
MW0118203	T3_positive	2-Amino-3H-quinazolin-4-one	2-氨基-3H-喹唑啉-4-一	Others	其它类	Ketone compounds	酮类化合物	C8H7N3O	200.023	161.059	0.5653	[M+K]+	2.27975	3	0.6961	rp	20198-19-0 | 100643-17-2	135403814	-	-	-	6988.3	4001.91	12750	6684.41	7160.94	5425.63	10331.9	10430.8	10834.3	-
MW0127109	T3_positive	O-Ethyl methylphosphonothioate	O-乙基甲基硫代膦酸酯	Organic acids	有机酸	Organic acids	有机酸	C3H9O2PS	158.048	140.006	0.5456	[M+NH4]+	2.28175	3	0.6961	rp	18005-40-8 | 38315-72-9 | 38315-77-4 | 36585-70-3	556615	-	-	-	32492	33543.5	32450.1	27755.1	32488.3	27676.3	38300	38438.8	39521.4	-
MEDN1043	T3_positive	2-(Pyridin-3-yl)-1H-benzo[d]imidazole	2-(3-吡啶基)-苯并咪唑	Benzene and substituted derivatives	苯及其衍生物	Benzene and substituted derivatives	苯及其衍生物	C12H9N3	408.186	195.08	2.3905	[2M+NH4]+	16.3335	3	0.696	rp	1137-67-3	247635	-	45439	-	154890	234901	156668	176167	202703	157462	206945	207027	209169	-
MEDN0654	T3_positive	3-Cresotinic acid	3-甲基水杨酸	Phenolic acids	酚酸类	Phenolic acids	酚酸类	C8H8O3	135.044	152.047	2.5402	[M+H-H2O]+	0.490362	3	0.6959	rp	83-40-9	6738	HMDB0002390	6661	C14088	78581.1	77345.1	84551	52500.8	60034.9	56609.3	85538.4	81048.4	81504.3	-
MW0143008	T3_positive	3-keto Petromyzonol	3-酮邻苯二酚	Benzene and substituted derivatives	苯及其衍生物	Benzene and substituted derivatives	苯及其衍生物	C24H40O4	393.31	392.293	6.2299	[M+H]+	14.5226	3	0.6953	rp	359436-56-9	46782022	-	45670	-	183835	76789.2	138715	129947	171184	159846	48302.4	46200.9	47515.8	-
MW0118607	T3_positive	4-Methoxy-2-oxo-1,2-dihydropyridine-3-carbonitrile	N-去甲蓖麻碱	Alkaloids	生物碱	Pyridine alkaloids	吡啶类生物碱	C7H6N2O2	173.03	150.043	0.9223	[M+Na]+	2.31875	3	0.6953	rp	21642-98-8	2786702	-	-	-	4440.7	5504.01	4276.35	1403.51	4355.27	1681.91	9115.56	9457.47	9222.37	-
MADP0557	T3_positive	Proline-Hydroxyproline	脯氨酸-羟脯氨酸	Amino acids and derivatives	氨基酸及其衍生物	Amino acids and derivatives	氨基酸及其衍生物	C10H16N2O4	273.081	228.111	0.7833	[M-H+2Na]+	0.853876	3	0.695	rp	18684-24-7	11902893	HMDB06695	-	-	151081	130015	152856	87111.5	106935	93856.3	130510	132994	132746	-
FDATN01224	T3_positive	Zucapsaicin	辣椒素	Benzene and substituted derivatives	苯及其衍生物	Benzene and substituted derivatives	苯及其衍生物	C18H27NO3	390.358	305.199	5.9095	[M+K+HCOOH]+	23.0059	3	0.6938	rp	25775-90-0	1548942	-	-	-	7853.07	13150.7	5664.3	2087.26	12231.8	3211.71	10148.9	10303.1	10200	-
MW0106379	T3_positive	D-erythro-Imidazoleglycerol Phosphate Monohydrate	D-赤型-咪唑磷酸甘油一水合物	Organic acids	有机酸	Organic acids	有机酸	C6H11N2O6P	477.084	238.036	0.7636	[2M+H]+	20.159	3	0.6938	rp	210241-69-3	4150434	-	-	-	33346.8	14405.8	34183.4	43138.9	26001.5	33078.3	23751.8	24390	21143.6	-
MW0003838	T3_positive	3-Aminosalicylic acid	3-氨基水杨酸	Phenolic acids	酚酸类	Phenolic acids	酚酸类	C7H7NO3	238.02	153.043	0.8823	[M+K+HCOOH]+	19.2835	3	0.6937	rp	570-23-0	68443	HMDB0001972	6409	-	39534.5	57286	42549.3	7440.78	35196.3	40325.8	66684	66513.7	64942.3	-
MEDP0002	T3_positive	D-Homocysteine	D-高半胱氨酸	Amino acids and derivatives	氨基酸及其衍生物	Amino acids and derivatives	氨基酸及其衍生物	C4H9NO2S	220.01	135.035	0.8758	[M+K+HCOOH]+	12.5529	3	0.6933	rp	6027-14-1 | 454-28-4	134603	HMDB0000742	-	-	18686.5	26861.5	20037.3	8031.82	10775.1	20844.9	31652.4	31096	30492.5	-
MW0133358	T3_positive	1-(2-Hydroxyphenyl)-3-(4-hydroxyphenyl)-2-propen-1-one	4,2'-二羟基查尔酮	Others	其它类	Ketone compounds	酮类化合物	C15H12O3	240.073	240.079	1.1605	[M+]+	14.5492	3	0.6933	rp	13323-66-5	5357218	HMDB0135586	-	-	12122.9	14765.5	6740.06	5634.97	6561.05	7338.01	4249.08	5172.34	4763.63	-
MEDN0149	T3_positive	7-Methylxanthine	7-甲基黄嘌呤	Nucleotides and derivatives	核苷酸及其衍生物	Nucleotides and derivatives	核苷酸及其衍生物	C6H6N4O2	205.017	166.049	1.2198	[M+K]+	6.86431	3	0.6931	rp	552-62-5	68374	HMDB0001991	-	C16353	5887.67	6774.25	11928.3	4723.23	3463.97	2663.3	6998.41	7079.16	7001.75	ko00232,ko01100,ko01110
MW0157084	T3_positive	S-methyl-5-thio-alpha-D-ribose 1-phosphate	S-甲基-5-硫代-D-核糖-1-磷酸	Organic acids	有机酸	Organic acids	有机酸	C6H13O7PS	329.005	260.012	6.3705	[M+Na+HCOOH]+	4.80545	3	0.6928	rp	68134-74-7	11988266	HMDB0000963	-	C04188	110492	124137	108335	129282	108592	109253	114264	114934	115978	ko00270,ko01100
MW0168818	T3_positive	Oxybenzone	Oxybenzone	Benzene and substituted derivatives	苯及其衍生物	Benzene and substituted derivatives	苯及其衍生物	C14H12O3	474.197	228.079	5.4923	[2M+NH4]+	3.60153	3	0.6928	rp	131-57-7	4632	HMDB0015497	-	C14285	4734.52	2036.09	3125.13	1928.63	2655.61	3232.74	8311.54	8170.85	6011.85	-
MW0123482	T3_positive	Glucurolactone	葡萄糖醛酸内酯	Others	其它类	Saccharides	糖类	C6H8O6	549.323	176.032	5.114	[2M+Na]+	1.93888	3	0.6928	rp	32449-92-6 | 6814-06-8	92283	HMDB0006355	44759	C02670	7514.04	19241.8	2303.78	2679.76	4253.67	4634.02	15189.4	14873	16051.4	ko00053,ko01100
MW0154159	T3_positive	N-3-oxo-hexadec-11(Z)-enoyl-L-Homoserine lactone	N-3-oxo-hexadec-11(Z)-enoyl-L-Homoserine lactone	Amino acids and derivatives	氨基酸及其衍生物	Amino acids and derivatives	氨基酸及其衍生物	C20H33NO4	351.253	351.241	6.4705	[M+]+	9.59321	3	0.6927	rp	1269663-80-0	91886142	-	45315	-	26273.2	23156.8	37007.7	20763	42377.5	27983.9	61650	62071.5	64033.1	-
MEDL02688	T3_positive	p-Coumaroyltyramine	对香豆酰酪胺	Alkaloids	生物碱	Phenolamine	酚胺	C17H17NO3	605.201	283.121	5.7307	[2M+K]+	5.11062	3	0.6927	rp	36417-86-4	5372945	HMDB0039521	-	-	1425.89	1672.82	587.34	32676.6	45495.5	38938.9	9094.77	6498.27	9108.38	-
MEDL02714	T3_positive	3-Phosphoglyceric acid	3-磷酸-D-甘油酸	Others	其它类	Saccharides	糖类	C3H7O7P	373	185.993	1.4165	[2M+H]+	14.8939	3	0.6924	rp	3443-58-1	439183	HMDB0060180	-	C00197	8818.29	16303.2	13456.5	18511.1	7803.63	7214.07	13854.8	13509.6	13828.3	ko00010,ko00030,ko00260,ko00270,ko00561,ko00630,ko00710,ko01100,ko01110,ko01200,ko01230,ko01240
MW0128343	T3_positive	(E)-Ethyl 3-(2-cyanophenyl)acrylate	(E)-3-(2-氰基苯基)丙烯酸乙酯	Others	其它类	Lactones	内酯类化合物	C12H11NO2	219.088	201.079	1.1002	[M+NH4]+	2.4465	3	0.6924	rp	223567-59-7	13172932	-	-	-	376.81	362.63	2354.22	4334.13	2684.89	676.87	2535.35	3006.58	3156.9	-
MEDP1592	T3_positive	Citicoline	胞磷胆碱	Nucleotides and derivatives	核苷酸及其衍生物	Nucleotides and derivatives	核苷酸及其衍生物	C14H26N4O11P2	489.103	488.107	5.7307	[M+H]+	15.225	3	0.692	rp	987-78-0	13804	HMDB0001413	3581	C00307	5278.54	7649.52	11217.3	8223.53	19209.7	6836.44	9800.82	9689.13	9370.96	ko00564,ko01100
MW0169166	T3_positive	Licoisoflavone A	甘草异黄酮 A	Flavonoids	黄酮	Other Flavonoids	其它类黄酮	C20H18O6	709.229	354.11	6.1296	[2M+H]+	1.56554	3	0.6919	rp	66056-19-7	5281789	HMDB0034125	-	C10486	9237.04	12468.1	17862.8	83107.4	91047.6	87296.1	36360	36034.5	35988	-
MEDP2063	T3_positive	2-Hydroxyethyl salicylate	乙二醇水杨酸酯	Benzene and substituted derivatives	苯及其衍生物	Benzene and substituted derivatives	苯及其衍生物	C9H10O4	205.051	182.058	2.4005	[M+Na]+	19.1427	3	0.6915	rp	87-28-5	6880	-	-	-	2863.93	1942.32	3265.03	3965.72	4035.49	2587.02	4278.43	4365.86	4563.83	-
MW0114738	T3_positive	Linamarin	亚麻苦苷	Alkaloids	生物碱	Alkaloids	生物碱	C10H17NO6	286.067	247.106	0.5643	[M+K]+	19.1335	3	0.6914	rp	554-35-8	11128	HMDB0033699	-	C01594	13735.6	29532.2	39868.6	21800.7	28597.3	25909.9	43420.8	41419.4	40860.8	ko00460,ko01100,ko01110
MW0132813	T3_positive	3,8'-Biapigenin	3，8′-二芹菜素	Flavonoids	黄酮	Flavones	黄酮	C30H18O10	539.109	538.09	0.9317	[M+H]+	20.0633	3	0.6912	rp	101140-06-1	10414856	HMDB0038856	-	-	886372	1.29066e+06	879251	104744	600644	610249	1.01301e+06	983980	994102	-
MEDL01873	T3_positive	[8]-Gingerdione	[8]-姜辣二酮	Phenolic acids	酚酸类	Phenolic acids	酚酸类	C19H28O4	387.144	320.199	5.4522	[M-2H+3Na]+	22.8784	3	0.6911	rp	77334-06-6	14440537	HMDB0039276	-	-	281384	281325	283545	574055	672568	737325	165058	149777	128447	-
MEDN0061	T3_positive	Phenylacetylglycine	N-苯乙酰甘氨酸	Amino acids and derivatives	氨基酸及其衍生物	Amino acids and derivatives	氨基酸及其衍生物	C10H11NO3	240.095	193.074	3.7919	[M+HCOO+2H]+	20.8051	3	0.691	rp	500-98-1	68144	HMDB0000821	4237	C05598	27403.1	15957	23585.7	70179.3	64954.4	96292.7	31927.9	31936.5	32180.6	ko00360
MEDL00831	T3_positive	Quetiapine	奎地平	Benzene and substituted derivatives	苯及其衍生物	Benzene and substituted derivatives	苯及其衍生物	C21H25N3O2S	406.158	383.167	4.253	[M+Na]+	0.657796	3	0.6909	rp	111974-69-7	5002	HMDB0005021	-	C07397	2158.43	1542.9	4721.86	1621.72	3829.57	783.43	13922.6	14120.9	14811.3	-
MW0121650	T3_positive	5-Methyltetrahydrofolic acid	5-甲基四氢叶酸	Organic acids	有机酸	Organic acids	有机酸	C20H25N7O6	504.173	459.187	4.253	[M-H+2Na]+	16.7742	3	0.6909	rp	134-35-0 | 31690-09-2	135415868	HMDB0001396	-	C90397	1807.78	4768.05	872.97	32826.9	22393.1	22014.3	6947.64	6964.78	7155.67	-
MW0103387	T3_positive	AICA ribonucleotide	AICA ribonucleotide	Nucleotides and derivatives	核苷酸及其衍生物	Nucleotides and derivatives	核苷酸及其衍生物	C9H15N4O8P	402.091	338.063	4.5467	[M+CH3CN+Na]+	14.1871	3	0.6904	rp	3031-94-5	65110	HMDB0001517	6294	C04677	74044.4	65203.7	94461.3	50834.9	60949.7	63683.6	72556.9	73674.6	73600.4	ko00230,ko00340,ko01100,ko01110
MEDL01930	T3_positive	Bis-ferulamidobutane	N,N'-二阿魏酰腐胺	Alkaloids	生物碱	Phenolamine	酚胺	C24H28N2O6	440.2	440.195	5.0406	[M+]+	9.91934	3	0.6901	rp	42369-86-8	5321825	HMDB0033468	-	-	236.5	943.36	804.47	588.51	233.87	1229.33	5410.51	5225.6	5499.74	-
ZINC13376419	T3_positive	Anthraquinone, 2-benzyl-1,3-dihydroxy-	2-苄基-1，3-二羟基蒽醌	Benzene and substituted derivatives	苯及其衍生物	Benzene and substituted derivatives	苯及其衍生物	C21H14O4	330.337	330.089	6.1896	[M+]+	3.71402	3	0.6899	rp	34425-61-1	630215	-	-	-	692504	997523	907889	707287	923784	630613	688369	694636	696653	-
MW0117084	T3_positive	4-Cyanoindole	4-氰基吲哚	Alkaloids	生物碱	Plumerane	吲哚类生物碱	C9H6N2	187.024	142.053	2.4371	[M-H+2Na]+	1.46146	3	0.6899	rp	16136-52-0	3817602	-	96391	-	3750.73	6795.68	4251.47	1205.36	1935.54	1991.44	3204.33	3205.41	3232.87	-
MW0169528	T3_positive	Naringin	柚皮素-7-O-新橙皮糖苷(柚皮苷)	Flavonoids	黄酮	Flavanones	二氢黄酮	C27H32O14	644.182	580.179	2.5985	[M+CH3CN+Na]+	18.7135	3	0.6897	rp	10236-47-2	442428	HMDB0002927	3604	C09789	112244	86575.3	162086	15057.9	20296.8	24377.5	44679.5	44702.2	44128.2	ko00941,ko01100
MW0009169	T3_positive	N-[2-(3,4-Dihydroxyphenyl)ethyl]hexadecanamide	棕榈酰多巴胺	Lipids	脂质	Free fatty acids	游离脂肪酸	C24H41NO3	506.187	391.309	2.7575	[M-2H+3K]+	7.83373	3	0.6891	rp	136181-87-8	16759163	-	43427	-	29418.5	21302	112670	144244	145042	125619	120717	122791	121778	-
MEDP0672	T3_positive	Cyclohexylamine	环己胺	Alkaloids	生物碱	Alkaloids	生物碱	C6H13N	163.112	99.1048	3.6852	[M+CH3CN+Na]+	21.249	3	0.689	rp	108-91-8	7965	HMDB0031404	-	C00571	3090.9	29.86	2355.31	438.87	773.09	1594.83	3867.95	3451.18	3787.64	-
MW0147478	T3_positive	Cicutoxin	毒芹素	Alcohol and amines	醇、胺类	Alcohols	醇类	C17H22O2	241.155	258.162	1.3971	[M+H-H2O]+	9.61351	3	0.6888	rp	505-75-9	25265910	-	-	C08402	104809	204381	109214	24824.3	85885.2	109098	105224	103003	101716	-
MEDL01926	T3_positive	Albanin A	Albanin A	Flavonoids	黄酮	Flavones	黄酮	C20H18O6	726.25	354.11	4.3119	[2M+NH4]+	4.96511	3	0.6876	rp	73343-42-7	5481961	HMDB0037488	-	-	19491.7	27856.8	10674.1	21684.2	24830	53023	11236	13920.6	13566.2	-
MW0107770	T3_positive	Leu-Val-Leu	L-亮氨酸-L-缬氨酸-L-亮氨酸	Amino acids and derivatives	氨基酸及其衍生物	Amino acids and derivatives	氨基酸及其衍生物	C17H33N3O4	420.173	343.247	4.1941	[M-H+2K]+	17.3889	3	0.6875	rp	58337-01-2	-	-	19415	-	100991	77465.6	77815	84930.1	68490.1	45708.9	74745.1	72298.2	77086.8	-
MW0127959	T3_positive	1-Cinnamoylpiperidine	1-肉桂酰基哌啶	Alkaloids	生物碱	Piperidine alkaloids	哌啶类生物碱	C14H17NO	254.087	215.131	2.4205	[M+K]+	18.3574	3	0.6872	rp	5422-81-1	764160	-	263514	-	73777.6	102260	92319.8	44056.3	41488	48840.2	51645.5	52380.3	50757.1	-
MW0152041	T3_positive	Knipholone	克尼福隆	Benzene and substituted derivatives	苯及其衍生物	Benzene and substituted derivatives	苯及其衍生物	C24H18O8	457.098	434.1	0.8229	[M+Na]+	2.68994	3	0.6871	rp	94450-08-5	442753	-	-	-	4122.02	12244.7	17699	8459.85	10445.3	12180.8	13487.8	13480.5	12796	-
MW0009814	T3_positive	Sulfometuron-methyl	磺胺甲基嘧啶（Sulfometuron-methyl	Benzene and substituted derivatives	苯及其衍生物	Benzene and substituted derivatives	苯及其衍生物	C15H16N4O5S	406.111	364.084	5.193	[M+CH3CN+H]+	18.2524	3	0.6871	rp	74222-97-2	52997	-	-	C10955	26654.6	21928	36379.3	13918.8	21182.3	22108.2	32989.3	33705.5	33874	-
MW0107173	T3_positive	Glycyl-l-histidyl-l-lysine	甘氨酰-组氨酰-L-赖氨酸	Amino acids and derivatives	氨基酸及其衍生物	Amino acids and derivatives	氨基酸及其衍生物	C14H24N6O4	387.201	340.186	3.6852	[M+HCOO+2H]+	4.87958	3	0.6869	rp	49557-75-7	73587	-	18715	-	672948	434334	900696	191600	209747	195558	895751	895742	894637	-
MW0015555	T3_positive	Acetylvalerenolic acid	乙酰戊烯醇酸	Terpenoids	萜类	Sesquiterpenoids	倍半萜	C17H24O4	315.148	292.168	8.9607	[M+Na]+	18.5349	3	0.6866	rp	81397-67-3	6439585	HMDB0035687	-	-	31918.8	36309.3	57473.8	33682.9	51688.1	55543.3	52065	50286.5	52626.8	-
MW0005951	T3_positive	Acetyleugenol	乙酸丁香酚酯	Phenolic acids	酚酸类	Phenolic acids	酚酸类	C12H14O3	206.102	206.094	1.1208	[M+]+	12.7307	3	0.6863	rp	93-28-7	7136	HMDB0034122	-	C14567	2085.61	11247.5	10060.6	34780.4	14985.5	26116.4	14951.9	13747.3	12019.5	-
MEDL02722	T3_positive	Polydatin	白藜芦醇苷(又名虎杖苷或云杉新苷)	Others	其它类	Stilbene	茋类	C20H22O8	435.097	390.132	0.8123	[M-H+2Na]+	9.16148	3	0.686	rp	27208-80-6	5281718	HMDB0030564	-	C10275	20120.2	12339.9	5851.14	34632.9	15177	17691.9	57281.8	58444.7	58507.3	-
MADN0564	T3_positive	2-Pyrimidineacetic acid	2-嘧啶乙酸	Heterocyclic compounds	杂环化合物	Heterocyclic compounds	杂环化合物	C6H6N2O2	315.051	138.043	4.9473	[2M+K]+	1.7608	3	0.686	rp	66621-73-6	12367098	-	-	-	18797.5	16166	25889	11924.8	14844.9	18333.5	19295.4	19218.7	19345.7	-
MEDP1610	T3_positive	Proline betaine	水苏碱	Alkaloids	生物碱	Pyrrole alkaloids	吡咯类生物碱	C7H13NO2	144.101	143.095	0.7833	[M+H]+	2.91511	3	0.6859	rp	471-87-4	115244	HMDB0004827	7089	C10172	63688.3	68861.5	31402.9	59605.3	65540.7	67930.4	60295.8	60680.5	61190.9	-
MW0120236	T3_positive	1H-pyrrolo[3,2-b]pyridine	1H-吡咯并[3,2-b]吡啶	Alkaloids	生物碱	Plumerane	吲哚类生物碱	C7H6N2	141.039	118.053	0.5638	[M+Na]+	2.7455	3	0.6859	rp	272-49-1	9226	-	-	-	245812	229795	276789	184970	214145	185679	298561	300227	302379	-
MW0005318	T3_positive	4-propyl-N-(pyridin-2-ylmethyl)benzenesulfonamide	4-丙基-N-(吡啶-2-基甲基)苯磺酰胺	Benzene and substituted derivatives	苯及其衍生物	Benzene and substituted derivatives	苯及其衍生物	C15H18N2O2S	329.076	290.109	0.5653	[M+K]+	2.7535	3	0.6857	rp	851774-65-7	6464951	-	-	-	6340.93	2782.67	15194	6794.03	1496.37	6204.39	12444.9	12562.1	11741.5	-
MW0000522	T3_positive	(9bR)-2,6-diacetyl-7,9-dihydroxy-8,9b-dimethyldibenzo[b,d]furan-1,3(2H,9bH)-dione	(9bR)-2,6-diacetyl-7,9-dihydroxy-8,9b-dimethyldibenzo[b,d]furan-1,3(2H,9bH)-dione	Benzene and substituted derivatives	苯及其衍生物	Benzene and substituted derivatives	苯及其衍生物	C18H16O7	408.104	344.09	3.9009	[M+CH3CN+Na]+	12.4984	3	0.6845	rp	6159-66-6	461310	-	-	-	868.94	1331.02	3645.28	14710.4	3513.1	5514.69	4494.9	4951.62	4704.39	-
MW0138057	T3_positive	Ephedrannin A	麻黄素A	Heterocyclic compounds	杂环化合物	Heterocyclic compounds	杂环化合物	C30H20O11	574.13	556.101	0.8323	[M+NH4]+	2.80813	3	0.6845	rp	82001-39-6	21676348	HMDB0037654	-	-	578.96	823.94	727.25	567.39	3127.42	115.7	5066.47	5010.95	4337.31	-
MEDL01762	T3_positive	Sakuranetin	5,4'-二羟基-7-甲氧基黄酮 (樱花素)	Flavonoids	黄酮	Flavanones	二氢黄酮	C16H14O5	309.065	286.084	0.803	[M+Na]+	2.809	3	0.6845	rp	2957-21-3	73571	HMDB0030090	-	C09833	12006.8	3345.77	15200.8	154.09	192.38	2521.13	7462.81	8522.58	8435.68	ko00941,ko01110
MW0138679	T3_positive	Kaempferol-3-Rhamnoside-4''-Rhamnoside-7-Rhamnoside	Kaempferol-3-Rhamnoside-4''-Rhamnoside-7-Rhamnoside	Flavonoids	黄酮	Flavones	黄酮	C33H40O18	742.232	724.221	3.1917	[M+NH4]+	18.5136	3	0.6845	rp	129369-23-9	14630617	-	-	-	77457.9	73015.4	63303.3	57646.5	83898.9	95939.8	76534	78983.8	76941.7	-
MW0137498	T3_positive	Benzyl cinnamate	肉桂酸苄酯	Benzene and substituted derivatives	苯及其衍生物	Benzene and substituted derivatives	苯及其衍生物	C16H14O2	477.216	238.099	4.0277	[2M+H]+	10.6342	3	0.6844	rp	103-41-3 | 8014-16-2 | 78277-23-3	5273469	HMDB0040286	94811	-	70.24	1696.15	222.52	10932.4	10726	16106.3	3576.91	3654.98	2339.57	-
MEDP1879	T3_positive	Phe-ala	L-苯丙氨酸基-L-丙氨酸	Amino acids and derivatives	氨基酸及其衍生物	Amino acids and derivatives	氨基酸及其衍生物	C12H16N2O3	300.129	236.116	1.0802	[M+CH3CN+Na]+	4.9589	3	0.6842	rp	3918-87-4	5488196	HMDB0028988	-	-	6388.95	6427.54	6142.75	9593.86	12125.7	13397.9	9126.36	9137.3	9127.29	-
MW0110253	T3_positive	Tyr-Gly	酪氨酸-甘氨酸	Amino acids and derivatives	氨基酸及其衍生物	Amino acids and derivatives	氨基酸及其衍生物	C11H14N2O4	361.113	238.095	2.7973	[M+H]+	19.7358	3	0.6842	rp	673-08-5	7021854	-	65064	-	53519.6	43799.4	59215.1	47175.1	53836.2	46988.9	32837.5	32817.1	32258.2	-
MEDN1311	T3_positive	Hydroxyoctanoic acid	2-羟基辛酸	Organic acids	有机酸	Organic acids	有机酸	C8H16O3	351.219	160.11	6.3306	[M+HCOO+2H]+	19.8615	3	0.6841	rp	617-73-2	94180	HMDB0000711	5679	-	32951.9	26175.8	25910.5	25551.4	43427.3	37979.6	39628.8	41053.9	41098.4	-
MW0010749	T3_positive	(+)-7-iso-Jasmonic acid	7-表茉莉酮酸	Organic acids	有机酸	Organic acids	有机酸	C12H18O3	459.222	210.126	5.0551	[2M+K]+	16.8199	3	0.6841	rp	62653-85-4	7251183	-	-	-	131705	109264	124035	116337	136277	137235	159972	159677	161411	-
MW0143619	T3_positive	5-Formyl-5,6,7,8-tetrahydromethanopterin	5-甲酰-5,6,7,8-四氢甲烷蝶呤	Alkaloids	生物碱	Plumerane	吲哚类生物碱	C31H45N6O17P	787.261	804.258	5.8503	[M+H-H2O]+	9.51526	3	0.684	rp	99451-79-3	135398666	-	-	C01274	9330.71	1230.56	17591.4	110395	98428.2	96754.2	42922.1	45001.6	43814.9	ko01100,ko01200
MW0010239	T3_positive	Colchicine	秋水仙碱	Alkaloids	生物碱	Alkaloids	生物碱	C22H25NO6	382.172	399.168	2.5599	[M+H-H2O]+	13.0814	3	0.6839	rp	64-86-8 | 30512-31-3	6167	-	1911	C07592	6033.73	8033.39	10256.5	17919.6	11650.5	13723.1	12844.6	12967.2	13249.4	ko00950,ko01110
MW0015017	T3_positive	6-Geranylgeranyl 8'-methyl 6,8'-diapocarotene-6,8'-dioate	6-香叶基香叶基8'-甲基6，8'-二脱烃-6，8'-二酸酯	Others	其它类	Lactones	内酯类化合物	C43H60O4	663.453	640.449	8.6812	[M+Na]+	20.0471	3	0.6835	rp	247030-33-7	15491080	HMDB0034770	-	-	9927.96	25957.8	18443.8	24904.4	22808.9	11381.3	21095.8	21382.7	21482.5	-
MW0054927	T3_positive	Methyl(9Z)-6'-oxo-6,5'-diapo-6-carotenoate	Methyl(9Z)-6'-oxo-6,5'-diapo-6-carotenoate	Terpenoids	萜类	Ditepenoids	二萜	C26H32O3	415.223	392.235	8.7245	[M+Na]+	2.8625	3	0.6833	rp	201996-49-8	131751235	HMDB0031977	-	-	1620.34	6453.94	2121.05	2996.85	136.69	5808.14	1586.31	1481.21	1423.24	-
MW0106981	T3_positive	Glu-Ser	谷氨酸-丝氨酸	Amino acids and derivatives	氨基酸及其衍生物	Amino acids and derivatives	氨基酸及其衍生物	C8H14N2O6	491.156	234.085	4.2122	[2M+Na]+	17.3365	3	0.6833	rp	5875-38-7	6995653	HMDB0028828	-	-	76466.5	96126.2	47464.8	60291.6	49967.3	21416.5	63132.6	65709.3	65729.1	-
MW0009992	T3_positive	Triphenylphosphine oxide	三苯基氧化膦	Benzene and substituted derivatives	苯及其衍生物	Benzene and substituted derivatives	苯及其衍生物	C18H15OP	325.1	278.086	1.7297	[M+HCOO+2H]+	15.4384	3	0.6833	rp	791-28-6	13097	-	64889	-	40225.9	13139.8	60856.2	36706.5	150648	18907.7	59702.3	61393.8	68388.1	-
MEDP1152	T3_positive	2-Methoxy-4-vinylphenol	2-甲氧基-4-乙烯基苯酚	Phenolic acids	酚酸类	Phenolic acids	酚酸类	C9H10O2	197.081	150.068	3.1129	[M+HCOO+2H]+	0.847511	3	0.6831	rp	7786-61-0	332	HMDB0013744	-	C17883	96227.2	86186.4	106714	160177	164811	178244	128200	128858	128212	-
MW0106859	T3_positive	L-Glutaminyl-L-lysine	L-谷氨酰胺-L-赖氨酸	Amino acids and derivatives	氨基酸及其衍生物	Amino acids and derivatives	氨基酸及其衍生物	C11H22N4O4	359.134	274.164	1.7101	[M+K+HCOOH]+	2.985	3	0.6831	rp	45234-03-5	71363012	HMDB0028802	-	-	66871.1	4675.92	72515.6	2791.15	60351.9	52002.4	106308	106477	108055	-
MEDN1404	T3_positive	4-Methylhippuric acid	4-甲基马尿酸	Amino acids and derivatives	氨基酸及其衍生物	Amino acids and derivatives	氨基酸及其衍生物	C10H11NO3	194.089	193.074	2.7179	[M+H]+	19.2957	3	0.6824	rp	27115-50-0	97479	HMDB0013292	-	-	18422.2	17812	17125.3	17295.9	18450.2	21229.4	23719	23610.8	23476.2	-
MW0139580	T3_positive	Rhapontin	土大黄苷	Others	其它类	Stilbene	茋类	C21H24O9	863.263	420.142	5.8307	[2M+Na]+	9.80526	3	0.6821	rp	155-58-8	637213	-	44320	-	34441.5	49305.3	39425.4	37812.1	47982.4	75172.6	51248.8	51722.1	51805.4	-
MW0015643	T3_positive	Alloxanthin	四黄素	Alcohol and amines	醇、胺类	Alcohols	醇类	C40H52O2	547.397	564.397	6.6903	[M+H-H2O]+	12.2106	3	0.6819	rp	28380-31-6	6443740	-	-	-	74965.6	29537.3	73628.8	6549.77	7113.1	10571.3	25234	24565.6	26244.4	-
MEDP1136	T3_positive	D-Fructose-6-phosphate	D-果糖-6-磷酸	Others	其它类	Saccharides	糖类	C6H13O9P	278.058	260.03	0.5456	[M+NH4]+	16.7398	3	0.6818	rp	643-13-0	439160	HMDB0000124	5159	C00085	9276.46	9259.58	10652.2	4596.79	10072.2	8575.6	10430.9	10640.8	10674.5	ko00052,ko00500,ko00710,ko01100,ko01110,ko01200
MW0169603	T3_positive	Osajin	Osajin	Flavonoids	黄酮	Isoflavones	异黄酮	C25H24O5	847.249	404.162	5.3518	[2M+K]+	1.35857	3	0.6813	rp	482-53-1	95168	-	43606	-	68106.1	87576.5	46579.7	40435.7	38518.3	18377.5	46183.9	44191.7	43314.3	-
MW0112868	T3_positive	Prenol	3-甲基-2-丁烯-1-醇	Alcohol and amines	醇、胺类	Alcohols	醇类	C5H10O	173.153	86.0732	5.412	[2M+H]+	0.574894	3	0.6804	rp	556-82-1	11173	HMDB0030124	-	C01390	2658.88	1341.68	2405.55	1691	2208.75	2189.48	2555.96	2686.42	2683.64	ko00740
MEDL02647	T3_positive	moracin I	桑辛素 I	Phenolic acids	酚酸类	Phenolic acids	酚酸类	C20H20O4	366.177	324.136	4.82	[M+CH3CN+H]+	10.7431	3	0.6803	rp	73338-88-2	155976	HMDB0033311	-	-	14905.6	5184.03	11574	7097.67	1831.76	3248.12	9479.41	9503.33	8428.76	-
MW0001272	T3_positive	Benzene-1,2,4,5-tetracarboxamide	苯-1,2,4,5-四甲酰胺	Benzene and substituted derivatives	苯及其衍生物	Benzene and substituted derivatives	苯及其衍生物	C10H10N4O4	273.058	250.07	1.5746	[M+Na]+	3.01225	3	0.6801	rp	6183-35-3	261811	-	-	-	87982.1	31324.3	72179.9	14400.2	49420.2	67187.1	58905.9	55021.2	58324.9	-
ZINC4831363	T3_positive	Digitoxose	毛地黄酮糖	Others	其它类	Saccharides	糖类	C6H12O4	314.342	148.074	6.4705	[2M+NH4]+	11.249	3	0.68	rp	45742-39-0	444061	-	-	-	18325.2	24829.1	20467.7	15951.9	13380.9	18617.6	22363.2	22742.9	22816.1	-
MW0015990	T3_positive	Atractyloside	苍术苷	Others	其它类	Others	其它	C30H44K2O16S2	727.227	802.135	3.172	[M+H]+	0.459848	3	0.68	rp	17754-44-8	442004	-	44184	C09064	481733	342159	545516	669963	707685	654702	498690	498653	500887	-
MEDP1764	T3_positive	Harmaline	骆驼蓬灵	Alkaloids	生物碱	Plumerane	吲哚类生物碱	C13H14N2O	291.038	214.111	0.9023	[M-H+2K]+	17.7405	3	0.6797	rp	304-21-2	3564	HMDB0030310	-	C06536	35678.4	31884.6	62779	13572.1	31594.4	23524.5	66158.4	67367	67297.7	ko00901
MW0127362	T3_positive	5-(5-methoxy-1H-benzimidazol-2-ylsulfanyl)-furan-2-carbaldehyde	5-(5-methoxy-1H-benzimidazol-2-ylsulfanyl)-furan-2-carbaldehyde	Benzene and substituted derivatives	苯及其衍生物	Benzene and substituted derivatives	苯及其衍生物	C13H10N2O3S	292.071	274.041	0.803	[M+NH4]+	3.03225	3	0.6797	rp	915911-32-9	6456770	-	-	-	20737.2	6746.27	24723.5	6520.4	7928.59	3776.26	14132.8	13909	14605.2	-
MW0141459	T3_positive	16alpha,17alpha-Dihydroxyprogesterone acetophenide	16α,17α-二羟孕酮乙酰苯	Others	其它类	Ketone compounds	酮类化合物	C29H36O4	466.295	448.261	8.7195	[M+NH4]+	3.03351	3	0.6796	rp	1179-87-9 | 24356-94-3	102011	-	-	-	865.72	1007.34	953.23	1030.19	2191.14	69.89	2699.67	2567.42	2111.9	-
MEDP0316	T3_positive	Homovanillic acid	高香草酸; 4-羟基-3-甲氧基苯基乙酸	Phenolic acids	酚酸类	Phenolic acids	酚酸类	C9H10O4	183.057	182.058	3.3695	[M+H]+	15.66	3	0.6796	rp	306-08-1	1738	HMDB0000118	971	C05582	6418.18	4559.31	3831.99	1778.45	1278.61	585.15	2499.89	2610.65	2614.24	ko00350,ko01100
MEDP1028	T3_positive	Methylpyrazine	2-甲基吡嗪	Heterocyclic compounds	杂环化合物	Heterocyclic compounds	杂环化合物	C5H6N2	163.058	94.0531	0.962	[M+Na+HCOOH]+	8.21894	3	0.6796	rp	109-08-0	7976	HMDB0033112	-	-	269118	192443	150671	287523	206353	46880.5	96590.7	92069.1	94184.9	-
MEDP1346	T3_positive	LPC(0:0/16:0)	溶血PC(0:0/16:0)	Lipids	脂质	LPC	溶血磷脂酰胆碱	C24H50NO7P	518.323	495.332	8.7245	[M+Na]+	3.04804	3	0.6793	rp	66757-27-5	15061532	HMDB0240262	-	-	4647.83	4481.05	5720.77	5213.65	4959.83	5454.79	6968.11	7023.2	7080.92	-
MW0111913	T3_positive	2-(Methylsulfanyl)-1-phenylethan-1-one	2-(甲硫基)-1-苯乙烷-1-酮	Others	其它类	Ketone compounds	酮类化合物	C9H10OS	167.049	166.045	0.5456	[M+H]+	3.08925	3	0.6784	rp	5398-93-6	220651	-	-	-	4517.37	1950.48	4118.74	3263.49	3441.79	3521.33	3294.35	2296.71	3605.17	-
MEDL02277	T3_positive	Methyl 2-aminobenzoate	邻氨基苯甲酸甲酯	Benzene and substituted derivatives	苯及其衍生物	Benzene and substituted derivatives	苯及其衍生物	C8H9NO2	198.084	151.063	3.1129	[M+HCOO+2H]+	16.9944	3	0.6781	rp	134-20-3	8635	HMDB0029703	-	-	10496.4	7394.2	12112.7	16874	17871.7	19593.7	14792.3	14679.5	14549.5	-
MW0117846	T3_positive	1,2,3,4-Tetrahydro-2,3-dioxoquinoxaline-6-carboxylic acid	1,2,3,4-四氢-2,3-二氧喹喔啉-6-羧酸	Organic acids	有机酸	Organic acids	有机酸	C9H6N2O4	229.02	206.033	0.8123	[M+Na]+	3.10825	3	0.678	rp	14121-55-2	84211	-	-	-	25778.9	11841.1	25344.5	12507.4	14476.9	12595.7	24362.5	24739.8	24902.8	-
MW0141775	T3_positive	1-methyl-3-[(E)-(4-oxo-3-prop-2-enyl-1,3-thiazolidin-2-ylidene)amino]thiourea	1-甲基-3-[(E)-(4-oxo-3-prop-2-enyl-1,3-thiazolidin-2-ylidene)amino]硫脲	Heterocyclic compounds	杂环化合物	Heterocyclic compounds	杂环化合物	C8H12N4OS2	267.037	244.045	0.5648	[M+Na]+	3.13125	3	0.6775	rp	87958-67-6	6509863	-	-	-	41497.3	34900.3	43343.7	25762	31643.2	27568.8	59545	59563.3	59000	-
MEDP1683	T3_positive	Trileucine	亮氨酸-亮氨酸-亮氨酸	Amino acids and derivatives	氨基酸及其衍生物	Amino acids and derivatives	氨基酸及其衍生物	C18H35N3O4	340.26	357.263	4.7811	[M+H-H2O]+	7.31991	3	0.6771	rp	10329-75-6	82546	HMDB0094648	23009	-	6535094	6.93926e+06	6.63738e+06	7.6391e+06	8.59144e+06	7.68902e+06	3.06529e+06	3.03804e+06	3.06567e+06	-
MW0140256	T3_positive	(25R)-26-hydroxycholest-4-en-3-one	（25R)-26-Hydroxycholest-4-en-3-one	Others	其它类	Ketone compounds	酮类化合物	C27H44O2	401.34	400.334	8.3001	[M+H]+	6.39336	3	0.6768	rp	56792-59-7	66932705	-	-	C21303	4744.62	677.56	350.75	8623.37	10507	5397.11	5349.3	5466.88	5366.06	-
MW0103520	T3_positive	cytidine monophosphate N-acetylneuraminic acid	胞苷-5'-单磷酸-乙酰神经氨酸	Nucleotides and derivatives	核苷酸及其衍生物	Nucleotides and derivatives	核苷酸及其衍生物	C20H31N4O16P	656.171	614.147	5.1337	[M+CH3CN+H]+	17.7887	3	0.6767	rp	3063-71-6	448209	HMDB0001176	-	C00128	75544.2	40831.4	77472.5	231611	234330	234074	203598	198339	203552	ko00520,ko01100,ko01250
MEDP1183	T3_positive	N-Acetylcadaverine	N-乙酰尸胺	Alkaloids	生物碱	Alkaloids	生物碱	C7H16N2O	330.139	144.126	5.1732	[M-2H+3Na]+	9.23729	3	0.6766	rp	32343-73-0	189087	HMDB0002284	-	-	16163.5	20584.7	14158.5	1411.98	2786.58	2193.05	5469.68	5531.8	5511.54	-
MW0106937	T3_positive	Glu-Ala	谷氨酸-丙氨酸	Amino acids and derivatives	氨基酸及其衍生物	Amino acids and derivatives	氨基酸及其衍生物	C8H14N2O5	303.066	218.09	0.9816	[M+K+HCOOH]+	21.3355	3	0.6765	rp	21064-18-6	6992506	HMDB0003764	23969	-	190179	135725	269255	86098.4	111465	104643	182916	183012	180758	-
MEDP1566	T3_positive	Cytidine-5'-triphosphate	胞苷5'-三磷酸	Nucleotides and derivatives	核苷酸及其衍生物	Nucleotides and derivatives	核苷酸及其衍生物	C9H16N3O14P3	525.01	482.985	0.5638	[M+CH3CN+H]+	16.389	3	0.6761	rp	65-47-4	6176	HMDB0000082	5136	C00063	50628.5	31323	78023.7	39550.8	46408.3	34891.5	82210.1	83363.8	82475	ko00240,ko00515,ko01100,ko01232,ko01240
MW0109740	T3_positive	S-Nitroso-N-acetyl-DL-penicillamine	S-亚硝基-N-乙酰基-DL-青霉胺	Alcohol and amines	醇、胺类	Amines	胺类	C7H12N2O4S	441.101	220.052	2.7973	[2M+H]+	14.8349	3	0.676	rp	67776-06-1 | 79032-48-7 | 152971-80-7	5231	-	44297	-	831.64	552.63	1539.26	8732.21	3080.53	6964.4	5685.39	5427.53	5091.23	-
MW0154658	T3_positive	CID 91895359	特女贞苷	Phenolic acids	酚酸类	Phenolic acids	酚酸类	C31H42O17	687.246	686.242	1.964	[M+H]+	3.20617	3	0.6759	rp	39011-92-2	91895359	-	-	-	20476.8	9656.83	18238.2	6251.64	23710	19839.2	16281.9	16375.2	15051.2	-
MW0147956	T3_positive	Cycloprotobuxine C	环原黄杨星C	Alcohol and amines	醇、胺类	Polyamines	多胺	C27H48N2	400.378	400.382	6.2699	[M+]+	12.7138	3	0.6759	rp	1936-70-5	265756	-	-	-	4617	5382.16	4836.65	2569.56	2712.52	6129.45	6752.63	6668.21	6649.42	-
MW0146336	T3_positive	Asp-Asp	天冬氨酰天冬氨酰	Amino acids and derivatives	氨基酸及其衍生物	Amino acids and derivatives	氨基酸及其衍生物	C8H12N2O7	514.176	248.065	2.9168	[2M+NH4]+	16.591	3	0.6756	rp	58471-53-7	471583	-	65058	-	2924.75	3267.4	7151.26	6309.02	11242.4	7746.13	14134	13725.2	14690	-
MW0140758	T3_positive	Taxol F	紫杉醇 F	Others	其它类	Others	其它	C48H53NO14	868.36	867.347	3.6454	[M+H]+	7.32874	3	0.6752	rp	173101-56-9	137699561	-	84986	-	13910.7	7054.49	15634.8	45197.1	48316.5	38728.7	35319.9	36480.7	36373.4	-
MW0137619	T3_positive	Catechin pentaacetate	儿茶素五乙酸酯	Others	其它类	Lactones	内酯类化合物	C25H24O11	483.115	500.132	2.5599	[M+H-H2O]+	9.49809	3	0.6751	rp	16198-01-9	5315742	-	44485	-	1109.24	1105.35	3387.52	160.87	1504.37	1905.03	6179.37	6120.88	6309.87	-
MW0053853	T3_positive	Heneicosanoic acid	Heneicosanoic acid	Lipids	脂质	Free fatty acids	游离脂肪酸	C21H42O2	111.004	326.318	0.5648	[M+]+	10.6174	3	0.6746	rp	2363-71-5	16898	HMDB0002345	4208	-	80311.3	71506.9	87607.5	56522.9	64912.1	60095.3	99697.5	99643.7	100173	-
MEDL02227	T3_positive	Phenyl salicylate	水杨酸苯酯	Phenolic acids	酚酸类	Phenolic acids	酚酸类	C13H10O3	446.165	214.063	3.5565	[2M+NH4]+	11.3489	3	0.6745	rp	118-55-8	8361	HMDB0032018	-	C14163	19206.8	18887.3	20513.4	40394.8	41474.9	39216.1	21255.2	20496.7	20792.9	-
pme3504	T3_positive	Ononin	芒柄花素-7-O-葡萄糖苷(芒柄花苷)	Flavonoids	黄酮	Isoflavones	异黄酮	C22H22O9	861.246	430.126	5.4722	[2M+H]+	14.321	3	0.6745	rp	486-62-4	442813	HMDB0033987	64295	C10509	160984	157268	143615	33606.6	33898.1	41865.9	55888.7	54556.3	54322.7	ko00943
MW0169580	T3_positive	N-undecanoyl-L-Homoserine lactone	N-十一烷酰基-L-高丝氨酸内酯	Others	其它类	Lactones	内酯类化合物	C15H27NO3	336.137	269.199	3.6653	[M-2H+3Na]+	1.11332	3	0.6743	rp	216596-71-3	10923593	-	45719	-	71044.5	71464.5	75277.8	126975	130382	127500	106240	107541	107498	-
MW0105598	T3_positive	alpha-Guanidinoglutaric acid	α-胍基戊二酸	Organic acids	有机酸	Organic acids	有机酸	C6H11N3O4	396.175	189.075	1.964	[2M+NH4]+	19.6619	3	0.674	rp	73477-53-9	135313	-	-	C03140	18419.8	12154.9	15815.2	13780.1	20323.9	15667.6	20299.7	23027.9	22602.9	-
MW0157319	T3_positive	Synaptolepis factor K1	突触结合因子K1	Terpenoids	萜类	Ditepenoids	二萜	C36H54O8	597.394	614.382	6.0592	[M+H-H2O]+	24.4388	3	0.6738	rp	66268-94-8	5281397	-	-	C09192	55957.2	49980	54985.3	2262.03	1332.04	11035.7	56955.8	59404.7	57919.2	-
MEDL02502	T3_positive	3-Hydroxyflavone	3-羟基黄酮	Flavonoids	黄酮	Flavonols	黄酮醇	C15H10O3	477.139	238.063	5.193	[2M+H]+	10.0992	3	0.6738	rp	577-85-5	11349	HMDB0031816	-	C01495	60020.8	41161.2	69823.5	87233	124247	102633	60673	62282.5	62431	-
MW0006306	T3_positive	Benzyl butyl phthalate	邻苯二甲酸丁苄酯	Benzene and substituted derivatives	苯及其衍生物	Benzene and substituted derivatives	苯及其衍生物	C19H20O4	397.113	312.136	3.5205	[M+K+HCOOH]+	15.8851	3	0.6738	rp	85-68-7	2347	-	44515	-	28571.7	45041.3	35960.4	62796.8	72338.4	81345.2	38828	38865.1	39233.2	-
MW0000181	T3_positive	Chelidonine	白屈菜碱	Alkaloids	生物碱	Isoquinoline alkaloids	异喹啉类生物碱	C20H19NO5	729.216	353.126	3.7048	[2M+Na]+	21.0159	3	0.6733	rp	476-32-4	197810	-	43935	C12242	13801.6	31528.5	16402.3	28089.5	25628.7	8258.91	7113.59	11428.4	12478.4	-
MW0142555	T3_positive	2-phenyl-N-(5-propan-2-yl-2-thiazolyl)acetamide	2-苯基-N-(5-丙-2-基-2-噻唑基)乙酰胺	Benzene and substituted derivatives	苯及其衍生物	Benzene and substituted derivatives	苯及其衍生物	C14H16N2OS	299.064	260.098	0.5456	[M+K]+	3.33475	3	0.6732	rp	267654-00-2	16760027	-	45242	-	49919.4	40588.3	58328.9	31271	42317.5	31038.2	56644.5	56778.2	58080.6	-
MEDP1294	T3_positive	Leu-Gly	L-亮氨酰-L-甘氨酸	Amino acids and derivatives	氨基酸及其衍生物	Amino acids and derivatives	氨基酸及其衍生物	C8H16N2O3	593.205	188.116	3.586	[2M+H]+	4.62427	3	0.6731	rp	686-50-0	97364	HMDB0028929	24012	-	248.12	112.98	139.75	23000.9	26797.1	22111.2	8739.23	9037.03	8774.94	-
MW0137676	T3_positive	Cinnamyl alcohol	肉桂醇; 3-苯基-2-丙烯-1-醇;苯乙烯基甲醇	Terpenoids	萜类	Ditepenoids	二萜	C9H10O	219.05	134.073	2.4205	[M+K+HCOOH]+	20.5763	3	0.673	rp	4407-36-7	5315892	HMDB0029698	-	C02394	361265	389031	346568	146057	187613	170601	205606	205699	206665	ko01110
MW0000433	T3_positive	Rotundine	DL-四氢巴马汀	Alkaloids	生物碱	Alkaloids	生物碱	C21H25NO4	432.101	355.178	3.9594	[M-H+2K]+	7.39395	3	0.6727	rp	2934-97-6 | 10097-84-4	5417	-	84992	-	43786	60119.8	94266.4	22371	42095.3	7866.71	52040.9	52593.9	48670.5	-
MW0054026	T3_positive	1-O-Acetylbritannilactone	1-O-乙酰旋覆花内酯	Others	其它类	Lactones	内酯类化合物	C17H24O5	375.108	308.162	6.2096	[M-2H+3Na]+	18.668	3	0.6727	rp	33627-41-7	75528891	-	-	-	3994.87	255.58	2054.41	9195.98	10205.1	6719.79	16091.2	16147.4	16596.1	-
MEDP0461	T3_positive	2-Methylguanosine	2-甲基鸟苷	Nucleotides and derivatives	核苷酸及其衍生物	Nucleotides and derivatives	核苷酸及其衍生物	C11H15N5O5	361.127	297.107	1.8094	[M+CH3CN+Na]+	7.01928	3	0.6727	rp	2140-77-4	135501934	HMDB0005862	-	-	6381.73	1969.3	8436.64	1021.36	2843.09	6474.48	9057.34	9450.29	8766.69	-
MW0168585	T3_positive	gamma-Aminobutyric acid	γ-氨基丁酸	Organic acids	有机酸	Organic acids	有机酸	C4H9NO2	533.18	103.063	5.592	[2M+K]+	12.4347	3	0.6725	rp	56-12-2	119	HMDB0000112	-	C00334	14038.9	9576.63	16002.5	141706	120435	117643	55101.2	57535	57404.1	ko00250,ko00330,ko00410,ko00650,ko00760,ko01100
MW0106487	T3_positive	Djenkolic acid	黎豆氨酸	Organic acids	有机酸	Organic acids	有机酸	C7H14N2O4S2	219.018	254.04	8.9607	[M+H-2H2O]+	19.4752	3	0.6722	rp	498-59-9	68134	-	-	C08275	23053.2	20855.6	24184.5	15208.4	21267.9	19793.9	20246	20442.8	20253	-
MW0145991	T3_positive	L-Asparaginyl-L-phenylalanine	L-天冬酰胺-L-苯丙氨酸	Amino acids and derivatives	氨基酸及其衍生物	Amino acids and derivatives	氨基酸及其衍生物	C13H17N3O4	451.124	279.122	2.9168	[M+CH3CN+Na]+	1.82086	3	0.6715	rp	22849-01-0	11471482	-	65020	-	272400	183142	195136	9322.81	44093.9	47444.9	75067.9	74914.4	74277.7	-
MW0000455	T3_positive	methyl (12R,19S)-12-ethyl-8,16-diazapentacyclo[10.6.1.01,9.02,7.016,19]nonadeca-2,4,6,9,13-pentaene-10-carboxylate	水甘草碱	Alkaloids	生物碱	Plumerane	吲哚类生物碱	C21H24N2O2	421.175	336.184	4.4493	[M+K+HCOOH]+	6.44507	3	0.6709	rp	4429-63-4	12443182	-	-	-	28179	27915.7	22266.8	22170	20119.1	16089.9	22285.3	10940.3	19114.3	-
MEDP0823	T3_positive	L-3-Phenyllactic acid	L-3-苯乳酸	Organic acids	有机酸	Organic acids	有机酸	C9H10O3	355.117	166.063	6.1896	[2M+Na]+	4.21849	3	0.6702	rp	20312-36-1	643327	HMDB0000748	-	C05607	11615.4	8338.98	12657	110142	128182	123173	58525.4	56414.4	59223	ko00360,ko00960,ko01100,ko01110
MEDN0818	T3_positive	N-Acetyl-beta-alanine	N-乙酰-β-丙氨酸	Amino acids and derivatives	氨基酸及其衍生物	Amino acids and derivatives	氨基酸及其衍生物	C5H9NO3	154.041	131.058	2.9168	[M+Na]+	15.7717	3	0.67	rp	3025-95-4	76406	HMDB0061880	-	C01073	142015	53904.1	146341	158804	147212	48974	144589	142843	140887	ko00410
MEDP1899	T3_positive	Benzoylecgonine	苯甲酰芽子碱	Benzene and substituted derivatives	苯及其衍生物	Benzene and substituted derivatives	苯及其衍生物	C16H19NO4	601.269	289.131	4.5467	[2M+Na]+	11.9232	3	0.6693	rp	519-09-5	448223	HMDB0041836	-	-	9968.52	3335.27	3607.11	97733.8	97363.5	63208	26585.1	28018.8	28974.7	-
MEDN0196	T3_positive	Pyrroloquinoline quinone	吡咯喹啉醌	Alkaloids	生物碱	Quinoline alkaloids	喹啉类生物碱	C14H6N2O8	368.975	330.012	0.9023	[M+K]+	3.53825	3	0.6689	rp	72909-34-3	1024	HMDB0013636	-	C00113	9421.3	16773.9	15163.3	2136.46	5928.26	11046.9	12381	11862.8	11988.2	-
MW0006705	T3_positive	Danthron	丹蒽醌	Quinones	醌类	Anthraquinone	蒽醌	C14H8O4	287.055	240.042	4.4883	[M+HCOO+2H]+	0.423228	3	0.6682	rp	117-10-2	2950	HMDB0029752	-	C10312	72527.9	61094.6	73123.1	68619.2	69335.9	80628.9	56070.2	56414.7	56421.1	-
MW0143198	T3_positive	4,4'-Dihydroxybenzophenone	4，4-二羟基二苯甲酮	Benzene and substituted derivatives	苯及其衍生物	Benzene and substituted derivatives	苯及其衍生物	C13H10O3	451.123	214.063	2.5203	[2M+Na]+	18.4831	3	0.6678	rp	611-99-4	69150	-	-	-	823343	710000	478305	87279.7	91295.3	117424	226009	225962	224389	-
MEDL02624	T3_positive	Piperlonguminine	荜茇明宁碱	Alkaloids	生物碱	Alkaloids	生物碱	C16H19NO3	358.111	273.137	2.9561	[M+K+HCOOH]+	12.439	3	0.6677	rp	5950-12-9	5320621	HMDB0030187	-	-	67632.5	60310.9	60741.3	70069.7	73836.1	34515.7	59510.9	57725.5	59974.1	-
MEDL02128	T3_positive	Pyridoxal phosphate	吡哆醛-5'-磷酸	Others	其它类	Vitamin	维生素	C8H10NO6P	316.135	247.025	3.5762	[M+Na+HCOOH]+	7.45601	3	0.6677	rp	54-47-7	1051	HMDB0001491	6275	C00018	793.56	1609.38	465.49	6910.05	5397.81	6368.39	1886.35	1401.66	1874.53	ko00730,ko00750,ko01100,ko01240
MEDP0729	T3_positive	Barbituric acid	巴比妥酸	Nucleotides and derivatives	核苷酸及其衍生物	Nucleotides and derivatives	核苷酸及其衍生物	C4H4N2O3	146.053	128.022	1.0013	[M+NH4]+	11.9137	3	0.6676	rp	67-52-7	6211	HMDB0041833	-	C00813	11921.2	10548.1	9538.29	6746.4	6918.26	7989.71	7191.88	7467.12	7486.67	ko00240,ko01100
MW0007258	T3_positive	Glycerol	甘油	Alcohol and amines	醇、胺类	Alcohols	醇类	C3H8O3	158.996	92.0473	1.1605	[M-2H+3Na]+	10.0136	3	0.6672	rp	56-81-5	753	HMDB0000131	-	C00116	6731.96	22342.2	14235.8	16453.3	11982.2	5083.61	12910.9	12792.9	12480.2	ko00040,ko00052,ko00561,ko01100,ko02010
ZINC5998812	T3_positive	Helilandin B	1-(6-羟基-2，3，4-三甲氧基苯基)-3-苯基-2-丙烯-1-酮	Others	其它类	Ketone compounds	酮类化合物	C18H18O5	315.345	314.115	6.4705	[M+H]+	0.64414	3	0.667	rp	70185-52-3 | 74064-14-5	6440432	-	-	-	734.2	1179.1	63.44	1882.15	730.97	1718.37	1924.47	1916.26	1669.17	-
MW0129481	T3_positive	Angolensin	1-(2,4-二羟苯基)-2-(4-甲氧基苯基）丙-1-酮	Others	其它类	Ketone compounds	酮类化合物	C16H16O4	583.182	272.105	6.1896	[2M+K]+	11.6246	3	0.6668	rp	642-39-7	3584988	HMDB0141947	-	-	76399.9	97544	77431	35654.1	60954.2	61846.9	61452.3	61844.4	63082.2	-
MEDP0234	T3_positive	Gluconolactone	D-葡萄糖酸-1,5-内酯	Others	其它类	Saccharides	糖类	C6H10O6	263.017	178.048	0.8024	[M+K+HCOOH]+	0.112716	3	0.6667	rp	90-80-2	7027	HMDB0000150	353	C00198	1.12917e+06	987657	1.18788e+06	772603	895014	778216	858352	862745	858433	ko00030,ko01100,ko01110,ko01200
MW0117325	T3_positive	Benzothiazole, 2,2'-methylenebis-	苯并噻唑，2,2'-亚甲基双-	Benzene and substituted derivatives	苯及其衍生物	Benzene and substituted derivatives	苯及其衍生物	C15H10N2S2	300.061	282.029	0.803	[M+NH4]+	3.6505	3	0.6666	rp	1945-78-4	74755	-	-	-	19997.7	5930.63	40468.4	30288.4	9660.83	17140.9	25053.5	24314.8	25000.1	-
MEDP1077	T3_positive	2'-O-Methyladenosine	2'-O-甲基腺苷	Nucleotides and derivatives	核苷酸及其衍生物	Nucleotides and derivatives	核苷酸及其衍生物	C11H15N5O4	299.133	281.112	1.1002	[M+NH4]+	22.2153	3	0.6664	rp	2140-79-6	102213	HMDB0004326	58235	-	3849.97	2268.92	7469.51	14146	10988.4	10691.6	7997.99	7636.84	7539.53	-
MW0116995	T3_positive	Imidazole	咪唑	Heterocyclic compounds	杂环化合物	Heterocyclic compounds	杂环化合物	C3H4N2	112.999	68.0374	1.069	[M-H+2Na]+	22.4923	3	0.6663	rp	288-32-4	795	HMDB0001525	4190	C01589	41057.5	45777.7	30025.5	54577.5	46227.4	49225.5	35542.6	36729.5	36868.5	-
MEDP1170	T3_positive	9-Octadecenal	9-十八烯醛	Others	其它类	Aldehyde compounds	醛类化合物	C18H34O	335.258	266.261	6.3505	[M+Na+HCOOH]+	3.674	3	0.6659	rp	5090-41-5	5283381	HMDB0030965	-	-	190329	334661	296829	235051	176271	126877	239440	246825	247628	-
MEDN0441	T3_positive	Eudesmic acid	3,4,5-三甲氧基苯甲酸	Phenolic acids	酚酸类	Phenolic acids	酚酸类	C10H12O5	213.074	212.069	0.7037	[M+H]+	3.684	3	0.6659	rp	118-41-2	8357	HMDB0033839	-	-	478.05	758.6	829.84	11569.1	8585.11	7521.27	3424.31	3440.82	3557.71	-
MW0006079	T3_positive	Arvanil	Arvanil	Phenolic acids	酚酸类	Phenolic acids	酚酸类	C28H41NO3	457.358	439.309	8.3199	[M+NH4]+	12.1543	3	0.6654	rp	128007-31-8	6449767	-	64918	-	14566.7	12390.9	17302.3	13720.4	11968.5	10873.6	8195.61	10390.5	10301.1	-
MEDN0050	T3_positive	L-Theanine	茶氨酸	Amino acids and derivatives	氨基酸及其衍生物	Amino acids and derivatives	氨基酸及其衍生物	C7H14N2O3	259.06	174.1	1.7297	[M+K+HCOOH]+	21.2262	3	0.6653	rp	3081-61-6	439378	HMDB0034365	-	C01047	20683.2	9898.67	22322.8	82342.5	87556.9	56284.6	38117.8	39755.2	39889.4	-
MW0157343	T3_positive	Tarennoside	塔伦诺苷	Terpenoids	萜类	Terpene	萜类	C16H22O9	397.092	358.126	4.8787	[M+K]+	1.93388	3	0.6647	rp	61081-59-2	182279	-	-	C11654	77007.6	89473	77271.9	72536.5	101666	62489.6	94952	101753	100462	-
MEDTP00538	T3_positive	3-Oxo-octanoic acid (2-oxo-tetrahydro-furan-3-YL)-amide	N-3-氧代辛酰基-L-高丝氨酸内酯	Amino acids and derivatives	氨基酸及其衍生物	Amino acids and derivatives	氨基酸及其衍生物	C12H19NO4	224.128	241.131	9.1476	[M+H-H2O]+	1.06824	3	0.6647	rp	147795-39-9	127293	-	36734	-	10881	8772.32	14662.5	15178.9	17643.2	13925.9	24459	21689.2	21436.2	-
MW0005020	T3_positive	Hydroxymethyltolbutamide	羟甲苯丁酰胺	Benzene and substituted derivatives	苯及其衍生物	Benzene and substituted derivatives	苯及其衍生物	C12H18N2O4S	355.103	286.099	3.4088	[M+Na+HCOOH]+	21.3363	3	0.6641	rp	1185112-19-9	3656	HMDB0006408	-	-	1.23645e+07	1.19988e+07	9.44405e+06	8.03448e+06	8.46433e+06	8.41399e+06	7.44959e+06	7.47108e+06	7.48585e+06	-
MEDL01856	T3_positive	Umbelliferone	7-羟基香豆素	Lignans and Coumarins	木脂素和香豆素	Coumarins	香豆素	C9H6O3	209.154	162.032	4.8005	[M+HCOO+2H]+	2.58445	3	0.664	rp	93-35-6	5281426	HMDB0029865	-	C09315	50812.1	41613	78572.4	44490.2	38552.4	40721	211765	211715	212172	ko00999,ko01110
MW0108345	T3_positive	Monoethylglycinexylidide	单乙基甘氨酸酯	Amino acids and derivatives	氨基酸及其衍生物	Amino acids and derivatives	氨基酸及其衍生物	C12H18N2O	413.304	206.142	6.2299	[2M+H]+	17.5716	3	0.664	rp	7728-40-7	24415	HMDB0060656	-	C16561	27107.2	20562.1	26865.1	2879.58	1509.77	4094.76	34428.8	35296.7	35229.6	-
MW0139977	T3_positive	Yangonin	甲氧醉椒素	Others	其它类	Stilbene	茋类	C15H14O4	555.151	258.089	5.193	[2M+K]+	19.0155	3	0.6638	rp	500-62-9	5281575	HMDB0034144	-	C09980	79749.1	76601.9	52247.7	15874.3	36871.7	25525.9	37391.8	37136.7	38590.5	-
MW0149874	T3_positive	Glutaminyl-arginine	谷氨酰胺酰-精氨酸	Amino acids and derivatives	氨基酸及其衍生物	Amino acids and derivatives	氨基酸及其衍生物	C11H22N6O4	387.132	302.17	4.253	[M+K+HCOOH]+	15.4365	3	0.6637	rp	126590-89-4	25216500	HMDB0028791	-	-	13192.3	8000.3	20992.1	11523.4	12053.7	13468.3	35115.8	30162.9	36293.2	-
MW0126367	T3_positive	Queuine	奎因	Alkaloids	生物碱	Alkaloids	生物碱	C12H15N5O3	563.417	277.118	3.8814	[M+K]+	7.99757	3	0.6633	rp	72496-59-4 | 69565-92-0	135398670	HMDB0001495	-	C01449	22050.8	19654.4	38452.4	19379.3	26446.3	23462.9	18844.6	20489	20188.2	-
FDATN00564	T3_positive	Nordihydroguaiaretic acid	去甲二氢愈创木酸	Benzene and substituted derivatives	苯及其衍生物	Benzene and substituted derivatives	苯及其衍生物	C18H22O4	643.258	302.152	4.3708	[2M+K]+	5.88045	3	0.6632	rp	500-38-9 | 27686-84-6	4534	HMDB0012270	62903	-	90868.6	39966.2	95990.3	389236	302636	270339	213561	208981	213286	-
MEDL01845	T3_positive	Homodihydrocapsaicin	高二氢辣椒碱 I	Alkaloids	生物碱	Phenolamine	酚胺	C19H31NO3	398.165	321.23	2.4991	[M-H+2K]+	2.88692	3	0.663	rp	20279-06-5	3084336	HMDB0036330	-	-	8016.41	14624.7	10879.5	9822.57	1972.25	14820.9	8957.45	5337.55	8180.3	-
MW0115025	T3_positive	Oxoamide	苯唑咪嗪	Alcohol and amines	醇、胺类	Amines	胺类	C10H12N2O2	423.146	192.09	1.6905	[2M+K]+	19.9247	3	0.6627	rp	713-05-3	436	HMDB0001004	5934	-	4950.09	92.09	8333.87	2501.19	1793.01	229.32	8036.74	7517.79	8047.06	-
MW0106148	T3_positive	Chorismic acid	分支酸	Organic acids	有机酸	Organic acids	有机酸	C10H10O6	470.138	226.048	2.5203	[2M+NH4]+	19.4933	3	0.6627	rp	617-12-9	12039	HMDB0012199	-	C00251	61432.5	61594.5	35668.6	7828.56	6507.07	9974.64	18774.6	18730.8	19050.1	ko00130,ko00400,ko00790,ko00996,ko00999,ko01100,ko01110,ko01230,ko01240
MEDP1605	T3_positive	Glu-glu	L-谷氨酰-L-谷氨酸	Amino acids and derivatives	氨基酸及其衍生物	Amino acids and derivatives	氨基酸及其衍生物	C10H16N2O7	294.135	276.096	2.9267	[M+NH4]+	18.2214	3	0.6623	rp	3929-61-1	439500	HMDB0028818	-	C01425	300.79	36.34	406.27	92.15	33.2	312.58	539.2	522.49	538.46	-
MW0139539	T3_positive	Retusin	5-羟基-3,7,3',4'-四甲氧基黄酮	Flavonoids	黄酮	Flavones	黄酮	C19H18O7	717.22	358.105	5.6911	[2M+H]+	0.0133484	3	0.6622	rp	1245-15-4	5352005	-	-	-	74451.5	86555.7	88147.6	43181.2	69732.2	26665.3	52958.6	54941.4	53323.5	-
MW0017207	T3_positive	Citronellyl acetate	醋酸香茅酯	Others	其它类	Lactones	内酯类化合物	C12H22O2	199.169	198.162	9.1601	[M+H]+	2.21155	3	0.6616	rp	150-84-5	9017	HMDB0034160	-	C12298	142949	142363	143740	146612	148258	142380	149655	150567	150124	-
MW0140160	T3_positive	Bunolol	布洛洛尔	Benzene and substituted derivatives	苯及其衍生物	Benzene and substituted derivatives	苯及其衍生物	C17H25NO3	309.227	291.183	5.1557	[M+NH4]+	3.8905	3	0.6616	rp	27591-01-1	3914	-	-	C04883	608.37	4453.34	1084.29	543.67	3709.83	4149.86	2774.14	2191.26	2579.62	-
MW0110480	T3_positive	2,6-Dihydroxypyridine	2,6-二羟基吡啶	Others	其它类	Vitamin	维生素	C5H5NO2	156.074	111.032	2.8073	[M-H+2Na]+	5.09225	3	0.6611	rp	626-06-2	69371	HMDB0000292	-	C03056	1656.93	2443.4	975.87	368.36	3152.45	2536.09	1335.15	1259.75	1230.5	ko00760,ko01100
MEDP1100	T3_positive	2-Pyrimidinemethanamine	2-氨基甲基嘧啶(盐酸盐)	Nucleotides and derivatives	核苷酸及其衍生物	Nucleotides and derivatives	核苷酸及其衍生物	C5H7N3	176.019	109.064	0.8923	[M-2H+3Na]+	16.9092	3	0.6611	rp	75985-45-4 | 60348-81-4	4658047	-	-	-	12810.6	22677.2	19203.6	2440.77	14381.1	11906.7	30800	29802	30728.3	-
MW0053785	T3_positive	Goyaglycoside h	Goyaglycoside H	Terpenoids	萜类	Triterpene Saponin	三萜皂苷	C42H70O15	815.5	814.471	8.7245	[M+H]+	22.7481	3	0.6603	rp	333333-19-0	85203191	HMDB0037123	-	-	259494	415519	550993	790850	599601	230421	64683.7	68723.3	66497.7	-
MEDP1584	T3_positive	2-Amino-2-deoxymannose	D-甘露糖胺	Nucleotides and derivatives	核苷酸及其衍生物	Nucleotides and derivatives	核苷酸及其衍生物	C6H13NO5	162.076	179.079	1.0703	[M+H-H2O]+	2.78948	3	0.6602	rp	14307-02-9 | 2636-92-2	123961	-	-	-	2553.45	7464.74	2714.21	2446.85	1334.9	3612.61	5817.17	4965.22	6147.67	-
MEDL02653	T3_positive	Kuwanon A	桑黄酮 A	Flavonoids	黄酮	Other Flavonoids	其它类黄酮	C25H24O6	481.113	420.157	5.1635	[M-H+2Na]+	23.3725	3	0.6595	rp	62949-77-3	44258296	HMDB0029505	-	-	16807.4	8913.48	10480.3	32646.9	46655.8	31637	25735	25459.9	25470.2	-
MW0137756	T3_positive	Tricoumaroyl spermidine	N1，N5，N10-三香豆酰亚精胺	Heterocyclic compounds	杂环化合物	Heterocyclic compounds	杂环化合物	C34H37N3O6	668.25	583.268	6.4107	[M+K+HCOOH]+	17.7404	3	0.6591	rp	131086-78-7 | 364368-18-3	14777879	-	-	C18069	5235.16	5859.57	1175.37	12804.5	12107.2	13422.5	7611.38	7476.76	7717.79	ko00940,ko01110
MEDL02041	T3_positive	Acacetin	金合欢素	Flavonoids	黄酮	Flavones	黄酮	C16H12O5	331.082	284.068	4.8852	[M+HCOO+2H]+	1.84886	3	0.6589	rp	480-44-4	5280442	HMDB0132457	-	C01470	16579.8	23374.4	19362.3	22688.6	12889.1	13092.8	51394.1	50171.6	55476.7	ko00944
MW0000537	T3_positive	Phenoxypropazine	苯氧丙嗪	Phenolic acids	酚酸类	Phenolic acids	酚酸类	C9H14N2O	189.096	166.111	0.5634	[M+Na]+	4.03275	3	0.6587	rp	3818-37-9	71467	-	-	-	3376.97	2214.79	2176.13	975.68	555.69	2250.51	2138.95	2652.82	2440.5	-
MW0141940	T3_positive	2,2-Dibutyl-3-(4-methoxyphenyl)-4-methyl-2H-1-benzopyran-7-ol acetate	2，2-二丁基-3-(4-甲氧基苯基)-4-甲基-2H-1-苯并吡喃-7-醇乙酸酯	Benzene and substituted derivatives	苯及其衍生物	Benzene and substituted derivatives	苯及其衍生物	C27H34O4	423.251	422.246	8.7245	[M+H]+	4.04908	3	0.6584	rp	5188-50-1	255271	-	-	-	3270.55	324.49	2396.42	1175.91	3417.19	3488.27	1203.03	2029.94	2335.01	-
MW0115208	T3_positive	Pyrovalerone	吡咯戊酮	Others	其它类	Ketone compounds	酮类化合物	C16H23NO	508.398	245.178	6.7303	[2M+NH4]+	15.426	3	0.658	rp	3563-49-3	14373	-	85216	-	68456	45082	43514.2	23881	21076.3	18562.5	32309.4	32204.6	31243.6	-
MW0007415	T3_positive	Isofenphos-methyl	甲基异苯磷	Benzene and substituted derivatives	苯及其衍生物	Benzene and substituted derivatives	苯及其衍生物	C14H22NO4PS	331.087	331.101	2.3986	[M+]+	0.755127	3	0.6577	rp	99675-03-3 | 83542-84-1	127394	-	263523	-	13543.8	13291.9	2001.94	20625.6	10743.4	17130.2	30067.8	29983	30504.5	-
MEDL01977	T3_positive	psi-Pelletierine	伪石榴皮碱	Alkaloids	生物碱	Piperidine alkaloids	哌啶类生物碱	C9H15NO	176.099	153.115	0.9411	[M+Na]+	4.0895	3	0.6575	rp	552-70-5	11096	HMDB0034580	-	C10865	3005.53	147.57	3811.18	502.94	1127.16	613.76	2119.59	2259.44	1971.36	ko00960,ko01110
MEDN1046	T3_positive	Pyrocatechol	邻苯二酚;儿茶酚	Phenolic acids	酚酸类	Phenolic acids	酚酸类	C6H6O2	152.078	110.037	2.4805	[M+CH3CN+H]+	15.4162	3	0.6574	rp	120-80-9	289	HMDB0000957	282	C15571	899.12	814.57	441.31	914.17	695.63	874.41	2147.23	2221.12	2323.12	-
MW0114702	T3_positive	Lacto-N-tetraose	乳糖-N-四糖	Others	其它类	Saccharides	糖类	C26H45NO21	754.26	707.248	4.8624	[M+HCOO+2H]+	6.91126	3	0.6572	rp	14116-68-8	440993	HMDB0006566	-	C06371	4966.28	1728.82	3361.71	11672.3	21460.1	15247.8	19678.3	18448.7	18751.5	-
MEDP1670	T3_positive	Gly-Gly-Phe	甘氨酸-甘氨酸-苯丙氨酸	Amino acids and derivatives	氨基酸及其衍生物	Amino acids and derivatives	氨基酸及其衍生物	C13H17N3O4	559.258	279.122	4.1002	[2M+H]+	8.0615	3	0.6571	rp	6234-26-0	6993373	-	21681	-	37015.7	39155.4	21395.1	57807.6	50751.4	46473.4	30063.5	20336.5	27005.1	-
MW0126293	T3_positive	Pyrazinamide	吡嗪酰胺	Organic acids	有机酸	Organic acids	有机酸	C5H5N3O	231.085	123.043	2.6586	[M+HCOO+2H]+	22.6095	3	0.657	rp	98-96-4	1046	HMDB0014483	-	C01956	72742.7	45320.5	69380.7	20381.8	22798.8	30749.2	65925.7	63308.4	63689.1	-
MW0117181	T3_positive	1-Methylbenzoimidazol-5-amine	1-甲基苯并咪唑-5-胺	Benzene and substituted derivatives	苯及其衍生物	Benzene and substituted derivatives	苯及其衍生物	C8H9N3	170.066	147.08	0.5648	[M+Na]+	4.11825	3	0.657	rp	10394-38-4	315499	-	-	-	23079.7	23101.9	24377.6	18649.8	22549.3	17152.6	23925	23087	24247	-
MW0106675	T3_positive	Ethyl N-acetyl-L-tyrosinate	N-乙酰-L-酪氨酸乙酯	Amino acids and derivatives	氨基酸及其衍生物	Amino acids and derivatives	氨基酸及其衍生物	C13H17NO4	525.232	251.116	4.5661	[2M+Na]+	22.7819	3	0.6559	rp	840-97-1	13289	HMDB0000866	44264	C01657	14341.6	12399.3	11687.9	25481.6	28742.4	13432.6	26410.6	26374.8	25848	-
MW0006311	T3_positive	Benzyl isothiocyanate	异硫氰酸苄酯	Benzene and substituted derivatives	苯及其衍生物	Benzene and substituted derivatives	苯及其衍生物	C8H7NS	196.05	149.03	3.6789	[M+HCOO+2H]+	16.8077	3	0.6559	rp	622-78-6	2346	HMDB0033969	-	C03098	457.79	539.52	338.7	947.84	1929.1	1176.82	1813.85	1699.22	1801.66	-
MW0109090	T3_positive	Phenylalanyl-alanyl-lysine	Phe Ala Lys	Amino acids and derivatives	氨基酸及其衍生物	Amino acids and derivatives	氨基酸及其衍生物	C18H28N4O4	406.242	364.211	3.4876	[M+CH3CN+H]+	6.08591	3	0.6554	rp	107889-42-9	5487956	-	22944	-	19227.1	9957.53	17824.5	9351.4	2524.99	3693.41	59008.5	58985.4	58348.3	-
MW0113071	T3_positive	4-Hydroxy-4-methyl-5-hexenoic acid gamma lactone	4-羟基-4-甲基-5-己烯酸γ-内酯	Others	其它类	Others	其它	C7H10O2	195.101	126.068	3.5073	[M+]+	6.99427	3	0.6549	rp	1073-11-6	102550	HMDB0032333	-	-	18888.3	9180	17758	19088.1	19899.8	10781.5	25551.5	25409.3	25802.7	-
MW0150691	T3_positive	Halistanol sulfate	硫酸卤烷醇	Organic acids	有机酸	Organic acids	有机酸	C29H52O12S3	727.227	688.262	2.6192	[M+K]+	4.22875	3	0.6547	rp	103065-20-9	73361	-	-	C17159	524162	535394	533368	359158	668979	400035	776763	747611	769022	-
MEDN0699	T3_positive	2-Phenylphenol	2-苯基苯酚	Phenolic acids	酚酸类	Phenolic acids	酚酸类	C12H10O	363.128	170.073	2.5004	[2M+Na]+	16.3572	3	0.6546	rp	90-43-7	7017	HMDB0032582	-	C02499	12843.5	15615	11511.2	15563.5	15488.3	15683.5	19420.8	18819.2	19232.6	-
MEDL02217	T3_positive	Moupinamide	N-阿魏酰酪胺	Alkaloids	生物碱	Phenolamine	酚胺	C18H19NO4	665.222	313.131	2.8172	[2M+K]+	9.25207	3	0.6543	rp	66648-43-9	5280537	HMDB0029365	-	C02717	10272.1	11067.7	14707	20834.5	19007.4	18497.1	13286.2	12725.3	12881.3	-
MEDL02040	T3_positive	(+)-Gallocatechin	没食子儿茶素	Flavonoids	黄酮	Flavanols	黄烷醇类	C15H14O7	289.071	306.074	2.5203	[M+H-H2O]+	0.148176	3	0.6533	rp	970-73-0	65084	HMDB0038365	-	C12127	344331	240551	179006	37697.2	75849.3	48984.5	92228.2	92812.8	95132.1	ko00941,ko01110
MW0124481	T3_positive	Isoniazid	异烟肼	Heterocyclic compounds	杂环化合物	Heterocyclic compounds	杂环化合物	C6H7N3O	313.092	137.059	2.2012	[2M+K]+	23.5429	3	0.6533	rp	54-85-3	3767	HMDB0015086	-	C07054	22083.3	22732.2	25604.2	21041.3	26115.5	22974.6	29186	27875.7	29143.3	-
MW0007107	T3_positive	Felbamate	异氨酯	Benzene and substituted derivatives	苯及其衍生物	Benzene and substituted derivatives	苯及其衍生物	C11H14N2O4	277.216	238.095	6.6504	[M+K]+	20.1973	3	0.6532	rp	25451-15-4	3331	HMDB0015084	-	C07501	23641.3	22886.4	33720.1	28800.3	54228.9	33523.6	26678.4	26826.5	26967.3	-
MW0127298	T3_positive	3-[(2-methylbenzyl)sulfanyl]-1H-1,2,4-triazol-5-amine	3-[(2-甲基苄基)硫烷基]-1H-1,2,4-triazol-5-amine	Benzene and substituted derivatives	苯及其衍生物	Benzene and substituted derivatives	苯及其衍生物	C10H12N4S	238.107	220.078	1.3576	[M+NH4]+	4.33225	3	0.6526	rp	849524-40-9	4317248	-	-	-	401.36	2549.03	6219.74	11879.1	14043.6	10912.8	1216.08	1233.71	1276.99	-
MW0004334	T3_positive	4-(4-Oxo-2-thioxo-thiazolidin-3-yl)-benzoic acid	4-(4-Oxo-2-thioxo-thiazolidin-3-yl)-苯甲酸	Benzene and substituted derivatives	苯及其衍生物	Benzene and substituted derivatives	苯及其衍生物	C10H7NO3S2	271.013	252.987	0.8823	[M+NH4]+	4.33625	3	0.6525	rp	6322-60-7	233538	-	-	-	9034.17	5465.62	6407.27	1962.87	10089.6	8086.83	10132.4	8798.52	10581.2	-
MEDN1324	T3_positive	5-Phenylvaleric acid	5-苯基戊酸	Organic acids	有机酸	Organic acids	有机酸	C11H14O2	201.089	178.099	8.7372	[M+Na]+	17.2089	3	0.6523	rp	2270-20-4	16757	HMDB0002043	6456	-	1329.25	3218.01	1934.18	2533.12	2017.1	2711.56	3143.73	3041.24	3153.87	-
MEDP1367	T3_positive	Ala-Tyr	丙氨酸酪氨酸	Amino acids and derivatives	氨基酸及其衍生物	Amino acids and derivatives	氨基酸及其衍生物	C12H16N2O4	253.129	252.111	1.7559	[M+H]+	23.6516	3	0.6523	rp	3061-88-9	92946	HMDB0028699	-	-	12904.3	8983.09	12676.8	7240.97	6546.05	14588.2	12387.8	12306.1	12421.9	-
MEDP2124	T3_positive	Ethyl (R)-(-)-mandelate	(R)-(-)-扁桃酸乙酯	Benzene and substituted derivatives	苯及其衍生物	Benzene and substituted derivatives	苯及其衍生物	C10H12O3	181.086	180.079	4.2137	[M+H]+	0.213942	3	0.652	rp	10606-72-1	6951556	-	-	-	28029.9	25596.6	16965.1	16140.6	35870	14564.4	16905.5	16668.4	17427.3	-
MW0052320	T3_positive	[(2R,7R,9R,10R,11S)-11-acetyloxy-10-hydroxy-1,5-dimethylspiro[8-oxatricyclo[7.2.1.02,7]dodec-5-ene-12,2'-oxirane]-2-yl]methyl acetate	[(2R,7R,9R,10R,11S)-11-acetyloxy-10-hydroxy-1,5-dimethylspiro[8-oxatricyclo[7.2.1.02,7]dodec-5-ene-12,2'-oxirane] -2-基]乙酸甲酯	Alcohol and amines	醇、胺类	Alcohols	醇类	C19H26O7	331.154	366.168	4.4284	[M+H-2H2O]+	0.896108	3	0.6518	rp	2270-40-8	5458294	HMDB0035104	-	-	437023	478503	350301	357608	383607	403784	306071	304484	306021	-
MEDL00008	T3_positive	L-cystine	L-胱氨酸	Amino acids and derivatives	氨基酸及其衍生物	Amino acids and derivatives	氨基酸及其衍生物	C6H12N2O4S2	304.043	240.024	1.2452	[M+CH3CN+Na]+	2.98808	3	0.6518	rp	56-89-3	67678	HMDB0000192	5207	C00491	3365.45	4731.37	7190.11	50.35	1428.58	1875.11	4868.32	4425.99	4698.87	ko00270,ko01100,ko02010
MEDN1401	T3_positive	5-Phenylpenta-2,4-dienoic acid	5-苯基戊烷-2,4-双酸	Organic acids	有机酸	Organic acids	有机酸	C11H10O2	371.115	174.068	3.3497	[2M+Na]+	21.88	3	0.6517	rp	1552-94-9 | 28010-12-0 | 185152-35-6 | 38446-98-9	1549512	-	44089	-	142230	195972	162696	173740	173340	69848.6	127251	116817	129220	-
MW0109110	T3_positive	2-[[2-[[2-[(2-Amino-3-phenylpropanoyl)amino]acetyl]amino]-3-phenylpropanoyl]amino]acetic acid	Phe Gly Phe Gly	Amino acids and derivatives	氨基酸及其衍生物	Amino acids and derivatives	氨基酸及其衍生物	C22H26N4O5	503.116	426.19	2.2111	[M-H+2K]+	21.1582	3	0.6515	rp	59005-83-3	335053	-	65366	-	88745.2	107302	62475.6	126453	124822	146639	27667.6	23091.6	28654.9	-
MEDN0346	T3_positive	Vanillic acid	香草酸	Phenolic acids	酚酸类	Phenolic acids	酚酸类	C8H8O4	215.055	168.042	1.7505	[M+HCOO+2H]+	1.27825	3	0.6509	rp	121-34-6	8468	HMDB0000484	5471	C06672	84703.9	52893.3	71753.5	84489.2	28006.6	37385.2	92508.6	76243.2	84295.1	-
MEDL01954	T3_positive	2'-Hydroxygenistein	2'-羟基染料木素	Flavonoids	黄酮	Isoflavones	异黄酮	C15H10O6	371.01	286.048	1.1605	[M+K+HCOOH]+	14.7664	3	0.6508	rp	1156-78-1	5282074	HMDB0034014	-	C12134	20851.7	14500.9	22196	16628.9	12579.4	6470.33	24782.6	24402.6	25471.1	ko00943
MEDL01830	T3_positive	(1E)-1,7-bis(4-hydroxy-3-methoxyphenyl)hept-1-ene-3,5-dione	二氢姜黄素	Phenolic acids	酚酸类	Phenolic acids	酚酸类	C21H22O6	353.144	370.142	4.1548	[M+H-H2O]+	14.1484	3	0.6508	rp	76474-56-1	10429233	HMDB0031552	-	-	51800	50880.5	59394.6	103737	104762	72090.8	99827.4	98530.5	99893.3	-
MEDP1597	T3_positive	Securinine	一叶秋碱	Alkaloids	生物碱	Terpenoid alkaloids	萜类生物碱	C13H15NO2	332.134	217.11	2.3618	[M-2H+3K]+	3.95473	3	0.6505	rp	5610-40-2	442872	-	43991	-	104003	75392.6	118789	60418.4	68968.5	59216.1	120424	120585	122715	-
MEDN0680	T3_positive	Ethylparaben	4-羟基苯甲酸乙酯	Phenolic acids	酚酸类	Phenolic acids	酚酸类	C9H10O3	235.06	166.063	2.4005	[M+Na+HCOOH]+	5.09973	3	0.6504	rp	120-47-8	8434	HMDB0032573	-	-	19058.4	21795.4	40908.7	42329.7	64287.4	34722.8	61394.4	62366.2	62318	-
MEDP0075	T3_positive	Nα-Acetyl-L-Arginine	Nα-乙酰-L-精氨酸	Amino acids and derivatives	氨基酸及其衍生物	Amino acids and derivatives	氨基酸及其衍生物	C8H16N4O3	433.244	216.122	5.0355	[2M+H]+	15.5544	3	0.6504	rp	155-84-0	67427	HMDB0004620	-	-	233547	100022	117730	8322.03	1056.01	5011.2	64841.2	64304.2	63218.4	-
MW0108624	T3_positive	Acetylglutamine	N-乙酰谷氨酰胺	Amino acids and derivatives	氨基酸及其衍生物	Amino acids and derivatives	氨基酸及其衍生物	C7H12N2O4	233.042	188.08	0.7438	[M-H+2Na]+	23.0343	3	0.6502	rp	2490-97-3	25561	HMDB0006029	-	-	493232	421454	536641	1.2398e+06	758635	692847	957185	958542	976061	-
MW0149373	T3_positive	Gabunine	加布宁	Alkaloids	生物碱	Alkaloids	生物碱	C42H50N4O5	691.373	690.378	5.6614	[M+H]+	11.3039	3	0.6494	rp	1357-30-8	11953929	-	-	C09195	10618.3	3755.55	29631.9	1046.52	2444.96	3921.16	6190.55	6102.86	6233.23	-
MEDP1796	T3_positive	Perillyl alcohol	紫苏子醇	Terpenoids	萜类	Monoterpenoids	倍萜	C10H16O	221.117	152.12	4.859	[M+Na+HCOOH]+	5.43587	3	0.649	rp	536-59-4	10819	HMDB0003634	6969	C02452	19363.7	16782.4	11672.3	23668.4	21295.8	31662.9	26870.1	27176.3	26707.2	ko00902,ko01110
MW0003591	T3_positive	(3,5-Dimethoxyphenyl)(4-methoxyphenyl)methanone	3,4'，5-三甲氧基二苯甲酮	Benzene and substituted derivatives	苯及其衍生物	Benzene and substituted derivatives	苯及其衍生物	C16H16O4	386.988	272.105	1.2198	[M-2H+3K]+	17.6859	3	0.649	rp	94709-12-3	24261633	-	44854	-	84963.9	102244	107141	151712	55341.2	67711.3	97904.8	95536.4	97785.1	-
MW0103335	T3_positive	2'-Deoxyadenosine-5'-diphosphate	2'-脱氧腺苷-5'-二磷酸钠盐	Nucleotides and derivatives	核苷酸及其衍生物	Nucleotides and derivatives	核苷酸及其衍生物	C10H15N5O9P2	411.034	411.034	3.3498	[M+]+	5.73902	3	0.6484	rp	2793-06-8	188966	HMDB0001508	-	C00206	3614.54	4425.36	6395.75	2967.14	3655.27	6684.09	5869.3	6153.87	5533.64	ko00230,ko01100,ko01232
MW0052343	T3_positive	Diethyl succinate	丁二酸二乙酯	Others	其它类	Lactones	内酯类化合物	C8H14O4	387.13	174.089	3.2313	[2M+K]+	23.1492	3	0.6483	rp	123-25-1	31249	HMDB0033838	-	-	74093.8	30970.1	49197.7	634382	638050	570095	200985	194635	190749	-
MW0114924	T3_positive	Di-N-acetylchitobiose	二-N-乙酰壳二糖	Others	其它类	Saccharides	糖类	C16H28N2O11	488.179	424.169	5.7307	[M+CH3CN+Na]+	3.82141	3	0.6481	rp	13088-78-3	160244	HMDB0062702	-	-	50173.5	40133.2	36279.4	46972.2	129414	76407	31047.8	32126.2	32181	-
MW0001185	T3_positive	(4-Aminopiperidin-1-yl)(4-methoxyphenyl)methanone	(4-氨基哌啶-1-基)(4-甲氧基苯基)甲酮	Benzene and substituted derivatives	苯及其衍生物	Benzene and substituted derivatives	苯及其衍生物	C13H18N2O2	235.145	234.137	2.2111	[M+H]+	4.56975	3	0.6479	rp	886507-49-9	4778214	-	-	-	7536.24	9840.23	279.94	33123.6	21069.5	4294.57	1741.92	1653.83	1842.35	-
MEDN0225	T3_positive	D-Xylose	D-木糖	Others	其它类	Saccharides	糖类	C5H10O5	173.044	150.053	4.3593	[M+Na]+	4.19421	3	0.6479	rp	58-86-6	135191	HMDB0000098	314	C00181	698.22	92.51	353.11	172284	131086	140509	55046	54757.1	55039.6	ko00040,ko00520,ko01100,ko02010
MW0138571	T3_positive	Meloside A	异牡荆素-2''-O-β-D-葡萄糖苷	Flavonoids	黄酮	Flavones	黄酮	C27H30O15	594.161	594.159	6.8702	[M+]+	2.22044	3	0.6476	rp	60767-80-8 | 189033-11-2	185995	HMDB0029484	-	C04199	19066.8	19584.9	16631.4	30114.2	37492.6	43883.6	13397.6	13432.1	13242.4	ko00944
MW0117493	T3_positive	Thiophene-2-acetamide	噻吩-2-乙酰胺	Alcohol and amines	醇、胺类	Amines	胺类	C6H7NOS	142.039	141.025	0.5653	[M+H]+	4.5865	3	0.6475	rp	4461-29-4	78208	-	-	-	64072.5	59585.2	71859.7	48376.7	57055.2	49298.4	77936.7	78811.6	78721.1	-
MW0063788	T3_positive	Tetracosanal	Tetracosanal	FA	脂肪酰类	Others	其它	C24H48O	421.362	352.37	8.4845	[M+Na+HCOOH]+	4.32045	3	0.6473	rp	57866-08-7	557529	-	75377	-	3923.82	6600.92	20668.8	13968.9	18146	14663.1	13753.4	13695.5	14174.4	-
MW0000104	T3_positive	7-Ethyl-10-(4-N-aminopentanoic acid)-1-piperidino)carbonyloxycamptothecin	7-乙基-10-(4-N-氨基戊酸)-1-(哌啶基）羰氧基喜树碱	Alkaloids	生物碱	Quinoline alkaloids	喹啉类生物碱	C33H38N4O8	601.269	618.269	4.2137	[M+H-H2O]+	11.5212	3	0.6471	rp	181467-56-1	10077584	HMDB0060661	-	-	1137.84	2569.11	15721.9	143494	112900	86452.4	26153	24640	26210.3	-
MW0113836	T3_positive	Acarbose	阿卡波糖	Others	其它类	Saccharides	糖类	C25H43NO18	684.204	645.248	6.5104	[M+K]+	4.62797	3	0.6467	rp	56180-94-0	41774	HMDB0014429	-	C06802	63607	62449.1	62923.4	58746.5	61522	70817.2	86554.1	86552.9	84857.6	ko01100,ko01110
MW0116861	T3_positive	1-Acetylpiperidine	1-乙酰基哌啶	Heterocyclic compounds	杂环化合物	Heterocyclic compounds	杂环化合物	C7H13NO	174.112	127.1	1.0802	[M+HCOO+2H]+	2.15409	3	0.6467	rp	618-42-8	12058	-	263509	-	1928.12	689.37	3343.23	9111.68	5540.59	7250.86	5181.94	5034.56	4996.62	-
MEDP0369	T3_positive	Pyridoxamine	4-(氨甲基)-5-(羟甲基)-2-甲基吡啶-3-醇	Alkaloids	生物碱	Alkaloids	生物碱	C8H12N2O2	359.168	168.09	3.783	[2M+Na]+	0.812254	3	0.6464	rp	85-87-0	1052	HMDB0001431	238	C00534	65715.8	14025.1	60523.7	77046.4	88807	78611.4	55898.9	56463.6	56898.7	ko00750,ko01100
MW0139607	T3_positive	Rottlerin	揪毒素	Phenolic acids	酚酸类	Phenolic acids	酚酸类	C30H28O8	539.162	516.178	5.8506	[M+Na]+	4.68445	3	0.6456	rp	82-08-6	5281847	-	-	-	31471.7	28453.5	45378.7	20168.8	35229.2	47096.9	39112	39080.7	38124.7	-
MW0014038	T3_positive	3-Hexaprenyl-4,5-dihydroxybenzoic acid	3-己烯-4，5-二羟基苯甲酸酯	Benzene and substituted derivatives	苯及其衍生物	Benzene and substituted derivatives	苯及其衍生物	C37H54O4	563.415	562.402	4.5079	[M+H]+	3.45627	3	0.6452	rp	63975-40-6	5280760	HMDB0001063	5976	C05200	15415.1	31541	18975.2	34968.1	27962.1	20804.3	23474.4	27661.4	12640.2	-
MW0116893	T3_positive	1-Benzyl-4-hydroxy-5-oxo-2,5-dihydro-1H-pyrrole-3-carboxylic acid ethyl ester	1-苄基-3-羟基-2-氧[5H]吡咯-4-羧酸乙酯	Benzene and substituted derivatives	苯及其衍生物	Benzene and substituted derivatives	苯及其衍生物	C14H15NO4	561.176	261.1	6.029	[2M+K]+	24.5385	3	0.6451	rp	4450-98-0	54677973	-	44535	-	25138.5	29845.9	29259.5	26575.3	104824	69879.1	49372.4	50992.4	50480.4	-
MW0124677	T3_positive	Linalyl oxide	氧化芳樟醇	Heterocyclic compounds	杂环化合物	Heterocyclic compounds	杂环化合物	C10H18O2	358.295	170.131	6.2299	[2M+NH4]+	4.11004	3	0.6451	rp	60047-17-8	22310	HMDB0035907	-	-	7995.98	6580.37	8633.45	7224.89	10150.7	8290.78	8546.67	8753.51	8888.43	-
MW0169766	T3_positive	Resorcinol sulfoxide	间苯二酚亚砜	Benzene and substituted derivatives	苯及其衍生物	Benzene and substituted derivatives	苯及其衍生物	C12H10O5S	284.05	266.025	0.555	[M+NH4]+	4.7355	3	0.6446	rp	62845-75-4	5044578	-	4087	-	16514.6	15643.9	20784.9	12187	14854.2	12879.2	23531.6	23208.4	22524	-
MW0127974	T3_positive	N-Feruloyl dopamine, trans-	N-Trans-feruloyldopamine	Alkaloids	生物碱	Alkaloids	生物碱	C18H19NO5	368.085	329.126	4.7324	[M+K]+	8.65716	3	0.6446	rp	142350-99-0	16119330	HMDB0137055	-	-	11198.2	3931.62	14231.1	15374.1	16069.3	16860.6	12396.1	8266.86	11624.5	-
MEDN0040	T3_positive	Glyc-Pro	L-甘氨酰-L-脯氨酸	Amino acids and derivatives	氨基酸及其衍生物	Amino acids and derivatives	氨基酸及其衍生物	C7H12N2O3	219.101	172.085	4.605	[M+HCOO+2H]+	9.74752	3	0.6445	rp	704-15-4	79101	HMDB0000721	-	-	123128	134590	109745	64992.2	51662.2	63215	68062	68682.6	68425.8	-
MW0007582	T3_positive	Menadione	维生素K3	Others	其它类	Vitamin	维生素	C11H8O2	257.013	172.052	0.8823	[M+K+HCOOH]+	18.2019	3	0.6443	rp	58-27-5	4055	HMDB0001892	3910	C05377	203963	245408	188425	163155	148657	136109	247521	240109	246269	-
MW0142444	T3_positive	2-Isoprenylemodin	2-异戊二烯大黄素	Benzene and substituted derivatives	苯及其衍生物	Benzene and substituted derivatives	苯及其衍生物	C20H18O5	694.265	338.115	5.5325	[2M+NH4]+	5.61914	3	0.6441	rp	82345-58-2	442750	-	-	-	76794.6	71549.2	75484	10576.2	826.45	9791.83	46785.4	46754.4	46655.2	-
FDATN00011	T3_positive	Lenalidomide	来那度胺	Alcohol and amines	醇、胺类	Amines	胺类	C13H13N3O3	557.166	259.096	5.6316	[2M+K]+	17.7312	3	0.644	rp	191732-72-6 | 443912-14-9	216326	HMDB0014623	-	-	589897	848288	559490	1.03919e+06	1.18952e+06	1.16073e+06	640310	640981	642807	-
MW0103851	T3_positive	D-4-Hydroxyphenylglycine	D-4-羟基苯甘氨酸	Amino acids and derivatives	氨基酸及其衍生物	Amino acids and derivatives	氨基酸及其衍生物	C8H9NO3	352.161	167.058	3.5959	[2M+NH4]+	24.1818	3	0.6438	rp	22818-40-2	89853	-	34528	C03493	6013.9	5503.88	1374.73	11398.8	10465.4	10835.1	9991.25	9716.63	9682.4	-
MEDN1569	T3_positive	Piperlongumine	荜茇酰胺	Alkaloids	生物碱	Pyridine alkaloids	吡啶类生物碱	C17H19NO5	480.171	317.126	2.3206	[M+Na]+	7.01666	3	0.6433	rp	20069-09-4	637858	HMDB0030341	-	C10166	203672	100376	133437	131898	163498	196041	240755	244401	246816	-
MEDN1056	T3_positive	Iminodiacetic acid	亚氨基二乙酸	Organic acids	有机酸	Organic acids	有机酸	C4H7NO4	197.045	133.037	2.102	[M+CH3CN+Na]+	21.7001	3	0.643	rp	142-73-4	8897	HMDB0011753	-	C19911	21636.4	43754.4	26745.7	49773.3	7520.17	25045.7	19626.8	22682.4	22894.2	-
MW0132606	T3_positive	3',4'-Dimethoxyflavone	3',4'-二甲氧基黄酮	Flavonoids	黄酮	Flavones	黄酮	C17H14O4	582.204	282.089	2.102	[2M+NH4]+	19.8656	3	0.643	rp	4143-62-8	688674	HMDB0246111	44014	-	13481.4	3134.11	22094.5	81663.9	61838.9	50979.3	59439.3	59749.8	59753.8	-
MW0000736	T3_positive	p-Tolylphosphonic acid	对甲苯基膦酸	Benzene and substituted derivatives	苯及其衍生物	Benzene and substituted derivatives	苯及其衍生物	C7H9O3P	195.022	172.029	0.9155	[M+Na]+	4.828	3	0.6428	rp	3366-72-1	101351	-	-	-	19610	3442.2	9982.25	5632.98	11558.6	13759.9	15460.8	14004.3	8889.31	-
MEDL02189	T3_positive	Gramine	芦竹碱	Alkaloids	生物碱	Plumerane	吲哚类生物碱	C11H14N2	259.096	174.116	5.392	[M+K+HCOOH]+	21.4553	3	0.6425	rp	87-52-5	6890	HMDB0035762	-	C08304	61801	11015.9	38326.6	357.41	467.02	1465.25	8666.15	8036.63	7587.03	ko00999,ko01110
MEDL01768	T3_positive	6-O-Acetylarbutin	6-O-乙酰熊果苷	Phenolic acids	酚酸类	Phenolic acids	酚酸类	C14H18O8	315.108	314.1	2.8769	[M+H]+	1.18873	3	0.6421	rp	10338-88-2	14542705	HMDB0034060	-	-	2370.19	240.47	2181.97	22525.8	4617.18	8621.57	26529.6	26539.5	26734.2	-
MEDP1218	T3_positive	3-Amino-2-naphthoic acid	3-氨基-2-萘甲酸	Alkaloids	生物碱	Alkaloids	生物碱	C11H9NO2	234.084	187.063	4.3694	[M+HCOO+2H]+	22.7165	3	0.6419	rp	5959-52-4	22244	-	34509	-	14429.9	16897.3	5261	13908.5	14755.8	14926	10589.4	10844.7	10867	-
MEDL02258	T3_positive	Nordihydrocapsaicin	去甲二氢辣椒素	Alkaloids	生物碱	Phenolamine	酚胺	C17H27NO3	378.176	293.199	2.2606	[M+K+HCOOH]+	21.8743	3	0.6417	rp	28789-35-7	168836	HMDB0036328	-	C20216	30188	24302.5	35064.5	17777.3	24016	22060.9	35132.1	35414.6	35940.1	-
MEDP0054	T3_positive	Glutamine	L-谷氨酰胺	Amino acids and derivatives	氨基酸及其衍生物	Amino acids and derivatives	氨基酸及其衍生物	C5H10N2O3	215.055	146.069	1.2789	[M+Na+HCOOH]+	18.8195	3	0.6417	rp	56-85-9	5961	HMDB0000641	5614	C00064	116288	42479	120476	146.78	50541.1	25237.1	55365.8	58377	58854	ko00220,ko00230,ko00240,ko00250,ko00470,ko00630,ko00750,ko00910,ko00970,ko01100,ko01230,ko01232,ko01240,ko02010
MW0148776	T3_positive	2'Deoxy-thymidine-5'-diphospho-alpha-D-glucose	脱氧胸苷二磷酸-葡萄糖	Nucleotides and derivatives	核苷酸及其衍生物	Nucleotides and derivatives	核苷酸及其衍生物	C16H26N2O16P2	587.072	564.076	3.6454	[M+Na]+	4.05325	3	0.6416	rp	2196-62-5	443210	HMDB0001328	-	C00842	5361.38	5417.35	3650.06	3341.96	3580.75	4455.9	4685.4	4878.12	4726.14	ko00523,ko01100,ko01110,ko01250
MW0143830	T3_positive	6'''-Feruloylspinosin	6'''-阿魏酰斯皮诺素	Flavonoids	黄酮	Flavones	黄酮	C38H40O18	785.23	784.221	4.804	[M+H]+	6.24429	3	0.6415	rp	77690-92-7	21597353	-	-	C17836	1693.81	1799.81	3902.1	54982.4	19224.9	39197.3	41463.6	40978.8	38977.6	-
MW0130333	T3_positive	8-[5-(5,7-Dihydroxy-4-oxo-2,3-dihydrochromen-2-yl)-2-hydroxyphenyl]-5,7-dihydroxy-2-(4-hydroxyphenyl)chromen-4-one	8-[5-(5,7-Dihydroxy-4-oxo-2,3-dihydrochromen-2-yl)-2-hydroxyphenyl]-5,7-dihydroxy-2-(4-hydroxyphenyl)chromen-4-one	Flavonoids	黄酮	Flavones	黄酮	C30H20O10	579.051	540.106	0.9023	[M+K]+	25.2679	3	0.6413	rp	34340-51-7	16066857	-	-	-	40422.6	39031.4	55698.3	499.8	11365	21862.8	40243.9	39718.7	39690.2	-
MEDN0533	T3_positive	Xanthosine	黄苷	Nucleotides and derivatives	核苷酸及其衍生物	Nucleotides and derivatives	核苷酸及其衍生物	C10H12N4O6	569.15	284.076	3.3556	[2M+H]+	16.029	3	0.6411	rp	146-80-5	64959	HMDB0000299	3408	C01762	159682	133688	181062	54922.8	89490.4	78600.7	72363.7	71110.2	73443.6	ko00230,ko00232,ko01100,ko01110,ko01232,ko02010
MWS-04-288g_N	T3_positive	Phenyl dihydrogen phosphate	苯基磷酸	Benzene and substituted derivatives	苯及其衍生物	Benzene and substituted derivatives	苯及其衍生物	C6H7O4P	139.002	174.008	1.6123	[M+H-2H2O]+	19.5817	3	0.6411	rp	701-64-4	12793	-	-	C02734	97892.3	104453	58128.4	55414.9	99677	97813.9	99840.3	101796	99971.5	-
MW0016109	T3_positive	beta-Cryptoxanthin	β-隐黄质	Alcohol and amines	醇、胺类	Alcohols	醇类	C40H56O	597.394	552.433	6.3907	[M-H+2Na]+	14.7634	3	0.641	rp	472-70-8	5281235	HMDB0033844	-	C08591	216842	283065	16955.1	50183.2	10885.1	15207.3	110726	104086	101175	ko00906,ko01110
MW0002167	T3_positive	2,3-Dimethoxyphenol	2，3-二甲氧基苯酚	Phenolic acids	酚酸类	Phenolic acids	酚酸类	C8H10O3	331.12	154.063	9.2361	[2M+Na]+	16.0843	3	0.6405	rp	5150-42-5 | 25155-26-4	78828	HMDB0131479	-	-	37380.5	12138.5	42044.1	35837.3	34835.5	39432.7	36206.7	35707.8	36118.2	-
MEDP1098	T3_positive	5-Methoxyindoleacetate	甲氧基吲哚乙酸	Alkaloids	生物碱	Plumerane	吲哚类生物碱	C11H11NO3	411.144	205.074	6.3703	[2M+H]+	23.672	3	0.6396	rp	3471-31-6	18986	HMDB0004096	7016	C05660	71571.9	82231.5	52378.4	29856.8	61058.8	54970.2	49396.1	48474.8	49371.2	ko00380
MEDL00066	T3_positive	2-Hydroxy-2-methylbutyric acid	2-羟基-2-甲基丁酸	Organic acids	有机酸	Organic acids	有机酸	C5H10O3	182.088	118.063	2.2606	[M+CH3CN+Na]+	20.9797	3	0.6393	rp	3739-30-8	95433	HMDB0001987	6416	-	13022.5	7693.64	11690.3	628.06	9162.06	4983.83	10671.1	11161.4	11222.5	-
MW0106133	T3_positive	Cefpiramide	头孢匹胺	Organic acids	有机酸	Organic acids	有机酸	C25H24N8O7S2	651.089	612.121	0.8217	[M+K]+	5.00438	3	0.6393	rp	70797-11-4	636405	HMDB0014574	-	C13376	4447.2	4710.8	13905	2535.24	3018.01	10354.8	7419.94	6621.08	4496.21	-
MW0054350	T3_positive	Ligstroside	Ligstroside	Terpenoids	萜类	Monoterpenoids	倍萜	C25H32O12	525.203	524.189	1.9462	[M+H]+	5.00446	3	0.6393	rp	35897-92-8	14136859	HMDB0034751	-	-	5722.1	6159.64	3821.47	3995.65	11397.8	14379.4	8929.52	7973.19	4180.67	-
MEDP1102	T3_positive	Carnitine C10:0	癸酰基左旋肉碱	FA	脂肪酰类	CAR	酰基肉碱	C17H33NO4	430.118	315.241	1.1105	[M-2H+3K]+	7.10758	3	0.6393	rp	1492-27-9	11953821	HMDB0000651	-	-	59982.7	43765.5	67982.6	9865.73	30740.9	13875.4	16260.2	14887.6	17270.4	-
MEDL00662	T3_positive	3-(2-Hydroxyphenyl)propanoic acid	3-(2-羟苯基)丙酸	Organic acids	有机酸	Organic acids	有机酸	C9H10O3	371.098	166.063	2.7087	[2M+K]+	19.2336	3	0.6392	rp	495-78-3	873	HMDB0033752	-	C01198	390048	423080	301017	440727	414371	449752	410333	413478	410959	ko00360,ko00999,ko01100
MW0007335	T3_positive	Phenylacetaldehyde	苯乙醛	Phenolic acids	酚酸类	Phenolic acids	酚酸类	C8H8O	612.183	120.058	8.823	[M+NH4]+	18.517	3	0.6392	rp	122-78-1	998	HMDB0006236	-	C00601	504947	232010	383654	424843	414216	400493	415278	416946	421268	ko00360,ko01100
MW0128017	T3_positive	Catechin tetramethylether	儿茶素四甲醚	Benzene and substituted derivatives	苯及其衍生物	Benzene and substituted derivatives	苯及其衍生物	C19H22O6	364.184	346.142	4.5661	[M+NH4]+	8.55592	3	0.6388	rp	51079-25-5	182659	-	43598	-	2355.12	4402.27	3896.65	8485.11	6031.52	7228.58	11047.4	10733.7	11027.7	-
MW0123319	T3_positive	Chromone	色酮	Others	其它类	Ketone compounds	酮类化合物	C9H6O2	147.044	146.037	2.6389	[M+H]+	2.21861	3	0.6385	rp	491-38-3	10286	HMDB0032938	-	-	200783	284656	170967	113828	146690	156960	153001	153015	152250	-
MW0113948	T3_positive	Azacitidine	阿扎胞苷	Heterocyclic compounds	杂环化合物	Heterocyclic compounds	杂环化合物	C8H12N4O5	261.101	244.081	8.941	[M+NH4]+	13.5572	3	0.6383	rp	320-67-2	9444	HMDB0015063	-	C11262	106057	108113	101645	111927	120897	117624	107084	107512	105495	-
MEDTP02757	T3_positive	beta-Glycerophosphoric acid	甘油 2-磷酸	GP	甘油磷脂类	GP	甘油磷脂类	C3H9O6P	382.999	172.014	0.5638	[2M+K]+	24.7863	3	0.638	rp	17181-54-3	2526	HMDB0002520	6708	C02979	170830	94666.3	250338	117159	136292	118241	246876	248129	246899	-
MW0153228	T3_positive	Lys-Lys	赖氨酰赖氨酸	Amino acids and derivatives	氨基酸及其衍生物	Amino acids and derivatives	氨基酸及其衍生物	C12H26N4O3	549.411	274.2	7.018	[2M+H]+	17.8907	3	0.6377	rp	13184-13-9	128837	HMDB0028956	23900	-	15773.7	5123.84	9356.01	3729.85	2538.88	5956.25	6967.93	6258.31	7258.61	-
MW0119612	T3_positive	3-Hydroxy-3-methyloxindole	3-甲基二氧吲哚	Alkaloids	生物碱	Plumerane	吲哚类生物碱	C9H9NO2	128.042	163.063	2.7784	[M+H-2H2O]+	18.35	3	0.6376	rp	3040-34-4	151066	HMDB0004186	7024	C05834	2523.56	1611.86	2896.41	1525.73	1978.17	2601.64	2459.4	2643.84	2337.46	ko00380
MW0148496	T3_positive	N-acetylsphinganine	N-乙酰鞘氨醇	SL	鞘脂类	SPH	鞘氨醇	C20H41NO3	420.223	343.309	5.5722	[M-H+2K]+	16.5647	3	0.6375	rp	13031-64-6	6610273	-	43402	-	193833	219599	168463	31072.4	30326.8	33079.9	69925.9	70543.5	70525.3	-
MEDL00722	T3_positive	Fumaric acid	富马酸盐	Organic acids	有机酸	Organic acids	有机酸	C4H4O4	154.977	116.011	0.8923	[M+K]+	5.10325	3	0.6374	rp	110-17-8	444972	HMDB0000134	3242	C00122	15683.9	4680.49	23853	4995.36	18974	8213.86	26494.8	26301.3	26489.2	ko00020,ko00190,ko00220,ko00250,ko00350,ko00360,ko00620,ko00650,ko00760,ko01100,ko01110,ko01200
MEDN1419	T3_positive	12-KETE	12-氧代-5,8,10,14-二十碳四烯酸	Lipids	脂质	Free fatty acids	游离脂肪酸	C20H30O3	318.214	318.219	6.4107	[M+]+	7.62416	3	0.6371	rp	108437-64-5	5283162	HMDB0013633	-	C14807	20415.8	16333.2	16330	458.07	1280.56	2338.39	17137.6	18120.7	18005.4	ko00590
MEDP2077	T3_positive	1-Phenylbiguanide	1-苯乙双胍	Benzene and substituted derivatives	苯及其衍生物	Benzene and substituted derivatives	苯及其衍生物	C8H11N5	195.138	177.101	4.8787	[M+NH4]+	5.38994	3	0.637	rp	102-02-3	4780	HMDB29894	44226	-	28140.9	23586.7	7461.91	28115.2	28625.4	30871.7	11670.2	10614.3	10957.9	-
MEDL02616	T3_positive	Gancaonin Q	甘草宁 Q	Flavonoids	黄酮	Flavones	黄酮	C25H26O5	851.333	406.178	6.1093	[2M+K]+	12.0491	3	0.6369	rp	134958-52-4	480802	HMDB0038875	-	-	90908.7	136612	78512.4	50248.2	49359.9	58654.9	51841.3	52093.3	49920.4	-
MW0113850	T3_positive	1-(3-Hydroxy-4-methoxyphenyl)ethanone	1-(3-羟基-4-甲氧基苯基）乙酮	Others	其它类	Ketone compounds	酮类化合物	C9H10O3	371.318	166.063	6.3705	[2M+K]+	23.1937	3	0.6367	rp	6100-74-9	95693	-	-	-	97888.4	97042.9	120388	44467.8	25559.4	73553.6	63216.3	65677.4	60313.1	-
MW0009121	T3_positive	N-Methylbenzylamine	N-甲基苄胺	Alkaloids	生物碱	Alkaloids	生物碱	C8H11N	163.133	121.089	8.7442	[M+CH3CN+H]+	23.424	3	0.6366	rp	103-67-3	7669	HMDB0012275	-	-	90567.7	73133.7	69920.9	97825.1	88065	68495.9	80573.8	79196.2	78856.7	-
ZINC14682854	T3_positive	Epipterosin L	翼菌素L	Benzene and substituted derivatives	苯及其衍生物	Benzene and substituted derivatives	苯及其衍生物	C15H20O4	551.626	264.136	3.0342	[2M+Na]+	14.0185	3	0.6362	rp	52611-75-3	46848746	HMDB0035874	-	-	53674.3	88225	80776.2	48457.8	40724.2	50306.4	49520.5	48863.7	45554	-
MW0148592	T3_positive	Dipterocarpol	龙脑香酚	Alcohol and amines	醇、胺类	Alcohols	醇类	C30H50O2	442.4	442.381	4.5564	[M+]+	8.23128	3	0.6362	rp	471-69-2	441676	-	-	C08622	2088.4	6870.84	4337.14	24646.9	33288.9	33846.4	4413.85	4842.2	4943.49	-
MW0126869	T3_positive	Tricyclazole	三环唑	Heterocyclic compounds	杂环化合物	Heterocyclic compounds	杂环化合物	C9H7N3S	190.044	189.036	2.6691	[M+H]+	5.17	3	0.6361	rp	41814-78-2	39040	HMDB0031809	-	C18492	710.79	321.74	1875.82	2289.44	1293.42	4013.57	1417.14	1997.69	1978.73	-
MEDP0176	T3_positive	Thymidine	胸苷	Nucleotides and derivatives	核苷酸及其衍生物	Nucleotides and derivatives	核苷酸及其衍生物	C10H14N2O5	284.134	242.09	1.6229	[M+CH3CN+H]+	21.9363	3	0.6356	rp	50-89-5	5789	HMDB0000273	3375	C00214	23586.5	16425.4	26058.9	21212.3	35434.2	24280.5	25575	25773.7	25712.7	ko00240,ko01100,ko01232
MW0123950	T3_positive	ethyl 2-cyano-3-(1h-indol-3-yl)prop-2-enoate	2-氰基-3-（1h-吲哚-3-基）丙-2-烯酸乙酯	Others	其它类	Lactones	内酯类化合物	C14H12N2O2	481.175	240.09	2.3396	[2M+H]+	15.484	3	0.6351	rp	6286-56-2	95442	-	96372	-	14021.9	18699.3	19506.3	15182.3	26092.2	24113.2	49536	50799.6	49972.8	-
MW0127419	T3_positive	Butylate	丁酯	Others	其它类	Lactones	内酯类化合物	C11H23NOS	452.322	217.15	6.93	[2M+NH4]+	24.8673	3	0.6348	rp	2008-41-5	16181	-	-	-	390336	438323	441273	455329	418535	489328	438461	444748	438785	-
MEDL01864	T3_positive	Phytolaccoside A	美商陆皂苷 A	Terpenoids	萜类	Triterpene Saponin	三萜皂苷	C36H56O10	715.331	648.387	6.3306	[M-2H+3Na]+	10.7223	3	0.6341	rp	65608-00-6	131751599	HMDB0034642	-	-	21591.9	22014.2	25030.8	3721.21	527.87	5877.13	17533.9	14678.5	17747.5	-
MEDL02545	T3_positive	4-Methoxycinnamaldehyde	4-甲氧基肉桂醛	Phenolic acids	酚酸类	Phenolic acids	酚酸类	C10H10O2	325.147	162.068	2.4005	[2M+H]+	8.46392	3	0.6334	rp	24680-50-0	641294	HMDB0032611	-	C10475	94303	22434.5	90926.7	52238.6	54369.6	22819.2	54680.2	60397.3	56896.6	-
MW0143653	T3_positive	5-Methyl-5,6,7,8-tetrahydromethanopterin	5-甲基-5,6,7,8-四氢甲蝶呤; 5-甲基四氢甲蝶呤	Heterocyclic compounds	杂环化合物	Pteridines and derivatives	蝶啶及其衍生物	C31H47N6O16P	773.269	790.279	2.897	[M+H-H2O]+	8.07036	3	0.6332	rp	92481-97-5	135398707	-	-	C04488	6037.07	8517.6	10451.9	59615.6	34504.9	37289.2	18218.1	18223	17432.2	ko01100,ko01200
MW0120544	T3_positive	4-Hydroxydebrisoquine	4-羟基去氢异喹	Heterocyclic compounds	杂环化合物	Heterocyclic compounds	杂环化合物	C10H13N3O	260.092	191.106	5.2921	[M+Na+HCOOH]+	22.3763	3	0.6327	rp	59333-79-8	107669	HMDB0006468	-	-	22179.7	28621.2	16372.5	15014.2	19622.6	13811.8	45671.7	45242.8	45184.4	-
MW0106891	T3_positive	Glutamyl-aspartyl-glycine	Glu Asp Gly	Amino acids and derivatives	氨基酸及其衍生物	Amino acids and derivatives	氨基酸及其衍生物	C11H17N3O8	639.214	319.102	2.4005	[2M+H]+	5.25546	3	0.6325	rp	75007-24-8	194641	-	21299	-	5925.67	236.86	4783.52	35229.8	36714.2	30816.9	44489.5	44916.3	45038.4	-
MW0125450	T3_positive	N-(6-methoxypyridin-3-yl)-2-(methylsulfanyl)pyridine-3-carboxamide	N-(6-methoxypyridin-3-yl)-2-(methylsulfanyl)pyridine-3-carboxamide	Alcohol and amines	醇、胺类	Amines	胺类	C13H13N3O2S	314.041	275.073	0.5456	[M+K]+	5.3815	3	0.632	rp	524924-29-6	10192918	-	-	-	45264.1	24165.5	64056.2	22300.3	43534.4	31743.4	55027.6	55400.4	57409.2	-
MW0168671	T3_positive	Abietic acid	松香酸	Terpenoids	萜类	Ditepenoids	二萜	C20H30O2	387.194	302.225	6.4107	[M+K+HCOOH]+	3.46495	3	0.6318	rp	514-10-3	10569	-	-	C06087	43261	43631.6	47179.8	39750.1	63968.5	45222.4	50133.8	49262.7	49258.6	ko00904,ko01100,ko01110
MW0133699	T3_positive	4'-Methoxychalcone	4′-甲氧基查尔酮	Flavonoids	黄酮	Chalcones	查耳酮	C16H14O2	277.056	238.099	0.5456	[M+K]+	17.0132	3	0.6316	rp	22966-19-4	641818	HMDB0032585	-	-	40492.7	43631.2	42507	38311.2	11453.1	41628.6	48339.1	48040.8	48083	-
MW0114522	T3_positive	Gilvocarcin V	褐黄癌菌素 V	Others	其它类	Others	其它	C27H26O9	512.183	494.158	2.4405	[M+NH4]+	5.42866	3	0.6311	rp	77879-90-4	334288	-	-	-	830.24	739.22	463.62	1128.27	182.88	1018.14	3226.39	3072.91	2995.84	-
MW0140350	T3_positive	trans-2-Carboxybenzylidenepyruvic acid	反式-2'-羧基苯丙酮酸盐	Benzene and substituted derivatives	苯及其衍生物	Benzene and substituted derivatives	苯及其衍生物	C11H8O5	221.05	220.037	0.5555	[M+H]+	5.4335	3	0.6311	rp	85896-59-9	5280421	-	-	C01275	576.85	377.12	1167.88	863.35	239.25	654.81	1099.14	1138.11	1034.37	-
MW0006408	T3_positive	Brazilein	巴西林	Benzene and substituted derivatives	苯及其衍生物	Benzene and substituted derivatives	苯及其衍生物	C16H12O5	591.136	284.068	3.8126	[2M+Na]+	12.6214	3	0.6309	rp	600-76-0	6453902	-	44015	-	2827.34	2676.29	1780.73	12400.6	2048.14	11666.5	22948.4	22007.9	22264	-
MW0006873	T3_positive	Dinitolmide	地尼托胺	Benzene and substituted derivatives	苯及其衍生物	Benzene and substituted derivatives	苯及其衍生物	C8H7N3O5	270.118	225.039	0.962	[M-H+2Na]+	0.202967	3	0.6306	rp	148-01-6	3092	HMDB0032558	-	-	477.79	2804.85	1897.05	4711.3	6711.56	10344.3	2051.48	2091.56	1331.02	-
MW0151985	T3_positive	Kaempferol 3-O-beta-D-glucosylgalactoside	山奈酚3-O-BETA-D-葡萄糖基半乳糖苷	Flavonoids	黄酮	Flavonols	黄酮醇	C27H30O16	611.163	610.153	3.9984	[M+H]+	7.80774	3	0.6301	rp	31512-06-8	9986191	-	-	-	732400	435745	789154	667696	479097	517700	419825	449446	402571	-
MW0007211	T3_positive	Fonofos	福诺福斯	Benzene and substituted derivatives	苯及其衍生物	Benzene and substituted derivatives	苯及其衍生物	C10H15OPS2	269.014	246.03	0.8823	[M+Na]+	5.484	3	0.6301	rp	944-22-9 | 994-22-9	13676	-	-	C18987	213.41	253.02	32.86	476.19	711.62	111.13	1086.51	699.41	991.59	-
MW0133087	T3_positive	3-Hydroxy-3',4'-dimethoxyflavone	3-羟基-3',4'-二甲氧基黄酮	Flavonoids	黄酮	Flavones	黄酮	C17H14O5	367.081	298.084	4.7227	[M+Na+HCOOH]+	9.82857	3	0.6284	rp	6889-80-1	97143	-	44439	-	108235	68632.8	77927.5	45245.6	15097.7	60490	58565.9	49148.6	55981.4	-
MW0056741	T3_positive	Palmitoleoyl 3-carbacyclic Phosphatidic Acid	棕榈油酰基3-碳环磷酸	Lipids	脂质	Free fatty acids	游离脂肪酸	C20H37O5P	465.159	388.238	2.2012	[M-H+2K]+	8.67733	3	0.6284	rp	910228-13-6	9909601	-	44868	-	64344.4	70514.9	56434.7	114121	117761	115430	68358.2	67555.1	66252.9	-
MW0115078	T3_positive	Paederoside	鸡矢藤苷	Terpenoids	萜类	Monoterpenoids	倍萜	C18H22O11S	411.067	446.088	0.8823	[M+H-2H2O]+	21.0069	3	0.6282	rp	20547-45-9	442432	-	-	C09795	12391	6144.22	4645.97	6347.14	11740.4	55546.4	19448.4	12249.5	13290.9	-
MWS-00-149g_P	T3_positive	Alanylproline	L-丙氨酰基-L-脯氨酸	Amino acids and derivatives	氨基酸及其衍生物	Amino acids and derivatives	氨基酸及其衍生物	C8H14N2O3	226.072	186.1	2.2905	[M+K]+	4.44418	3	0.628	rp	13485-59-1	83525	HMDB0028695	-	-	5876.74	4992.87	2847.45	4263.74	880.5	3453.41	5270.99	5263.65	5071.13	-
MW0061625	T3_positive	CID 431000	Physalin B	Steroids	甾体	Steroid	甾体	C28H30O9	555.15	510.189	5.4532	[M-H+2Na]+	17.6806	3	0.628	rp	23133-56-4	431000	HMDB0030128	-	-	77738.3	80537.2	74370	21631.4	23223.9	41891.6	37387.5	34606.2	35730.6	-
MW0138703	T3_positive	Kavain	醉椒素	Others	其它类	Lactones	内酯类化合物	C14H14O3	499.143	230.094	4.4434	[2M+K]+	21.5114	3	0.6273	rp	500-64-1	5281565	HMDB0034212	-	C09947	1291.86	710.07	4092.82	74322.5	56499.6	61964.2	24102.1	22561.8	24364.8	-
MEDP0576	T3_positive	N1-acetylspermine	N1-乙酰精胺	Organic acids	有机酸	Organic acids	有机酸	C12H28N4O	321.138	244.226	1.9346	[M-H+2K]+	19.7148	3	0.6273	rp	25593-72-0	916	HMDB0001186	3369	C02567	15371.3	12899.4	7610	14770.7	23493.4	21221.9	9560.84	10161.9	10147.5	-
MW0114000	T3_positive	beta-L-fucose 1-phosphate	L-岩藻糖1-磷酸; 6-脱氧-L-半乳糖1-磷酸;β-L-岩藻糖1-磷酸	Organic acids	有机酸	Organic acids	有机酸	C6H13O8P	329.005	244.035	8.941	[M+K+HCOOH]+	5.2309	3	0.627	rp	16562-59-7	65369	HMDB0001265	6120	C02985	98355.9	121645	164266	100766	96579.2	125696	102689	103118	100201	ko00051,ko00520,ko01100,ko01250
MW0136692	T3_positive	Dalbergin	黄檀素	Lignans and Coumarins	木脂素和香豆素	Coumarins	香豆素	C16H12O4	554.187	268.074	3.527	[2M+NH4]+	2.82163	3	0.6265	rp	482-83-7	442768	-	-	-	4585.67	1180.83	2580.64	29192.9	20891.7	29392.4	28795	30105.7	29138.5	-
MEDP1785	T3_positive	Methyl vanillate	香草酸甲酯	Phenolic acids	酚酸类	Phenolic acids	酚酸类	C9H10O4	403.07	182.058	3.2114	[2M+K]+	19.7441	3	0.6263	rp	3943-74-6	19844	HMDB0240266	-	-	20465.4	3801.34	24118	16786.7	25937.2	28059.8	19883.3	20157.3	19868.6	-
MW0052353	T3_positive	Digoxigenin	异羟基洋地黄毒苷元	Steroids	甾体	Cardiac glycoside	强心苷	C23H34O5	781.474	390.241	5.4632	[2M+H]+	20.6276	3	0.6258	rp	1672-46-4	15478	-	-	-	1836.97	1088.11	1934.4	24994.3	22479	21537.6	44781.8	44789.5	45038.8	-
MW0139314	T3_positive	Petunidin 3-galactoside	配基-3-半乳糖苷	Flavonoids	黄酮	Anthocyanidins	花青素	C22H23O12+	497.144	479.119	5.5722	[M+NH4]+	15.9256	3	0.6252	rp	28500-02-9	14311149	HMDB0038093	-	-	108608	129996	96275	95063.6	130831	130904	100927	101226	102177	-
MW0117390	T3_positive	2-(1-methyl-1H-imidazol-5-yl)acetic acid	对甲基咪唑乙酸	Organic acids	有机酸	Organic acids	有机酸	C6H8N2O2	426.024	140.059	1.9055	[M-H+2K]+	2.22777	3	0.6251	rp	4200-48-0	6451814	HMDB0004988	7239	-	5943.55	2957.16	5049.39	9255.93	16685.8	8635.28	5129.99	4904.76	4749.36	-
MW0003104	T3_positive	3-Phenylpropanal alcohol	2-羟基-3-苯基丙醛	Benzene and substituted derivatives	苯及其衍生物	Benzene and substituted derivatives	苯及其衍生物	C9H10O2	339.107	150.068	3.5467	[2M+K]+	20.9348	3	0.6249	rp	50353-41-8	17761584	HMDB0135276	-	-	887419	918761	792453	507007	581696	526302	550425	552791	555040	-
MW0139195	T3_positive	O-Methylsterigmatocystin	O-甲基柄曲菌素	Heterocyclic compounds	杂环化合物	Heterocyclic compounds	杂环化合物	C19H14O6	385.093	338.079	5.1735	[M+HCOO+2H]+	2.46369	3	0.6244	rp	17878-69-2	104940	HMDB0030589	-	C03686	58558	24599.2	65633.5	40817.1	40896.9	19848.5	54721.6	54161.1	54810.2	ko01100,ko01110
MW0168258	T3_positive	Dihydrorobinetin	二氢鸟嘌呤	Flavonoids	黄酮	Flavones	黄酮	C15H12O7	371.01	304.058	0.9023	[M-2H+3Na]+	3.63691	3	0.6239	rp	4382-33-6 | 93432-80-5	20399	-	44402	-	243717	535109	261577	12200.8	221535	277816	476908	449674	454152	-
MW0150442	T3_positive	Gly-Phe-Ala	甘氨酸-苯丙氨酸-丙氨酸	Amino acids and derivatives	氨基酸及其衍生物	Amino acids and derivatives	氨基酸及其衍生物	C14H19N3O4	408.014	293.138	2.5402	[M-2H+3K]+	5.23523	3	0.6237	rp	17123-30-7	7010484	-	16019	-	17906	19883.8	16185	2105.51	4347.73	6643	13818.4	13218.3	13891.1	-
MW0139007	T3_positive	(Rac)-Byakangelicin	比克白芷素	Lignans and Coumarins	木脂素和香豆素	Coumarins	香豆素	C17H18O7	403.103	334.105	5.193	[M+Na+HCOOH]+	5.91442	3	0.6237	rp	482-25-7	616063	HMDB0030651	-	C09141	6.89687e+06	5.52552e+06	8.6081e+06	5.05405e+06	6.13457e+06	5.65048e+06	7.99635e+06	8.03469e+06	7.99826e+06	-
MEDP1391	T3_positive	O-linoleyl-L-carnitine	O-亚油基-L-肉碱	FA	脂肪酰类	CAR	酰基肉碱	C25H45NO4	539.21	423.335	2.8284	[M-2H+3K]+	13.7854	3	0.6236	rp	36816-10-1	6450015	HMDB0006469	-	-	7230.53	3261.11	15745.7	11505	3754.39	3353.2	12895.6	12397.3	12149.4	-
MEDP0203	T3_positive	Cinnamaldehyde	肉桂醛	Phenolic acids	酚酸类	Phenolic acids	酚酸类	C9H8O	217.035	132.058	2.0241	[M+K+HCOOH]+	23.9284	3	0.6235	rp	104-55-2	637511	HMDB0003441	6931	C00903	33987.9	31701.7	30702.7	3433.46	14202.6	9275.69	23145.1	23134.3	23230.8	ko00940,ko01100,ko01110
ZINC14492457	T3_positive	(4R,4aR,5R)-4-(2-hydroxypropan-2-yl)-4a,5-dimethyl-4,5,6,7-tetrahydronaphthalen-1-one	坎松A	Others	其它类	Ketone compounds	酮类化合物	C15H22O2	319.304	234.162	5.5325	[M+K+HCOOH]+	7.12655	3	0.6234	rp	115356-18-8	10466564	-	-	-	464522	489212	467354	414205	647656	461581	519161	522074	524060	-
MEDP1680	T3_positive	Thr-leu-ile	苏氨酸-亮氨酸-异亮氨酸	Amino acids and derivatives	氨基酸及其衍生物	Amino acids and derivatives	氨基酸及其衍生物	C16H31N3O5	363.253	345.226	6.1696	[M+NH4]+	19.9555	3	0.6233	rp	126855-31-0	101127826	-	-	-	39683.9	43063.6	29201.8	7024.59	11981.5	8060.54	23655.3	25906.9	28261.2	-
MW0123516	T3_positive	Dehydroascorbic acid	脱氢抗坏血酸	Others	其它类	Vitamin	维生素	C6H6O6	288.891	174.016	0.8624	[M-2H+3K]+	0.335376	3	0.6233	rp	490-83-5	440667	HMDB0001264	342	C05422	6218.57	37807.5	6600.5	2081.15	20544.8	30054.1	15209.4	14333.6	15378	ko00053,ko00480,ko01100
MW0004438	T3_positive	2-(2,5-Dihydroxy-4-methylphenyl)-5-methylbenzene-1,4-diol	4,4'-二甲基[1,1'-联苯] -2,2'，5,5'-四醇	Benzene and substituted derivatives	苯及其衍生物	Benzene and substituted derivatives	苯及其衍生物	C14H14O4	531.151	246.089	5.114	[2M+K]+	16.4668	3	0.6231	rp	4371-34-0	220284	-	96294	-	115003	88603.5	130104	137289	319538	151362	89895.8	86108.6	89556.8	-
MW0053496	T3_positive	Geranylgeraniol	香叶基香叶醇	Alcohol and amines	醇、胺类	Alcohols	醇类	C20H34O	290.269	290.261	5.6118	[M+]+	22.784	3	0.6227	rp	24034-73-9 | 7614-21-3	5281365	-	53578	C09094	12656.9	13824.2	2365.31	6759.37	19445.8	8759.33	12672.7	12911.1	12796	ko00904,ko01110
MW0015863	T3_positive	Arachidonoyl Serinol	N-花生四烯酸二羟丙胺	FA	脂肪酰类	Others	其它	C23H39NO3	793.567	377.293	6.7103	[2M+K]+	14.9731	3	0.6227	rp	183718-70-9	10595770	HMDB0013650	-	-	331063	481508	108703	309406	266700	1778.59	602599	294974	553540	-
MW0138027	T3_positive	Edgeworoside A	结香苷A	Lignans and Coumarins	木脂素和香豆素	Coumarins	香豆素	C33H24O13	667.082	628.122	0.9023	[M+K]+	5.87628	3	0.6227	rp	120040-21-3	45360264	-	-	-	12276.2	7821.76	19978.8	3527.88	13339.7	14064.1	5416.46	9222.51	8627.17	-
MEDP0085	T3_positive	Tyramine	L-酪胺	Alkaloids	生物碱	Alkaloids	生物碱	C8H11NO	176.151	137.084	3.4876	[M+K]+	21.6755	3	0.6225	rp	51-67-2	5610	HMDB0000306	60	C00483	1419.75	658.14	2166.48	501.67	1297.96	642.51	8725.18	8656.39	8757.39	ko00350,ko00950,ko01100,ko01110,ko01240
MW0154631	T3_positive	Albamycin;Cathomycin	阿巴霉素；卡托霉素	Benzene and substituted derivatives	苯及其衍生物	Benzene and substituted derivatives	苯及其衍生物	C31H35N2NaO11	652.23	634.214	1.1002	[M+NH4]+	28.1504	3	0.6224	rp	1476-53-5	54730021	-	-	-	13222.2	11299	15548.1	11306.6	9741.79	9534.2	13056.6	13127.6	13447.5	-
MW0157111	T3_positive	Sodium salicylate	水杨酸钠	Benzene and substituted derivatives	苯及其衍生物	Benzene and substituted derivatives	苯及其衍生物	C7H5NaO3	182.999	160.014	0.5456	[M+Na]+	5.908	3	0.6221	rp	54-21-7 | 90218-97-6	16760658	HMDB0015470	-	C07587	1315.29	2112.22	4017.7	2970.36	4042.37	4110.02	2359	2402.02	1986.83	-
MW0115141	T3_positive	Physostigmine	毒扁豆碱	Heterocyclic compounds	杂环化合物	Heterocyclic compounds	杂环化合物	C15H21N3O2	568.366	275.163	5.0381	[2M+NH4]+	11.3592	3	0.6221	rp	57-47-6	5983	HMDB0015116	-	C06535	1487.07	3927.95	860.43	1067.23	4608.05	3872.11	10824.5	10571.9	10242	ko00901,ko01110
MW0103666	T3_positive	Telbivudine	替比夫定	Nucleotides and derivatives	核苷酸及其衍生物	Nucleotides and derivatives	核苷酸及其衍生物	C10H14N2O5	287.055	242.09	0.9345	[M-H+2Na]+	16.4042	3	0.6218	rp	3424-98-4	159269	HMDB0015394	-	-	10006.5	3020.37	5131.55	38196.9	14858.8	12100.5	24620.5	25471.4	21209.7	-
MEDL02748	T3_positive	Auraptene	葡萄内酯	Lignans and Coumarins	木脂素和香豆素	Coumarins	香豆素	C19H22O3	635.272	298.157	3.3301	[2M+K]+	2.45341	3	0.6218	rp	495-02-3	1550607	HMDB0034054	-	-	1890.29	1124.42	3723.65	2109.49	1238.81	2815.85	6932.51	6955.11	7407.13	-
MEDTP01470	T3_positive	Octyl-Beta-D-Glucopyranoside	n-辛基-β-D-吡喃葡萄糖苷	Others	其它类	Saccharides	糖类	C14H28O6	377.163	292.189	3.1326	[M+K+HCOOH]+	14.4943	3	0.6216	rp	29836-26-8 | 144388-20-5 | 78168-20-4	62852	-	24055	-	13115.6	13056	18997.3	11955.9	18119	10797.3	15516.9	15852.6	15838.3	-
MEDL02145	T3_positive	Procyanidin B1	原花青素 B1	Tannins	鞣质	Proanthocyanidins	原花青素	C30H26O12	596.17	578.142	4.2628	[M+NH4]+	10.0952	3	0.6208	rp	20315-25-7	11250133	HMDB0029754	-	-	2.04328e+06	1.83897e+06	2.65448e+06	1.93328e+06	2.38498e+06	2.14444e+06	1.63211e+06	1.65543e+06	1.6335e+06	-
MEDP1679	T3_positive	Glu-Val-Phe	谷氨酸-缬氨酸-苯丙氨酸	Amino acids and derivatives	氨基酸及其衍生物	Amino acids and derivatives	氨基酸及其衍生物	C19H27N3O6	416.175	393.19	1.6818	[M+Na]+	15.0668	3	0.6206	rp	31461-61-7	193678	-	-	-	311.21	179.37	308.11	69.11	724.06	144.74	4908.3	5018.64	5307.05	-
MEDN1417	T3_positive	13-Hpode	13-过氧化羟基-9Z,11E-十八碳二烯酸	Lipids	脂质	Free fatty acids	游离脂肪酸	C18H32O4	295.226	312.23	6.6404	[M+H-H2O]+	10.3757	3	0.6197	rp	23017-93-8	6437847	HMDB0003871	64784	C04717	2250.47	2377.89	3643.69	8362.6	17646.2	10052.7	5737.2	5705.38	5272.37	ko00591,ko01100
ZINC5430776	T3_positive	Bisaborosaol A	双硼沙醇A	Others	其它类	Lactones	内酯类化合物	C16H26O3	343.296	266.188	6.2903	[M-H+2K]+	6.84623	3	0.6197	rp	135970-39-7	195819	-	-	-	12272.7	61514.5	36440	6166.42	34975.8	7702.63	29333.9	28295.7	28732.8	-
MW0016980	T3_positive	Cephalomannine	三尖杉宁碱	Benzene and substituted derivatives	苯及其衍生物	Benzene and substituted derivatives	苯及其衍生物	C45H53NO14	831.332	831.347	1.8336	[M+]+	23.503	3	0.6195	rp	71610-00-9	6436208	-	73572	-	1676.83	1667.52	2397	29029.5	32898.8	20751.2	10022.5	9894.4	10499.8	-
MW0055194	T3_positive	N-(1,3-Dihydroxyoctadecan-2-YL)-6-[(7-nitro-2,1,3-benzoxadiazol-4-YL)amino]hexanamide	C-6 NBD-二氢神经酰胺	SL	鞘脂类	Cer	神经酰胺	C30H51N5O6	560.378	577.384	6.6504	[M+H-H2O]+	1.14005	3	0.6186	rp	114301-95-0	53393951	-	44979	-	34514.6	26441.3	29386.9	14191.5	14841.4	9007.73	41255.6	41176.8	41535.8	-
MEDL01829	T3_positive	Isothankunic acid	异参枯尼酸	Terpenoids	萜类	Triterpene	三萜	C30H48O6	527.324	504.345	5.0257	[M+Na]+	6.1258	3	0.6181	rp	22882-19-5	12302703	HMDB0040772	-	-	7226.67	791.89	10235.2	611.51	4416.27	2361.14	2646.56	2676.74	2483.72	-
MW0127144	T3_positive	(4,5-Dimethyl-4H-[1,2,4]triazol-3-ylsulfanyl)-acetic acid	(4,5-二甲基-4H-[1,2,4]三唑-3-基硫烷基)-乙酸	Organic acids	有机酸	Organic acids	有机酸	C6H9N3O2S	226.011	187.042	0.5648	[M+K]+	6.13175	3	0.618	rp	15834-57-8	4772871	-	-	-	169839	149696	195557	112703	130588	119497	252315	249991	251669	-
MW0137513	T3_positive	Biochanin A 7-O-(6-O-malonyl-beta-D-glucoside)	鹰嘴豆芽素A?7-O-BETA-D-葡萄糖苷-6′′-O-丙二酸酯	Flavonoids	黄酮	Isoflavones	异黄酮	C25H24O13	550.131	532.122	4.0765	[M+NH4]+	7.82202	3	0.6174	rp	34232-17-2	5282148	HMDB0030640	-	-	10792.8	11615.6	10097.8	1744.59	3768.77	3860.08	8640.73	8467.25	7713.83	-
MW0063453	T3_positive	Sativoside R2	苜蓿甙 R2	Steroids	甾体	Steroidal saponins	甾体皂苷	C56H92O27	1235.55	1196.58	0.6638	[M+K]+	6.18591	3	0.617	rp	126643-24-1	3474285	HMDB0039829	-	-	3157.61	2398.82	90.04	636.77	2241.94	1590.05	1322.33	1125.37	1373.92	-
MW0121592	T3_positive	5-Methoxy-dl-tryptophan	5-甲氧基-DL-色氨酸	Amino acids and derivatives	氨基酸及其衍生物	Amino acids and derivatives	氨基酸及其衍生物	C12H14N2O3	217.086	234.1	3.1523	[M+H-H2O]+	23.0924	3	0.6163	rp	28052-84-8	119802	-	103475	-	695.95	1182.98	1159.2	765.82	3303.3	7232.96	5621.17	6085.12	6184.31	-
MW0000464	T3_positive	Thebaine	蒂巴因	Alkaloids	生物碱	Isoquinoline alkaloids	异喹啉类生物碱	C19H21NO3	645.286	311.152	3.5073	[2M+Na]+	9.65748	3	0.6162	rp	115-37-7	5324289	-	-	C06173	31575.4	4983.3	40809	46643.7	70943.1	69661.9	66434.8	66271.1	66341.4	ko00950,ko01100,ko01110
MEDN1520	T3_positive	Aleuritic acid	9,10,16-三羟基棕榈酸	Lipids	脂质	Free fatty acids	游离脂肪酸	C16H32O5	373.222	304.225	4.8005	[M+Na+HCOOH]+	2.78534	3	0.616	rp	6949-98-0 | 533-87-9 | 18951-77-4	10790	-	35478	-	89788.8	60149.2	95505.2	68644.6	66685.6	62252.1	82266.6	82584.6	82480.6	-
MEDL01785	T3_positive	3,3'-Bis(4''-hydroxyanigorufone)	3,3'-双(4''-羟基苯并呋喃酮)	Others	其它类	Ketone compounds	酮类化合物	C38H22O6	575.14	574.142	4.96	[M+H]+	15.3419	3	0.6155	rp	190372-82-8	136703905	HMDB0031234	-	-	791226	826935	1.02335e+06	692065	783809	697753	788991	783498	791776	-
MEDL00363	T3_positive	Ile-Met	L-异亮氨酸-L-蛋氨酸	Amino acids and derivatives	氨基酸及其衍生物	Amino acids and derivatives	氨基酸及其衍生物	C11H22N2O3S	741.253	262.135	5.6118	[2M+H]+	3.13559	3	0.6152	rp	42384-14-5	7020106	HMDB0028913	24031	-	11712	5061.49	4865.29	71687.6	66834.9	70293.2	23067.5	23089.9	21297.5	-
MW0154486	T3_positive	Nicarbazin	尼卡巴嗪	Benzene and substituted derivatives	苯及其衍生物	Benzene and substituted derivatives	苯及其衍生物	C19H18N6O6	493.352	426.129	5.422	[M-2H+3Na]+	9.23069	3	0.615	rp	330-95-0	9507	-	-	C18389	4898.02	4398.91	8005.76	9603.31	9437.39	11315	11226.7	11308.2	10198.3	-
MEDL01868	T3_positive	[6]-Gingerdione	[6]-姜辣二酮	Phenolic acids	酚酸类	Phenolic acids	酚酸类	C17H24O4	361.164	292.168	4.4687	[M+Na+HCOOH]+	7.89725	3	0.6148	rp	61871-71-4	162952	HMDB0039275	-	C10459	129170	146788	98345.9	112025	121151	126330	95145.6	95175.6	94306.8	-
MW0126642	T3_positive	Temozolomide	替莫唑胺	Alcohol and amines	醇、胺类	Amines	胺类	C6H6N6O2	241.155	194.055	1.1208	[M+HCOO+2H]+	15.7232	3	0.6143	rp	85622-93-1	5394	HMDB0014991	-	-	120605	78358.4	114172	75029.4	97946.1	63411.8	67634.2	77575	77588.7	-
MW0141030	T3_positive	1-(5-O-phosphono-beta-D-ribofuranosyl)-1,4-dihydropyridine-3-carboxamide	NMNH;烟酰胺还原核苷酸	Nucleotides and derivatives	核苷酸及其衍生物	Nucleotides and derivatives	核苷酸及其衍生物	C11H17N2O8P	690.181	336.072	2.8968	[2M+NH4]+	6.12108	3	0.6141	rp	4229-56-5	9974249	-	-	C21113	43552.9	51053.7	26211.5	61561.7	51092.9	53721.6	42730.6	43407.7	43372.1	-
MW0000152	T3_positive	(2S)-1-[(2E)-2-[(2S)-2,6-dicarboxy-2,3-dihydro-1H-pyridin-4-ylidene]ethylidene]-6-hydroxy-5-[(2S,3R,4S,5S,6R)-3,4,5-trihydroxy-6-(hydroxymethyl)tetrahydropyran-2-yl]oxy-indolin-1-ium-2-carboxylate	甜菜红苷 (甜菜苷-5-O-葡萄糖苷)	Alkaloids	生物碱	Plumerane	吲哚类生物碱	C24H26N2O13	573.12	550.144	0.8824	[M+Na]+	6.3422	3	0.6141	rp	7659-95-2	11953901	HMDB0029408	-	C08540	5443.33	3922.48	9195.16	3648.96	4534.95	2185.46	14906	14836	14834.8	ko00965,ko01100,ko01110
MEDL02462	T3_positive	Phosphoserine	O-磷酸-L-丝氨酸	Amino acids and derivatives	氨基酸及其衍生物	Amino acids and derivatives	氨基酸及其衍生物	C3H8NO6P	253.997	185.009	0.8823	[M+Na+HCOOH]+	24.8102	3	0.6135	rp	407-41-0	68841	HMDB0000272	5270	C01005	22877.4	20201	35131.9	6607.62	23621.6	10650.6	38788.9	38477.3	38257.2	ko00260,ko00270,ko00970,ko01100,ko01110,ko01200,ko01230
MADP0540	T3_positive	2-Pyrimidin-2-yl-propionic acid	2-嘧啶-2-基-丙酸	Heterocyclic compounds	杂环化合物	Heterocyclic compounds	杂环化合物	C7H8N2O2	175.148	152.059	3.4876	[M+Na]+	22.3911	3	0.6134	rp	819850-16-3	17937042	-	-	-	22980.7	14577.7	32615.7	12357.4	10524.4	12001.5	74384.9	74299.2	75011.9	-
MEDP2294	T3_positive	Steviol	甜菊醇	Terpenoids	萜类	Ditepenoids	二萜	C20H30O3	387.211	318.219	2.4605	[M+Na+HCOOH]+	12.0627	3	0.6133	rp	471-80-7	452967	HMDB0036706	-	C20212	3850.4	4603.18	3589.59	1296.95	1452.53	605.19	2934.58	3174.84	3133.93	-
MEDP0902	T3_positive	12-Hydroxydodecanoic acid	12-羟基十二酸	Lipids	脂质	Free fatty acids	游离脂肪酸	C12H24O3	450.379	216.173	5.8309	[2M+NH4]+	15.2725	3	0.6133	rp	505-95-3	79034	HMDB0002059	6465	C08317	15916.6	20185.3	15002.1	7765.06	23178.8	8064.89	15781.2	15235.7	15305	-
MW0000504	T3_positive	(+)-Usnic acid	（-)-松萝酸	Phenolic acids	酚酸类	Phenolic acids	酚酸类	C18H16O7	413.087	344.09	4.8005	[M+Na+HCOOH]+	3.62099	3	0.6123	rp	7562-61-0 | 882883-26-3	442614	-	41038	-	817879	1.77239e+06	695287	581641	1.98075e+06	1.88282e+06	570238	569261	569255	-
MEDP1665	T3_positive	Carnitine C3:0	肉碱 C3:0	FA	脂肪酰类	CAR	酰基肉碱	C10H19NO4	452.285	217.131	4.6836	[2M+NH4]+	23.7601	3	0.6116	rp	17298-37-2	107738	HMDB0062514	-	C03017	58678.6	30277	38233.9	6971.67	5948.68	18778.9	49595.5	49405.3	49559.6	-
MEDN1247	T3_positive	1-Pyrroline-4-hydroxy-2-carboxylate	1-吡咯啉-4-羟基-2-羧酸	Organic acids	有机酸	Organic acids	有机酸	C5H7NO3	147.076	129.043	0.9223	[M+NH4]+	6.48275	3	0.6116	rp	9054-77-7	440282	HMDB0002234	6564	C04282	29178.7	42442.1	52781.4	58469.6	73945.1	54127.2	33640.9	31853.9	32865.7	ko00470,ko01100
MW0054900	T3_positive	Methyl linolenate	Methyl linolenate	Lipids	脂质	Free fatty acids	游离脂肪酸	C19H32O2	339.253	292.24	4.664	[M+HCOO+2H]+	0.924026	3	0.6115	rp	301-00-8	5319706	-	44776	-	4043.55	684.9	6601.91	197.47	647.7	1226.31	10233.4	10097.9	10083.4	-
MW0138750	T3_positive	Lecanoric acid	十八烷酸	Organic acids	有机酸	Organic acids	有机酸	C16H14O7	637.142	318.074	4.859	[2M+H]+	21.7289	3	0.6114	rp	480-56-8	99613	-	41021	C02868	59715.6	39126.1	73403.8	8329.43	966.89	7704.76	20535.5	19488.7	20317.8	-
MW0119154	T3_positive	3,3-Dimethyl-1,2-dithiolane	3,3-二甲基-1,2-二硫杂环戊烷	Heterocyclic compounds	杂环化合物	Heterocyclic compounds	杂环化合物	C5H10S2	152.055	134.022	0.5456	[M+NH4]+	6.5205	3	0.6109	rp	58384-57-9	6453614	HMDB0038974	-	-	8375.47	9030.22	7206.3	8481.44	7640.15	4279.77	8420.93	7683.26	8032.78	-
MW0103661	T3_positive	Saicar	5-氨基-4-琥珀酸甲酰胺咪唑核糖核苷酸	Nucleotides and derivatives	核苷酸及其衍生物	Nucleotides and derivatives	核苷酸及其衍生物	C13H19N4O12P	496.104	454.074	2.8073	[M+CH3CN+H]+	4.86206	3	0.609	rp	3031-95-6	160666	HMDB0000797	5762	C04823	9325.08	775.68	11241.1	5017.95	7921.18	1342.49	6795.93	6454.1	6755.92	ko00230,ko01100,ko01110
MEDP1197	T3_positive	Hypotaurocyamine	下金胺	Alcohol and amines	醇、胺类	Polyamines	多胺	C3H9N3O2S	193.085	151.042	3.4712	[M+CH3CN+H]+	21.3561	3	0.6087	rp	1119-54-6	11062553	-	-	C02419	24620.2	114327	80460.9	277851	297702	261657	112892	105013	89430.4	-
MEDN0289	T3_positive	3-Aminoisobutanoic acid	3-氨基异丁酸	Organic acids	有机酸	Organic acids	有机酸	C4H9NO2	188.037	103.063	2.0867	[M+K+HCOOH]+	14.2746	3	0.6086	rp	144-90-1	64956	HMDB0003911	5472	C05145	14687.6	13634.2	13085	24858	27487	24568.8	16411.2	16437.4	16431.1	-
MEDP0180	T3_positive	Nicotinamide mononucleotide	烟酰胺单核苷酸	Nucleotides and derivatives	核苷酸及其衍生物	Nucleotides and derivatives	核苷酸及其衍生物	C11H15N2O8P	335.074	334.057	0.803	[M+H]+	20.1781	3	0.608	rp	1094-61-7	14180	HMDB0000229	4167	C00455	50654.4	54201.8	57529.1	6548.86	77813.1	80421.6	57099.4	54501.1	45095.8	ko00760,ko01100
MW0152629	T3_positive	H-Leu-Trp-OH	亮氨酰色氨酸	Amino acids and derivatives	氨基酸及其衍生物	Amino acids and derivatives	氨基酸及其衍生物	C17H23N3O3	282.155	317.174	1.7407	[M+H-2H2O]+	12.8224	3	0.6069	rp	5156-22-9	6992319	-	65031	-	3720.92	5454.66	6223.13	2324.26	3169.74	3267.38	9443.28	9473.4	9727.46	-
MEDP0080	T3_positive	S-adenosylmethionine	S-腺苷蛋氨酸	Amino acids and derivatives	氨基酸及其衍生物	Amino acids and derivatives	氨基酸及其衍生物	C15H22N6O5S	398.146	398.137	2.1515	[M+]+	23.9634	3	0.6068	rp	29908-03-0 | 17176-17-9 | 485-80-3 | 78548-84-2 | 91279-78-6	34755	HMDB0001185	3289	C00019	7424.4	436.42	4654.94	1913.32	1923.25	1628.17	1896.11	2238.01	2096.49	ko00261,ko00270,ko00330,ko00908,ko00999,ko01100,ko01110,ko01230,ko01240,ko04122
MW0009241	T3_positive	Octyl gallate	没食子酸辛酯	Phenolic acids	酚酸类	Phenolic acids	酚酸类	C15H22O5	351.129	282.147	2.3505	[M+Na+HCOOH]+	5.60407	3	0.6066	rp	1034-01-1	61253	HMDB0033375	-	-	197.06	352.55	1551.25	12270	18208.9	13292.6	11557	10476.6	11393.6	-
MW0000246	T3_positive	Ergocornine	麦角碱	Alkaloids	生物碱	Alkaloids	生物碱	C31H39N5O5	600.265	561.295	4.213	[M+K]+	11.8057	3	0.6061	rp	564-36-3	73453	-	-	C09162	5265.7	5011.36	6585.33	287453	258847	227768	111122	111316	107783	-
MEDL02622	T3_positive	Piperonal	胡椒醛	Others	其它类	Aldehyde compounds	醛类化合物	C8H6O3	197.046	150.032	1.7321	[M+HCOO+2H]+	14.9403	3	0.6061	rp	120-57-0	8438	HMDB0032612	-	C10812	444829	319217	471314	210521	211761	195785	121778	139511	135089	-
ZINC518643	T3_positive	Oxypeucedanin	氧化前胡素	Lignans and Coumarins	木脂素和香豆素	Coumarins	香豆素	C16H14O5	590.199	286.084	2.5796	[2M+NH4]+	7.56905	3	0.6058	rp	737-52-0	928465	HMDB0030622	-	-	16637.8	20545.2	23651	24152.7	26685.2	15121.1	33024.8	33077.5	32382.4	-
MW0115161	T3_positive	Polygodial	寥二醛	Terpenoids	萜类	Sesquiterpenoids	倍半萜	C15H22O2	235.18	234.162	3.4384	[M+H]+	24.7852	3	0.6054	rp	6754-20-7 | 33118-34-2	72503	-	-	C09712	127051	120855	121298	105919	127777	122155	123316	122591	122607	-
MW0128359	T3_positive	(R)-3',7-Dihydroxy-2',4'-dimethoxyisoflavan	(R)-3',7-Dihydroxy-2',4'-dimethoxyisoflavan	Flavonoids	黄酮	Flavones	黄酮	C17H18O5	303.123	302.115	3.0147	[M+H]+	4.85629	3	0.605	rp	57128-11-7	4484949	HMDB0030717	-	-	12885.1	5676.29	13413.9	27155.9	26807.8	12223.4	25860.8	24280.8	25632.5	-
MEDN0698	T3_positive	1-Naphthol	1-萘酚	Phenolic acids	酚酸类	Phenolic acids	酚酸类	C10H8O	183.029	144.058	1.1153	[M+K]+	17.5963	3	0.6046	rp	90-15-3	7005	HMDB0012138	-	C11714	48650.8	45797.5	44893.5	39561.2	34482.5	38706	40519.5	39412.1	40387.8	-
MADP0508	T3_positive	Imidazolepropionic acid	3-(咪唑-4-基)丙酸	Heterocyclic compounds	杂环化合物	Heterocyclic compounds	杂环化合物	C6H8N2O2	281.122	140.059	2.3006	[2M+H]+	3.74243	3	0.6045	rp	1074-59-5	70630	HMDB0002271	6585	C20522	5504.41	2265.1	2801.92	1732.69	840.26	836.28	2371.7	2611.39	2641.42	ko00340
MW0012238	T3_positive	12-Methyltridecanoic acid	12-甲基十三烷酸	Lipids	脂质	Free fatty acids	游离脂肪酸	C14H28O2	246.243	228.209	5.1337	[M+NH4]+	1.73421	3	0.6039	rp	2724-57-4	520298	HMDB0031072	-	-	19807.3	25440.1	20686.7	16539.9	33119.1	22173.6	21025.4	20847.7	21399.3	-
MW0010059	T3_positive	Vialinin A	Vialinin A	Benzene and substituted derivatives	苯及其衍生物	Benzene and substituted derivatives	苯及其衍生物	C34H26O8	580.223	562.163	3.4317	[M+NH4]+	24.2664	3	0.6034	rp	858134-23-3	11563133	-	45274	-	4798.58	6387.35	4976.5	19038.8	18129	30113	28096.7	27753.4	27433	-
MW0007273	T3_positive	Guaiacol	愈创木酚	Phenolic acids	酚酸类	Phenolic acids	酚酸类	C7H8O2	89.0386	124.052	5.6911	[M+H-2H2O]+	7.54284	3	0.6033	rp	90-05-1	460	HMDB0001398	6217	C15572	7138.77	5183.42	5599.82	11488.3	10318.3	14606.8	4666.54	4578.84	4890.9	-
MW0145611	T3_positive	Arg-Tyr	精氨酸-酪氨酸	Amino acids and derivatives	氨基酸及其衍生物	Amino acids and derivatives	氨基酸及其衍生物	C15H23N5O4	692.386	337.175	5.432	[2M+NH4]+	5.34946	3	0.6032	rp	74863-12-0	7021456	HMDB0028721	23883	-	30482.7	3420.24	129768	1439.62	936.12	7911.31	42267.7	42437.9	42293	-
MW0118839	T3_positive	6,7-Dimethoxy-2-(piperazin-1-yl)quinazolin-4-amine	4-氨基-6,7-二甲氧基-2-(1-哌嗪基）喹唑啉	Heterocyclic compounds	杂环化合物	Heterocyclic compounds	杂环化合物	C14H19N5O2	617.264	289.154	4.3119	[2M+K]+	13.3172	3	0.6027	rp	60547-97-9	616267	-	2460	-	242111	240964	222984	434838	460136	450877	319402	317738	317787	-
MW0151766	T3_positive	Iresinin I	Iresinin I	Alkaloids	生物碱	Alkaloids	生物碱	C36H42N2O23	870.222	870.218	3.5467	[M+]+	8.76011	3	0.6019	rp	78413-55-5	11953907	-	-	C08550	1010.56	910	1122.24	1155.04	718.15	2806.88	3510.64	3370.04	3339.48	-
MEDP0888	T3_positive	Deoxycytidine diphosphate	2'-脱氧胞苷-5'-二磷酸	Nucleotides and derivatives	核苷酸及其衍生物	Nucleotides and derivatives	核苷酸及其衍生物	C9H15N3O10P2	451.049	387.023	0.803	[M+CH3CN+Na]+	23.638	3	0.6008	rp	800-73-7	150855	HMDB0001245	6105	C00705	137172	80249.4	164167	8727.35	64001.7	19088.1	76181.7	78756.1	78041.7	ko00240,ko01100,ko01232
ZINC13435797	T3_positive	5-Deoxy-L-arabonic acid 1,4-lactone	5-脱氧-L-阿拉伯酸内酯	Organic acids	有机酸	Organic acids	有机酸	C5H8O4	171.086	132.042	0.5545	[M+K]+	19.5662	3	0.6001	rp	76647-70-6	11378506	-	-	-	133381	123345	145734	102979	114232	99971.1	165032	164356	165938	-
MEDL02652	T3_positive	Mulberrin	桑黄酮 C	Flavonoids	黄酮	Other Flavonoids	其它类黄酮	C25H26O6	469.182	422.173	4.459	[M+HCOO+2H]+	4.89685	3	0.5998	rp	62949-79-5	5481958	HMDB0029507	-	-	4426.75	1985.94	2237.41	18690.4	10581.3	15195.8	4318.93	5394.95	4911.06	-
MW0012950	T3_positive	1-O-Octadecyl-2-O-methyl-sn-glycero-3-phosphocholine	2-O-甲基PAF C-18	GP	甘油磷脂类	PC	磷脂酰胆碱	C27H58NO6P	608.363	523.4	5.5125	[M+K+HCOOH]+	8.54812	3	0.5995	rp	77286-66-9	6918215	-	43416	-	1425.51	1049.61	1501.43	1275.8	466.59	1382.12	7417.52	7620.42	7392.15	-
MW0009418	T3_positive	2-Cyclohexyl-2-hydroxy-2-phenylacetic acid	苯环己基乙醇酸	Benzene and substituted derivatives	苯及其衍生物	Benzene and substituted derivatives	苯及其衍生物	C14H18O3	273.097	234.126	7.2493	[M+K]+	17.028	3	0.5993	rp	4335-77-7 | 50896-04-3	97700	-	1688	-	8183.31	8554.66	9573.58	9668.45	11279.5	11637.4	11509.9	11830.6	11845.9	-
MW0137297	T3_positive	Afzelechin-(4alpha->8)-afzelechin	阿夫儿茶精-(4A->8)-阿夫唑啉	Flavonoids	黄酮	Flavanols	黄烷醇类	C30H26O10	591.136	546.153	4.6444	[M-H+2Na]+	18.4537	3	0.5982	rp	101339-37-1	442671	HMDB0033974	-	-	233607	339852	329347	167145	196299	154844	207636	207047	211398	-
MEDN0285	T3_positive	Methylsuccinic acid	2-甲基丁二酸	Organic acids	有机酸	Organic acids	有机酸	C5H8O4	303.039	132.042	1.2	[2M+K]+	20.7971	3	0.5971	rp	498-21-5	10349	HMDB0001844	3710	-	45368.5	45212.3	57045.1	2096.85	27969.4	25857	50312.2	49306.6	50377.1	-
MW0109152	T3_positive	Phe-arg	苯丙氨酰精氨酸	Amino acids and derivatives	氨基酸及其衍生物	Amino acids and derivatives	氨基酸及其衍生物	C15H23N5O3	388.147	321.18	4.4493	[M-2H+3Na]+	5.54233	3	0.596	rp	1238-09-1	150903	HMDB0028989	23741	-	47539	62923.3	44566.7	51232.5	44149.9	61302.6	41533.5	39491.4	41085	-
MEDN0442	T3_positive	Pantetheine	泛酰巯基乙胺	Alkaloids	生物碱	Alkaloids	生物碱	C11H22N2O4S	325.139	278.13	3.6454	[M+HCOO+2H]+	12.8489	3	0.596	rp	496-65-1	439322	HMDB0003426	-	C00831	61479.3	42599.3	56663	54683.7	49890.5	52065.1	105378	104988	106029	ko00332,ko00770,ko01100,ko01110
MEDL00795	T3_positive	N-(N-Glycyl-3-phenyl-L-alanyl)-3-phenyl-L-alanine	苯丙氨酸色氨酸	Amino acids and derivatives	氨基酸及其衍生物	Amino acids and derivatives	氨基酸及其衍生物	C20H23N3O4	370.17	369.169	3.6653	[M+H]+	13.4033	3	0.5948	rp	13116-21-7	83153	HMDB0029006	15750	-	901922	860791	865663	1.63025e+06	1.71044e+06	1.50009e+06	1.22295e+06	1.21299e+06	1.21268e+06	-
MW0012382	T3_positive	Isopalmitic acid	异棕榈酸	Lipids	脂质	Free fatty acids	游离脂肪酸	C16H32O2	279.232	256.24	6.3304	[M+Na]+	7.7333	3	0.5939	rp	4669-02-7	36247	HMDB0031068	-	-	12844.1	12780.3	10442.9	1864.77	2600.4	6428.3	7978.79	7622.38	7533.96	-
MW0142371	T3_positive	2-Hydroxy-3-carboxybenzylidenepyruvic acid	2-羟基-3-羧基苄叉丙酮酸；3-(3-羧基-3-氧代-1-丙烯基)-2-羟基苯甲酸	Organic acids	有机酸	Organic acids	有机酸	C11H8O6	278.058	236.032	6.2903	[M+CH3CN+H]+	18.5368	3	0.5937	rp	162794-83-4	9542989	-	-	-	28227.7	25427.3	32632.1	61018.4	66219	46836.8	74488.7	75014.1	75022.3	-
MEDP2113	T3_positive	2-Phenylpropylamine	2-苯丙胺	Benzene and substituted derivatives	苯及其衍生物	Benzene and substituted derivatives	苯及其衍生物	C9H13N	180.086	135.105	2.3405	[M-H+2Na]+	23.6031	3	0.5936	rp	582-22-9	11398	-	-	-	32220.8	25237.5	41011.7	44438.5	44338.6	78551.7	34172.5	33821.8	33868.5	-
MEDL00853	T3_positive	Oxfenicine	4-羟基-L-苯甘氨酸	Amino acids and derivatives	氨基酸及其衍生物	Amino acids and derivatives	氨基酸及其衍生物	C8H9NO3	206.041	167.058	0.555	[M+K]+	24.6471	3	0.5923	rp	32462-30-9	36143	-	43209	-	392.89	2726.27	1006.53	1494.45	857.61	2998.55	3824.32	3824.83	3696.73	-
MW0017131	T3_positive	11,14-Eicosadienoic acid	11,14-反式二十碳二烯酸	Lipids	脂质	Free fatty acids	游离脂肪酸	C20H36O2	355.284	308.272	5.3318	[M+HCOO+2H]+	1.03823	3	0.5911	rp	2091-39-6	5282805	-	24088	-	6787.56	6219.88	6097.93	7999.04	10612.5	6378.08	15792.9	14721	15059.6	-
MEDL01844	T3_positive	Capsidiol	Capsidiol	Terpenoids	萜类	Sesquiterpenoids	倍半萜	C15H24O2	313.092	236.178	4.1352	[M-H+2K]+	7.95598	3	0.5902	rp	37208-05-2	161937	HMDB0002352	-	C09627	9019.74	14886.1	4462.6	25164.6	13740.4	29446.8	12460.8	12560.4	12013.2	ko00909
MEDL00817	T3_positive	Cysteinylglycine	半胱氨酰-甘氨酸	Amino acids and derivatives	氨基酸及其衍生物	Amino acids and derivatives	氨基酸及其衍生物	C5H10N2O3S	143.018	178.041	0.8426	[M+H-2H2O]+	21.0932	3	0.59	rp	19246-18-5	439498	HMDB0000078	5134	C01419	210529	159183	257015	183674	117043	73168	244799	253097	247493	ko00480,ko01100
MEDP1740	T3_positive	Acrylamide	丙烯酰胺	Alcohol and amines	醇、胺类	Amines	胺类	C3H5NO	181.122	71.0371	6.6504	[2M+K]+	0.710514	3	0.5898	rp	79-06-1	6579	HMDB0004296	-	C01659	76474.9	203551	124422	69754.6	73412.2	73608.2	95802.9	97001.5	96305.5	-
MW0000031	T3_positive	(2S,4R)-4-(9H-Pyrido[3,4-b]indol-1-yl)-1,2,4-butanetriol	(2S,4R)-4-(9H-吡啶并[3,4-b]吲哚-1-基)-1,2,4-丁三醇	Alkaloids	生物碱	Alkaloids	生物碱	C15H16N2O3	295.102	272.116	3.8224	[M+Na]+	7.73125	3	0.5897	rp	220345-69-7	15394713	HMDB0035191	-	-	16363.3	17932.5	11624.6	9859.38	4505.21	1590.2	10855.4	10585.2	10862.6	-
MEDN0854	T3_positive	Methylglutaric acid	3-甲基戊二酸	Organic acids	有机酸	Organic acids	有机酸	C6H10O4	191.039	146.058	0.7636	[M-H+2Na]+	21.9747	3	0.5894	rp	626-51-7	12284	HMDB0000752	5720	-	112269	21369.2	152403	58963.6	94097.1	70481.8	113681	113574	111462	-
MEDP1127	T3_positive	1-Acetylindole	1-乙酰吲哚	Alkaloids	生物碱	Plumerane	吲哚类生物碱	C10H9NO	206.071	159.068	0.7438	[M+HCOO+2H]+	24.9713	3	0.5892	rp	576-15-8	68470	-	34502	-	81.17	349.65	11897.2	148803	19872.7	148.93	37117.6	40522.3	38986.5	-
MW0053479	T3_positive	Geranic acid	香叶酸	Organic acids	有机酸	Organic acids	有机酸	C10H16O2	354.272	168.115	6.6504	[2M+NH4]+	22.2828	3	0.5878	rp	459-80-3	5275520	HMDB0036103	-	C16461	226909	211214	232806	61792.8	102557	101093	224098	224718	227518	-
MW0112039	T3_positive	Galbeta1,3GlcNAc	乳糖-N-二糖	Others	其它类	Saccharides	糖类	C14H25NO11	452.127	383.143	2.5203	[M+Na+HCOOH]+	22.9449	3	0.5862	rp	489-52-1 | 50787-09-2	440994	HMDB0006575	-	C06372	185185	154603	110882	19186.8	19092.5	27760.3	51333.7	51393.1	50956.9	-
MEDP1084	T3_positive	Carnitine C12:0	十二烷基肉碱	Alkaloids	生物碱	Alkaloids	生物碱	C19H37NO4	420.201	343.272	3.2609	[M-H+2K]+	17.1908	3	0.5862	rp	25518-54-1	168381	HMDB0002250	-	-	44442	51285.3	57236	52069.6	77594.3	52510	15426.7	17750.3	16656	-
MW0106105	T3_positive	Carbamic acid	氨基甲酸	Organic acids	有机酸	Organic acids	有机酸	CH3NO2	62.024	61.0164	0.5653	[M+H]+	7.94593	3	0.5861	rp	463-77-4	277	HMDB0003551	6950	C01563	21701.8	21214.2	25985	17517.7	19965.4	20478.9	31862.5	31410.7	31799.6	ko00240,ko00910,ko01100
MEDN1849	T3_positive	2-Cyano-3-(3-ethoxy-4-hydroxy-5-((phenylthio)methyl)phenyl)-2-propenamide	ST-638	Organic acids	有机酸	Organic acids	有机酸	C19H18N2O3S	393.077	354.104	3.9204	[M+K]+	7.967	3	0.5857	rp	107761-24-0	5941457	-	-	-	7050.71	1286.8	6397.81	22288.4	5804.63	7289.74	4095.46	4183.18	4187.17	-
MEDP0546	T3_positive	Oxindole	吲哚酮	Alkaloids	生物碱	Plumerane	吲哚类生物碱	C8H7NO	156.05	133.053	0.5456	[M+Na]+	20.4109	3	0.5855	rp	59-48-3	321710	HMDB0061918	-	C12312	215803	208937	215657	173667	221744	183568	254101	255957	260654	ko00402,ko00999,ko01100,ko01110
MW0148782	T3_positive	dTDP-L-oleandrose	DTDP-L-齐墩果糖	Nucleotides and derivatives	核苷酸及其衍生物	Nucleotides and derivatives	核苷酸及其衍生物	C17H28N2O14P2	588.148	546.102	2.6295	[M+CH3CN+H]+	18.7937	3	0.5851	rp	130832-66-5	195671	-	-	-	40023.9	24524.9	40120.2	78443.1	80704.8	75905.2	46059.4	46802.1	46838.2	-
ZINC14811204	T3_positive	9,10-Anthracenedione, 1,6-dihydroxy-5-methoxy-2-(methoxymethyl)-	1，6-二羟基-5-甲氧基-2-甲氧甲基-9，10-蒽二酮	Benzene and substituted derivatives	苯及其衍生物	Benzene and substituted derivatives	苯及其衍生物	C17H14O6	429.173	314.079	5.302	[M-2H+3K]+	23.6651	3	0.5849	rp	877238-55-6	11674044	-	-	-	22653.7	26371.7	5966.48	971.46	8153.12	5699.73	4342.4	4348.91	4301.46	-
MEDP0540	T3_positive	Dihydrobiopterin	7,8-二氢-L-生物蝶呤	Heterocyclic compounds	杂环化合物	Pteridines and derivatives	蝶啶及其衍生物	C9H13N5O3	257.129	239.102	5.7109	[M+NH4]+	17.4729	3	0.5836	rp	6779-87-9	135398687	HMDB0000038	-	C02953	49244.8	55058.2	49032.9	6793.39	10506	7832.14	34560.5	34532.1	34816.4	ko00790,ko01100,ko01240
MEDP1186	T3_positive	Methyl-2-pyrrolidone-5-carboxylate	2-吡咯烷酮-5-羧酸甲酯	Others	其它类	Lactones	内酯类化合物	C6H9NO3	144.055	143.058	0.5653	[M+H]+	8.108	3	0.5834	rp	4931-66-2	78646	-	-	-	6829.76	4293.46	19058.5	5072.78	15262.3	16702	18031.5	17110.3	17279.5	-
MW0052578	T3_positive	Eplerenone	依普利农	Others	其它类	Ketone compounds	酮类化合物	C24H30O6	483.19	414.204	2.2012	[M+Na+HCOOH]+	13.0996	3	0.5832	rp	107724-20-9	443872	HMDB0014838	-	C12512	122517	115139	122518	222351	261564	253637	129267	129368	129355	-
MW0134251	T3_positive	Isorhapontigenin	异丹叶大黄素	Others	其它类	Stilbene	茋类	C15H14O4	555.146	258.089	2.5606	[2M+K]+	9.51714	3	0.5818	rp	32507-66-7 | 20767-15-1	5318650	HMDB0128522	-	-	27829.2	29400.1	34743.8	14264.7	19711.8	22499.7	26724	26754.6	26680.3	-
MW0054671	T3_positive	Malyngamide H	麦芽酰胺H	Others	其它类	Ketone compounds	酮类化合物	C26H41NO4	546.185	431.304	6.25	[M-2H+3K]+	12.3566	3	0.5816	rp	165337-92-8	10025771	-	65446	-	41722.1	38100.7	30884.4	284459	81705	305003	47277.6	50228.8	49878.1	-
MW0012930	T3_positive	Hexanolamino PAF C-16	己醇氨基PAF C-16	GP	甘油磷脂类	PC	磷脂酰胆碱	C30H62NO7P	626.45	579.426	6.91	[M+HCOO+2H]+	24.3082	3	0.5816	rp	137566-83-7	132080	-	62937	-	14324.7	25711.4	26847.1	660.19	569.24	1290.59	12110.2	12321.5	12349.4	-
MEDL02105	T3_positive	Eugenol	丁子香酚	Phenolic acids	酚酸类	Phenolic acids	酚酸类	C10H12O2	228.095	164.084	1.7981	[M+CH3CN+Na]+	10.8186	3	0.5811	rp	97-53-0	3314	HMDB0005809	4022	C10453	35490.9	50878.7	61407.5	50502.6	155619	101326	77287	76572.4	77067.6	ko00940
MEDL01004	T3_positive	Trimethylamine N-oxide	氧化三甲胺	Alkaloids	生物碱	Alkaloids	生物碱	C3H9NO	144.101	75.0684	1.079	[M+Na+HCOOH]+	10.269	3	0.5806	rp	1184-78-7	1145	HMDB0000925	5876	C01104	4482.33	31269.9	25166.1	46054.8	20234.3	55436	35043.1	33264.5	33894.4	ko01100
MEDL01801	T3_positive	6-Hydroxyluteolin	6-羟基木犀草素	Flavonoids	黄酮	Flavones	黄酮	C15H10O7	340.988	302.043	0.5653	[M+K]+	36.632	3	0.5801	rp	2035-15-6	5281642	HMDB0036629	-	C10072	21890.2	16387.9	38812.4	21398.6	21603.6	20588.6	40993.4	41189	42698.8	-
MEDP0296	T3_positive	4-Guanidinobutyric acid	4-胍基丁酸	Organic acids	有机酸	Organic acids	有机酸	C5H11N3O2	329.123	145.085	1.3183	[2M+K]+	23.2055	3	0.5795	rp	463-00-3	500	HMDB0003464	6938	C01035	1401.53	608.84	1026.44	453.05	2744.78	1902.18	6399.62	6340.99	5641.91	ko00330,ko01100
MW0157939	T3_positive	Tinyatoxin	Tinyatoxin	Terpenoids	萜类	Ditepenoids	二萜	C36H38O8	598.248	598.257	3.2906	[M+]+	12.0562	3	0.5778	rp	58821-95-7	76972186	-	-	-	2547.79	394.14	493.11	39442.9	18129.9	35046.5	11423.7	11733.1	12148.9	-
MEDN0419	T3_positive	Uridine-5'-monophosphate	尿苷 5'-单磷酸	Nucleotides and derivatives	核苷酸及其衍生物	Nucleotides and derivatives	核苷酸及其衍生物	C9H13N2O9P	388.205	324.036	3.6852	[M+CH3CN+Na]+	21.3928	3	0.5764	rp	58-97-9	6030	HMDB0000288	-	C00105	125708	73723.1	144633	27699.7	35605.3	12724.4	171448	170232	170198	ko00240,ko01100,ko01232,ko01240
MEDN0844	T3_positive	Stachyose	水苏糖	Others	其它类	Saccharides	糖类	C24H42O21	689.209	666.222	5.1141	[M+Na]+	4.96182	3	0.5763	rp	470-55-3	439531	HMDB0003553	6951	C01613	1.59093e+06	960057	687067	1.75773e+06	883844	1.05236e+06	770678	773203	780511	ko00052,ko01100
MW0003394	T3_positive	N-(1,3-benzothiazol-2-yl)-N'-phenylthiourea	N-(1,3-benzothiazol-2-yl)-N'-苯基硫脲	Benzene and substituted derivatives	苯及其衍生物	Benzene and substituted derivatives	苯及其衍生物	C14H11N3S2	286.036	285.039	0.5653	[M+H]+	8.597	3	0.5753	rp	1849-86-1	834851	-	-	-	18552.7	19619.4	23145.6	20733.1	20983.7	19050.2	26399.8	29598.1	27577.3	-
MW0009489	T3_positive	Plumbagin	白花丹醌; 5-羟基-2-甲基-1,4-萘醌	Quinones	醌类	Quinones	醌类	C11H8O3	377.098	188.047	2.7779	[2M+H]+	17.8377	3	0.5746	rp	481-42-5	10205	-	-	-	12273.6	8123	12566.1	8377.67	14281.5	14102.3	13479.4	13586.2	14124.7	-
MW0160602	T3_positive	Gibberellin A9	赤霉素A9	Organic acids	有机酸	Organic acids	有机酸	C19H24O4	334.196	316.168	2.1118	[M+NH4]+	8.6485	3	0.5745	rp	427-77-0	5281984	-	-	-	66.1	88.08	109.27	45.83	69.5	110.73	272.27	329.85	301.42	-
MW0168289	T3_positive	N-Acetyl-S-geranylgeranyl-L-cysteine	N-乙酰基-S-香叶基香叶基-L-半胱氨酸	Terpenoids	萜类	Ditepenoids	二萜	C25H41NO3S	453.332	435.281	6.5904	[M+NH4]+	19.5377	3	0.5743	rp	139332-94-8	11575713	-	43438	-	258323	165208	1.02401e+06	59263.1	79513.3	178012	55516.5	51250.8	53452.6	-
MW0140286	T3_positive	(R)-2-Hydroxy-3-sulfopropanoic acid	（2R)-3-磺基乳酸；（R)-3-磺基乳酸	Others	其它类	Lactones	内酯类化合物	C3H6O6S	170.996	169.988	0.843	[M+H]+	8.77175	3	0.5725	rp	23315-29-9	443250	-	-	-	424.1	369.75	4074	994.4	662.49	1257.53	1940.44	1809.1	1355.35	-
MW0111055	T3_positive	Dihomo-gamma-linolenoylethanolamide	8，11，14-二十碳三烯酰乙醇酰胺；N-(8Z，11Z，14Z-二十碳三烯酰基)-乙醇酰胺	Alcohol and amines	醇、胺类	Amines	胺类	C22H39NO2	464.176	349.298	2.857	[M-2H+3K]+	4.60811	3	0.5724	rp	150314-34-4	5282272	HMDB0013625	-	C13828	164243	158298	178173	455417	424475	456435	719605	704938	713571	-
MEDP1242	T3_positive	4-tert-Butylbenzoic acid	4-叔丁基苯甲酸	Benzene and substituted derivatives	苯及其衍生物	Benzene and substituted derivatives	苯及其衍生物	C11H14O2	247.086	178.099	0.5653	[M+Na+HCOOH]+	5.70651	3	0.5721	rp	98-73-7	7403	-	-	-	8443.47	2978.75	12047.8	7334.93	6414.36	4178.95	8370.21	8260.01	8250.85	-
MW0147061	T3_positive	Cannabisin E	大麻素E	Lignans and Coumarins	木脂素和香豆素	Lignans	木脂素	C36H38N2O9	643.28	642.258	3.5073	[M+H]+	24.2209	3	0.5712	rp	163136-16-1	71448966	-	-	C17909	659706	331626	799270	1.23903e+06	1.40942e+06	1.30031e+06	1.4083e+06	1.39612e+06	1.39649e+06	-
MW0063313	T3_positive	Reciniferatoxin	树脂毒素	Terpenoids	萜类	Ditepenoids	二萜	C37H40O9	695.222	628.267	5.5722	[M-2H+3Na]+	15.2749	3	0.5707	rp	57444-62-9	5702546	-	-	-	9332.56	9359.47	4184.54	101489	58785.1	33129.4	26885.3	26592.5	23597.3	-
MW0008524	T3_positive	Thionalide	硫磺内酯	Benzene and substituted derivatives	苯及其衍生物	Benzene and substituted derivatives	苯及其衍生物	C12H11NOS	435.129	217.056	2.837	[2M+H]+	20.27	3	0.5705	rp	93-42-5	66733	-	96349	-	120746	232841	412739	191900	87021.4	194910	93002.5	93254.3	90480.8	-
MEDL02636	T3_positive	Ephedrine	麻黄碱	Alkaloids	生物碱	Alkaloids	生物碱	C10H15NO	250.092	165.115	2.1475	[M+K+HCOOH]+	23.2462	3	0.5705	rp	299-42-3	9294	HMDB0015451	-	C01575	77251.4	49717.6	42238.9	60277.8	59496.6	60509.9	64281.8	62789.5	61400.4	ko00996,ko01100,ko01110
MW0157031	T3_positive	Ser-Tyr	L-丝氨酰-L-酪氨酸	Amino acids and derivatives	氨基酸及其衍生物	Amino acids and derivatives	氨基酸及其衍生物	C12H16N2O5	355.102	268.106	8.7442	[M+H-2H2O]+	15.4114	3	0.5703	rp	21435-27-8	7021866	-	23778	-	6694.01	8056.58	1350.84	5820.99	3612.35	4365.18	4495.21	4505.15	4294.95	-
MW0106789	T3_positive	gamma-Glutamyltyrosine	γ-谷氨酰胺酪氨酸	Amino acids and derivatives	氨基酸及其衍生物	Amino acids and derivatives	氨基酸及其衍生物	C14H18N2O6	643.245	310.116	3.2609	[2M+Na]+	21.7	3	0.5703	rp	7432-23-7	94340	HMDB0011741	-	-	744.7	418.37	867.63	29888.5	35013.5	42548.8	8771.65	7960.84	6390.99	-
MW0052466	T3_positive	C-12 NBD-dihydro-Ceramide	C-12 NBD-二氢神经酰胺	Benzene and substituted derivatives	苯及其衍生物	Benzene and substituted derivatives	苯及其衍生物	C36H63N5O6	644.493	661.478	7.4685	[M+H-H2O]+	20.9224	3	0.5701	rp	474943-05-0	71311688	-	44980	-	21777.4	28193.6	20443.3	17344.4	21881.4	8948.15	22851.1	23310.3	23955.9	-
MW0106248	T3_positive	L-Cysteinyl-L-aspartic acid	L-半胱氨酰-L-天冬氨酸	Amino acids and derivatives	氨基酸及其衍生物	Amino acids and derivatives	氨基酸及其衍生物	C7H12N2O5S	237.061	236.047	1.3576	[M+H]+	20.6352	3	0.57	rp	90427-86-4	53250412	-	23719	-	29385.5	19003	28590.3	11086.5	4268.77	12636.4	14543.3	14683.6	14291.1	-
MW0061611	T3_positive	Phorbol 12-myristate 13-acetate	12-O-十四酰基佛波醇13-乙酸酯	Heterocyclic compounds	杂环化合物	Heterocyclic compounds	杂环化合物	C36H56O8	599.401	616.398	4.9864	[M+H-H2O]+	22.0531	3	0.5681	rp	16561-29-8 | 11016-13-0	27924	-	-	C05151	58531.7	61908	51971.8	73322.6	86293.4	73655.3	23187.1	24388.1	24406.3	-
MEDN1163	T3_positive	3-Hydroxyhexadecanoic acid	3-羟基十六烷酸	Lipids	脂质	Free fatty acids	游离脂肪酸	C16H32O3	290.269	272.235	5.1732	[M+NH4]+	8.13212	3	0.5673	rp	2398-34-7 | 928-17-6 | 20595-04-4	301590	HMDB0061658	35554	-	12228.2	12853.7	5223.86	5478.14	20561.6	11710	8433.67	7729.51	7936.82	-
MW0136811	T3_positive	7,11,12-Triacetoxycoumestan	7,11,12-三乙酰氧基香豆素	Heterocyclic compounds	杂环化合物	Heterocyclic compounds	杂环化合物	C21H14O9	433.046	410.064	0.8223	[M+Na]+	9.22353	3	0.5653	rp	2074-56-8	1040837	HMDB0030560	-	-	18762.4	14650.3	13393.1	5444.06	19497.8	10700.1	24729.8	25189.9	25173.4	-
MW0013129	T3_positive	2,4,14-Eicosatrienoic acid isobutylamide	N-异丁基-2，4，14-二十碳三烯酰胺	FA	脂肪酰类	Others	其它	C24H43NO	362.327	361.334	5.5523	[M+H]+	41.1628	3	0.5638	rp	151391-70-7	10338645	HMDB0032032	-	-	667169	734382	622952	541577	956262	600914	746190	746274	750068	-
MW0126216	T3_positive	Pranoprofen	普拉洛芬	Heterocyclic compounds	杂环化合物	Heterocyclic compounds	杂环化合物	C15H13NO3	256.103	255.089	1.1208	[M+H]+	15.7067	3	0.5634	rp	52549-17-4	4888	HMDB0041996	-	-	40885.9	34490.1	45797.4	22870.1	34212.6	33382.6	36919.2	38199.7	38158.4	-
MW0129795	T3_positive	11,12-Dimethoxydihydrokawain	11，12-二甲氧基二氢醉椒素	Others	其它类	Ketone compounds	酮类化合物	C16H20O5	623.216	292.131	2.7774	[2M+K]+	14.1583	3	0.5615	rp	38146-60-0	592220	HMDB0030767	-	-	638.7	5757.58	6416.33	22378.7	4850.89	29531	26343.8	26098	26123.4	-
MW0147052	T3_positive	Cannabicyclohexanol	大麻二环己醇	Benzene and substituted derivatives	苯及其衍生物	Benzene and substituted derivatives	苯及其衍生物	C22H36O2	371.244	332.272	5.2921	[M+K]+	14.719	3	0.56	rp	70434-92-3	12788231	-	45496	-	1201.57	544.73	595.65	159.14	1034.24	132.68	6196.01	5720.23	6115.91	-
FDATP02067	T3_positive	Rizatriptan benzoate	苯甲酸利扎曲坦	Benzene and substituted derivatives	苯及其衍生物	Benzene and substituted derivatives	苯及其衍生物	C22H25N5O2	433.242	391.201	6.4506	[M+CH3CN+H]+	11.2751	3	0.56	rp	145202-66-0	77997	-	-	-	208814	181270	275961	314716	267047	204127	78111.6	77395.9	73356.1	-
MEDL01905	T3_positive	4',5,6,7-Tetramethoxyflavone	4',5,6,7-四甲氧基黄酮	Flavonoids	黄酮	Flavones	黄酮	C19H18O6	387.074	342.11	4.6833	[M-H+2Na]+	21.937	3	0.5591	rp	1168-42-9	96118	HMDB0030575	-	C14472	39496.9	39946.7	24020.4	84489.3	71881	79973.9	19077.3	20172.3	21660.7	-
MW0002202	T3_positive	2,4,6-Trihydroxybenzophenone	2，4，6-三羟基二苯甲酮	Others	其它类	Others	其它	C13H10O4	294.061	230.058	0.8527	[M+CH3CN+Na]+	18.3993	3	0.5585	rp	3555-86-0	77093	HMDB0137958	-	C06356	71950.5	26671.1	174393	53379.1	52166.8	39776.6	59914.4	60368.6	62712.1	-
MW0010462	T3_positive	2,3-Naphthalenedicarboxylic acid, 1-(3,4-dihydroxyphenyl)-1,2-dihydro-6,7-dihydroxy-	2,3-萘二甲酸，1-(3,4-二羟基苯基)-1,2-二氢-6,7-二羟基-	Lignans and Coumarins	木脂素和香豆素	Lignans	木脂素	C18H14O8	397.029	358.069	0.5456	[M+K]+	9.66875	3	0.5583	rp	130752-21-5	3035586	-	-	-	3313.39	1406.59	42.38	5693.36	6009.8	6687.26	3295.62	3134.29	3085.36	-
MW0158312	T3_positive	Trp-Trp	色氨酸-色氨酸	Amino acids and derivatives	氨基酸及其衍生物	Amino acids and derivatives	氨基酸及其衍生物	C22H22N4O3	512.159	390.169	2.6692	[M+]+	19.5307	3	0.5575	rp	20696-60-0	88656	HMDB0029094	65025	-	142346	117881	104626	70459.9	68410.9	73658.2	64201.8	65553.7	65461.3	-
MW0121570	T3_positive	5-Iodopyrimidine	5-碘嘧啶	Heterocyclic compounds	杂环化合物	Heterocyclic compounds	杂环化合物	C4H3IN2	206.945	205.934	0.8619	[M+H]+	9.75975	3	0.5569	rp	31462-58-5	1201421	-	-	-	23734.9	54874.3	15772.5	4727.63	36333.8	24209.9	19523.8	19368.8	19363.9	-
MW0116074	T3_positive	5-(Hydroxymethyl)-2(5H)-furanone	（S)-5-羟甲基-2 [5H]-呋喃酮	Others	其它类	Ketone compounds	酮类化合物	C5H6O3	158.996	114.032	0.8624	[M-H+2Na]+	17.9461	3	0.5549	rp	10374-60-4	144863	-	265050	-	71780.4	33550.5	99925.1	76676.5	61094	80518	119253	119990	113542	-
MW0146493	T3_positive	Azaspiracid-1	阿扎哌酸-1	Organic acids	有机酸	Organic acids	有机酸	C47H71NO12	864.501	841.498	8.7145	[M+Na]+	9.95002	3	0.554	rp	214899-21-5	21593892	HMDB0033805	-	-	1434.92	11731.3	16690.2	48424	38603.1	24505.8	10647.6	11004.3	6730.26	-
MW0016972	T3_positive	Cellobiotol	葡糖基-4-葡糖苷	Steroids	甾体	Steroid	甾体	C12H24O11	706.279	344.132	5.5732	[2M+NH4]+	17.1052	3	0.553	rp	535-94-4	160514	-	44376	-	48494.4	40231.7	38829.6	2123.68	4781.84	11442.9	26539.2	26015.6	26574.2	-
MW0052401	T3_positive	Dimethyl adipate	己二酸二甲酯	Others	其它类	Ketone compounds	酮类化合物	C8H14O4	251	174.089	6.3705	[M-H+2K]+	22.8562	3	0.553	rp	627-93-0	12329	HMDB0041606	-	C14570	74072.5	84525.8	73722	84029.1	72677.2	73923.8	73221.8	73708.6	74928.8	-
MW0151707	T3_positive	Iminoacetic acid	亚氨基乙酸	Organic acids	有机酸	Organic acids	有机酸	C2H3NO2	111.984	73.0164	0.0437	[M+K]+	10.0541	3	0.5524	rp	4472-12-2	3080609	-	-	-	6858.38	5910.3	8908.04	5971.67	4686.83	5737.52	3810.99	3895.24	3449.88	-
MW0055282	T3_positive	Neotigogenin acetate	新替告皂苷元乙酯	Steroids	甾体	Steroid	甾体	C29H46O4	497.311	458.34	6.6504	[M+K]+	15.625	3	0.5516	rp	4948-43-0	313012	-	43696	-	191124	146119	191340	61717.7	70660.5	70395	189671	191930	191771	-
MEDL02037	T3_positive	Chrysin	白杨素	Flavonoids	黄酮	Flavones	黄酮	C15H10O4	301.065	254.058	0.9055	[M+HCOO+2H]+	12.2656	3	0.5505	rp	480-40-0	5281607	HMDB0036619	-	C10028	47909.4	26455.4	54647.4	34470.9	48053.6	36779.9	38569.3	29918.5	42766.6	ko00941
MW0111967	T3_positive	2,4-Diacetylphloroglucinol	2,4-二乙酰基间苯三酚	Alcohol and amines	醇、胺类	Alcohols	醇类	C10H10O5	252.095	210.053	5.6911	[M+CH3CN+H]+	20.1747	3	0.5498	rp	2161-86-6	16547	-	-	C21896	218.67	171.87	4444.61	81474.8	78660.2	101229	42403.5	42178.3	42236.8	-
MW0116614	T3_positive	1,3,5-Triazine-2,4,6(1H,3H,5H)-trione, trihydrazone	1,3,5-Triazine-2,4,6(1H,3H,5H)-trione, trihydrazone	Others	其它类	Ketone compounds	酮类化合物	C3H9N9	172.097	171.098	1.0802	[M+H]+	10.2282	3	0.5498	rp	10105-42-7	66276	-	-	-	2738.4	2762.74	2721.66	4642.19	2335.72	3624.51	1460.81	2373.44	2653.1	-
MADP0555	T3_positive	(2-Hydroxyethyl)phosphonic acid	2-羟基乙基膦酸	Organic acids	有机酸	Organic acids	有机酸	C2H7O4P	127.006	126.008	8.941	[M+H]+	22.8899	3	0.5493	rp	22987-21-9	89954	-	-	C06451	7487.91	5196.97	4875.05	6464.11	7041.02	8873.29	7952.82	8461.21	8461.32	ko00440,ko01100,ko01110
MW0147650	T3_positive	Clavamycin A	克拉霉素A	Organic acids	有机酸	Organic acids	有机酸	C16H22N4O9	453.098	414.139	3.251	[M+K]+	10.435	3	0.5467	rp	103059-93-4	441131	-	-	C06667	1510.46	1964.22	1022.37	3063.96	5793.45	4230.96	4799.15	4688.81	4618.99	-
MW0015653	T3_positive	Farnesyl acetate	全反式十八烷基乙酸酯	Others	其它类	Lactones	内酯类化合物	C17H28O2	331.154	264.209	4.7033	[M-2H+3Na]+	16.1508	3	0.5467	rp	4128-17-0	638500	HMDB0240268	-	-	35526	100395	23626.3	107742	142949	148407	121478	118134	122921	-
MEDP1249	T3_positive	2-Oxo-4-phenylbutyric acid	2-氧代-4-苯基丁酸；2-氧代-4-苯基丁酸；2-氧代-4-苯基丁酸酯	Benzene and substituted derivatives	苯及其衍生物	Phenolic acids	酚酸类	C10H10O3	374.166	178.063	0.9816	[2M+NH4]+	17.1504	3	0.5453	rp	710-11-2	69732	-	-	C20327	94615.2	68192.8	93696.8	114789	60949.2	77178.1	93134.1	92331.3	93161.4	ko00400,ko01100,ko01210
MW0134194	T3_positive	5,7-Dimethoxyisoflavone	5,7-二甲基异黄酮	Flavonoids	黄酮	Flavones	黄酮	C17H14O4	582.203	282.089	1.6524	[2M+NH4]+	16.0343	3	0.5452	rp	26964-35-2	6710704	HMDB0030698	-	-	23693.6	16659.5	28775	91243.1	111528	72899.6	68512.9	69120.8	71952.6	-
MW0105314	T3_positive	5-Hydroxylysine	5-羟基赖氨酸	Amino acids and derivatives	氨基酸及其衍生物	Amino acids and derivatives	氨基酸及其衍生物	C6H14N2O3	185.097	162.1	3.3498	[M+Na]+	15.7368	3	0.5448	rp	1190-94-9	3032849	HMDB0000450	5439	C16741	112582	112043	124495	118405	135629	118819	48253.7	64313.8	68375.4	ko00310,ko01100
MW0012300	T3_positive	13,16,19-Docosatrienoic acid	13，16，19-二十二碳三烯酸；（13E，16E，19E)-docosa-13，16，19-三烯酸	Lipids	脂质	Free fatty acids	游离脂肪酸	C22H38O2	334.296	334.287	5.5722	[M+]+	18.2499	3	0.5427	rp	59708-86-0	5312556	HMDB0002823	-	-	30067.6	38203.1	27573.7	44338.3	60178.9	28192.9	34152.5	34961.8	36023.3	-
MW0148543	T3_positive	Dimethoxycurcumin	二甲氧基姜黄素	Phenolic acids	酚酸类	Phenolic acids	酚酸类	C23H24O6	810.329	396.157	5.6316	[2M+NH4]+	24.2768	3	0.5421	rp	160096-59-3	9952605	-	45207	-	3801.23	3781.19	1691.74	39684.5	30854.4	30227.8	3316.1	6408.66	6846.17	-
ZINC16889851	T3_positive	beta,beta-Trehalose	β，β-海藻糖	Others	其它类	Saccharides	糖类	C12H22O11	343.296	342.116	5.9492	[M+H]+	16.9107	3	0.5416	rp	499-23-0	10783457	-	-	-	95460.3	220827	141345	53807.4	134888	50623.5	104904	104880	105658	-
MW0053847	T3_positive	Hellebrin	嚏根草苷	Heterocyclic compounds	杂环化合物	Heterocyclic compounds	杂环化合物	C36H52O15	707.312	724.331	3.9009	[M+H-H2O]+	23.8037	3	0.5413	rp	13289-18-4	441859	-	-	C08868	10808.5	8069.22	7288.43	26433.9	26452.2	33002.2	19003.6	19946.4	19170.5	-
MW0161325	T3_positive	Benzylsulfinylsulfanylmethylbenzene	苄基亚磺酰基硫烷基甲基苯	Benzene and substituted derivatives	苯及其衍生物	Benzene and substituted derivatives	苯及其衍生物	C14H14OS2	263.061	262.049	0.737	[M+H]+	10.9837	3	0.5387	rp	16302-98-0	10244468	-	-	-	27617.7	18823.9	25077.7	23600.1	14299	12396	18800.1	18338.5	18842.3	-
MW0004533	T3_positive	4-[1-(4-Amino-3-methylphenyl)cyclohexyl]-2-methylaniline	4-[1-(4-氨基-3-甲基苯基)环己基]-2-甲基苯胺	Benzene and substituted derivatives	苯及其衍生物	Benzene and substituted derivatives	苯及其衍生物	C20H26N2	295.227	294.21	6.9399	[M+H]+	11.0027	3	0.5384	rp	6442-08-6	80920	-	-	-	2100.29	2172.26	2574.91	8954.93	14597	11868.5	3205.95	3498.84	3569.36	-
MW0158726	T3_positive	Tyr-Pro-Phe	苏氨酸-脯氨酸-苯丙氨酸	Amino acids and derivatives	氨基酸及其衍生物	Amino acids and derivatives	氨基酸及其衍生物	C23H27N3O5	492.138	425.195	5.3524	[M-2H+3Na]+	19.0161	3	0.5384	rp	72122-59-9	4670740	-	20967	-	32795.3	38792	16667.6	29208.1	34294.4	32664.7	19040	19228.4	19231.5	-
MW0126499	T3_positive	Saccharin	糖精	Heterocyclic compounds	杂环化合物	Heterocyclic compounds	杂环化合物	C7H5NO3S	389.005	182.999	1.1803	[2M+Na]+	18.3224	3	0.5377	rp	128-44-9	5143	HMDB0029723	-	C12283	7007.53	1105.5	1762.67	3688.45	2630.3	2508.43	3316.85	3273.14	3270.92	-
MEDL02576	T3_positive	Eicosadienoic acid	二十碳二烯酸	Lipids	脂质	Free fatty acids	游离脂肪酸	C20H36O2	355.275	308.272	6.6504	[M+HCOO+2H]+	15.7672	3	0.5376	rp	5598-38-9	6439848	HMDB0005060	-	C16525	51234.8	39649.5	43839.2	5778.75	17720.6	3946.44	40445.9	41063.1	43092.4	ko01040
MW0116084	T3_positive	(5S)-5-heptyloxolan-2-one	γ-十一内酯	Others	其它类	Lactones	内酯类化合物	C11H20O2	251.092	184.146	5.6812	[M-2H+3Na]+	19.5287	3	0.5374	rp	74568-05-1	441644	-	-	C08571	8106.73	14730.3	7717.99	577119	574427	651794	299979	299852	300682	-
MW0013306	T3_positive	24-Methylcycloart-23-en-3beta-yl acetate	24-Methylcycloart-23-en-3beta-yl acetate	Others	其它类	Lactones	内酯类化合物	C33H54O2	505.387	482.412	8.7061	[M+Na]+	11.1549	3	0.5362	rp	24278-47-5	131751890	HMDB0035967	-	-	2004.23	1796.62	5951.57	8318.7	3091.12	8792.21	10957.1	10834.9	11087.1	-
MEDP1608	T3_positive	cyclic ADP-ribose	环状ADP核糖	Others	其它类	Saccharides	糖类	C15H21N5O13P2	559.109	541.061	2.9756	[M+NH4]+	22.2729	3	0.5339	rp	119340-53-3	123847	-	-	-	1.20066e+06	1.62411e+06	1.08553e+06	800829	919014	1.19784e+06	831885	831911	834352	-
MEDP0128	T3_positive	Diethanolamine	二乙醇胺	Alkaloids	生物碱	Alkaloids	生物碱	C4H11NO2	172.028	105.079	8.941	[M-2H+3Na]+	10.8414	3	0.5339	rp	111-42-2	8113	HMDB0004437	3239	C06772	98766.6	98640.6	95473.9	106271	88789.7	108783	95437.5	98056.8	94680	ko00564
MW0160419	T3_positive	(Z)-Ethene-1,2-diol	(Z)-乙烯-1,2-二醇	Alcohol and amines	醇、胺类	Alcohols	醇类	C2H4O2	61.0283	60.0211	8.9804	[M+H]+	11.3235	3	0.5338	rp	65144-74-3	3036388	-	-	-	21581.4	34011.8	13975.2	23850.4	23992.5	24324.1	62975.3	51323.4	55579.2	-
MW0012125	T3_positive	11-Hydroxy-9-tridecenoic acid	11-羟基-9-十三碳烯酸	Lipids	脂质	Free fatty acids	游离脂肪酸	C13H24O3	251.165	228.173	5.0061	[M+Na]+	11.3617	3	0.5333	rp	105798-56-9	5318367	HMDB0035881	-	-	8292.49	8500.25	537.59	2582.6	995.16	708.07	2764.18	1154.19	3342.37	-
MEDN0658	T3_positive	Hexadecanedioic acid	十六烷二酸	Lipids	脂质	Free fatty acids	游离脂肪酸	C16H30O4	350.218	286.214	4.9179	[M+CH3CN+Na]+	20.3136	3	0.5315	rp	505-54-4	10459	HMDB0000672	5642	C19615	13369.1	15788.3	4103.84	14762	17181	20002	10476.7	10768	10505.5	ko00073,ko01100
MW0127953	T3_positive	4-Hydroxychalcone	4-羟基查耳酮	Flavonoids	黄酮	Chalcones	查耳酮	C15H12O2	487.157	224.084	2.5203	[2M+K]+	20.956	3	0.5305	rp	20426-12-4 | 38239-55-3	5282361	HMDB0135602	-	-	3433.29	3224.77	68.05	67.27	327.06	369.24	320.41	213.97	213.97	-
MW0049085	T3_positive	Curcumol	莪术醇	Terpenoids	萜类	Sesquiterpenoids	倍半萜	C15H24O2	278.219	236.178	6.6501	[M+CH3CN+H]+	20.748	3	0.5298	rp	4871-97-0	14240392	HMDB0038122	-	-	2634.04	563.9	2625.5	1397.01	1059.34	5224.75	3406.41	3265.25	3464.95	-
MW0000179	T3_positive	Chelerythrine	白屈菜红碱	Alkaloids	生物碱	Isoquinoline alkaloids	异喹啉类生物碱	C21H18NO4+	719.22	348.124	4.859	[2M+Na]+	19.3391	3	0.5294	rp	34316-15-9	2703	-	96495	-	68046.6	96993.7	17888.3	83025.8	90987.2	85494.2	86665.1	87323.6	88065.7	-
MW0109969	T3_positive	Thr-Ser	苏氨酸-丝氨酸	Amino acids and derivatives	氨基酸及其衍生物	Amino acids and derivatives	氨基酸及其衍生物	C7H14N2O5	657.176	206.09	5.1337	[2M+H]+	19.2197	3	0.5292	rp	61043-86-5	7016065	HMDB0029070	65148	-	24991.5	11803.8	30989.2	81323.2	74878.3	81679.2	63632.9	67067.4	66498.5	-
MEDP1168	T3_positive	1-Aminocyclopropanecarboxylic acid	1-氨基环丙烷-1-羧酸	Organic acids	有机酸	Organic acids	有机酸	C4H7NO2	140.002	101.048	0.8823	[M+K]+	11.6962	3	0.5286	rp	22059-21-8	535	HMDB0036458	-	C01234	22424.8	8507.59	13516	14107.5	22920.5	23992.1	25736.3	28611.2	27850.1	ko00270,ko01100,ko01110
MEDP2103	T3_positive	4-Hydroxy-3-methylbenzaldehyde	4-羟基-3-甲基苯甲醛	Benzene and substituted derivatives	苯及其衍生物	Benzene and substituted derivatives	苯及其衍生物	C8H8O2	136.061	136.052	1.8665	[M+]+	24.7299	3	0.5257	rp	15174-69-3	139901	-	-	C21166	126991	104144	168388	88237.7	123528	109401	117590	116663	117931	-
MW0137897	T3_positive	Delphinidin 3-arabinoside	飞燕草素3-阿拉伯糖苷	Flavonoids	黄酮	Anthocyanidins	花青素	C20H19O11	436.101	435.093	0.9012	[M+H]+	12.097	3	0.5231	rp	28500-01-8	131752268	HMDB0037998	-	-	1707.13	226.57	1248.77	5415.55	1078.94	1697.17	6214.99	6642.4	6987.41	-
MW0120045	T3_positive	4,5-Dihydroxyimidazolidin-2-one	4,5-二羟基咪唑啉-2-one	Others	其它类	Ketone compounds	酮类化合物	C3H6N2O3	119.035	118.038	1.1407	[M+H]+	12.1053	3	0.523	rp	3720-97-6	97915	-	-	-	17604.5	6040.6	6464.31	1277.22	493.17	696.1	6633.36	6141.09	6739.93	-
MW0134614	T3_positive	5-Methyl-7-methoxyisoflavone	5-甲基-7-甲氧基异黄酮	Flavonoids	黄酮	Isoflavones	异黄酮	C17H14O3	330.118	266.094	1.3183	[M+CH3CN+Na]+	24.6966	3	0.5221	rp	82517-12-2	2734290	-	84979	-	9229.94	11078.6	10496.2	485.89	344.06	9592.07	9113.1	7323.85	5251.36	-
MW0000074	T3_positive	2-Sulfamoylacetylphenol	2-磺基乙酰苯酚	Phenolic acids	酚酸类	Phenolic acids	酚酸类	C8H9NO4S	786.465	215.025	6.4107	[M+NH4]+	20.9236	3	0.5211	rp	74538-97-9	194588	HMDB0061057	-	-	4573.98	34813.2	8552.1	419.66	9286.45	10178.1	10369.5	10346.2	10606	-
MW0007578	T3_positive	Melamine	三聚氰胺;1,3,5-三嗪-2,4,6-三胺	Alkaloids	生物碱	Alkaloids	生物碱	C3H6N6	291.196	126.065	6.0892	[2M+K]+	18.4462	3	0.5208	rp	108-78-1	7955	HMDB0041922	-	C08737	128907	126360	142247	4828.41	22847.1	24600.8	98849.3	99161.7	100653	-
MW0010847	T3_positive	(1a,5b,6a)-7-Protoilludene-1,5,6,14-tetrol 14-(2,4-dihydroxy-6-methylbenzoic acid)	(1a,5b,6a)-7-Protoilludene-1,5,6,14-tetrol 14-(2,4-dihydroxy-6-methylbenzoic acid)	Benzene and substituted derivatives	苯及其衍生物	Benzene and substituted derivatives	苯及其衍生物	C23H30O7	457.158	418.199	0.5653	[M+K]+	12.3232	3	0.52	rp	189342-41-4	131751159	HMDB0031368	-	-	4797.26	3058.52	2394.56	1197.11	3088.43	2185.37	4495.98	4235.92	4616.58	-
MEDL00388	T3_positive	Cathinone	卡西酮;阿拉伯茶酮	Alkaloids	生物碱	Alkaloids	生物碱	C9H11NO	337.139	149.084	3.6653	[2M+K]+	22.3572	3	0.5184	rp	71031-15-7	62258	HMDB0000583	63533	C08301	10502.2	4615.18	12367.1	20526.5	21193	17052	16114.5	16092.3	15492.9	ko00996,ko01100,ko01110
MW0157928	T3_positive	Tiapamil	噻帕米	Benzene and substituted derivatives	苯及其衍生物	Benzene and substituted derivatives	苯及其衍生物	C26H37NO8S2	578.194	555.196	1.1002	[M+Na]+	12.5023	3	0.5176	rp	57010-31-8	42107	-	-	-	9001.69	4551.52	3670.49	15028.6	3438.68	2873.72	5560.82	5672.39	5664.05	-
MW0114026	T3_positive	Butanal	丁醛	Others	其它类	Aldehyde compounds	醛类化合物	C4H8O	117.02	72.0575	0.9023	[M-H+2Na]+	21.8093	3	0.5173	rp	123-72-8	261	HMDB0003543	6947	C01412	1740.37	2367.96	2445.1	4627.95	2123.04	3030.68	7197.7	7422.11	7223.44	ko00650,ko01100
MW0141854	T3_positive	2-(2,5-Dimethoxyphenyl)-5,6,7,8-tetramethoxy-4H-1-benzopyran-4-one	2-(2，5-二甲氧基苯基)-5，6，7，8-四甲氧基-4H-1-苯并吡喃-4-酮	Benzene and substituted derivatives	苯及其衍生物	Benzene and substituted derivatives	苯及其衍生物	C21H22O8	822.318	402.132	2.7575	[2M+NH4]+	19.4389	3	0.5166	rp	70460-30-9	251112	-	-	-	866.13	357.9	1157.93	791.59	535.19	352.47	3330.49	3237.91	3267.23	-
MW0013827	T3_positive	3,4-Dimethyl-5-pentyl-2-furanpentadecanoic acid	3,4-Dimethyl-5-pentyl-2-furanpentadecanoic acid	Organic acids	有机酸	Organic acids	有机酸	C26H46O3	406.353	406.345	5.5722	[M+]+	19.4334	3	0.5164	rp	116627-42-0	131819622	HMDB0112081	-	-	157033	188693	155837	124730	244579	143600	181757	182635	183348	-
FDATN00311	T3_positive	Ipriflavone	7-异丙氧基异黄酮	Flavonoids	黄酮	Isoflavones	异黄酮	C18H16O3	298.149	280.11	2.282	[M+NH4]+	12.6388	3	0.5158	rp	35212-22-7	3747	HMDB0032987	-	-	13157.6	14761.2	13863.3	10890.6	6940.41	6205.72	12264.6	12347.9	12788.2	-
MEDL02676	T3_positive	5-Hydroxyauranetin	5-羟基酸橙黄酮	Flavonoids	黄酮	Flavonols	黄酮醇	C20H20O8	794.273	388.116	1.9055	[2M+NH4]+	15.5127	3	0.5153	rp	50439-46-8	11079623	HMDB0033275	-	-	326.32	748.56	471.95	4538.36	1298.39	2433.39	2427.9	2652.5	1627.49	-
MW0147321	T3_positive	Cellohexaose	纤维六糖	Others	其它类	Saccharides	糖类	C36H62O31	973.369	990.327	5.7607	[M+H-H2O]+	19.4582	3	0.5146	rp	2478-35-5	440948	-	-	C06217	5227.59	1059.38	4517.31	33502.6	40737.6	26580.1	14472.4	14729.3	14159.8	-
MW0150784	T3_positive	1-O-hexadecyl-2-O-methyl-sn-glycerol	1-O-十六烷基-2-O-甲基-sn-甘油	GL	甘油脂类	DG	甘油二酯	C20H42O3	375.274	330.313	4.6836	[M-H+2Na]+	21.7796	3	0.5113	rp	96960-92-8 | 120964-49-0	10936445	-	63004	-	5743.47	2189.82	6950.94	336.83	582.1	997.56	15139.6	14792.5	15279	-
MEDP1615	T3_positive	Azobenzene-4-sulfonic acid	对-(苯基偶氮）苯磺酸	Organic acids	有机酸	Organic acids	有机酸	C12H10N2O3S	263.04	262.041	1.2099	[M+H]+	13.0323	3	0.5106	rp	2484-88-0	17210	-	-	-	3563.52	2168.66	1921.36	623.88	834.65	151.71	2152.48	2233.32	2111.88	-
MW0118499	T3_positive	N2,N2-Dimethylguanine	N2,N2-二甲基鸟嘌呤	Heterocyclic compounds	杂环化合物	Heterocyclic compounds	杂环化合物	C7H9N5O	202.082	179.081	1.0005	[M+Na]+	13.225	3	0.5081	rp	1445-15-4	135418794	-	-	-	3271.36	4980.42	1234.66	4541.93	4204.56	2978.71	4553.91	4557.01	4489.8	-
MW0104683	T3_positive	2-amino-N-cyclopropylacetamide	2-氨基-N-环丙基乙酰胺	Alcohol and amines	醇、胺类	Amines	胺类	C5H10N2O	137.06	114.079	1.1802	[M+Na]+	13.2825	3	0.5074	rp	120436-02-4	4962727	-	-	-	24642.6	1287.11	10278.2	1520.77	10831.3	707.42	13661.6	16169.9	15436.3	-
MW0147449	T3_positive	Cholesteryl glucoside	胆固醇-β-D-葡萄糖苷	Steroids	甾体	Steroid	甾体	C33H56O6	566.456	548.408	7.3986	[M+NH4]+	13.3299	3	0.5068	rp	7073-61-2	440145	HMDB0000918	-	C03855	4534.8	7901.07	469.81	4761.87	10521.8	1228.47	2720.17	2489.25	2692.31	-
MEDN1354	T3_positive	3-Methacrylic acid	3-甲基丙烯酸	Organic acids	有机酸	Organic acids	有机酸	C5H8O2	123.044	100.052	1.1208	[M+Na]+	13.5738	3	0.5036	rp	541-47-9	30653	HMDB0000509	5495	C00010280	37352.3	56513.7	40890.7	85300.5	57653.1	55329.7	44151.7	43288	44033	-
MW0002223	T3_positive	2,4-Toluenediamine	2,4-二氨基甲苯	Benzene and substituted derivatives	苯及其衍生物	Benzene and substituted derivatives	苯及其衍生物	C7H10N2	164.126	122.084	1.1208	[M+CH3CN+H]+	23.1364	3	0.5008	rp	95-80-7	7261	HMDB0041799	-	C14401	16083.8	3362.69	19755.5	11.65	13615.3	3384.98	20409.9	19063.1	19537.6	-
MEDP1462	T3_positive	Eicosapentaenoic acid	二十碳五烯酸(顺-5,8,11,14,17)/EPA(C20:5)	Lipids	脂质	Free fatty acids	游离脂肪酸	C20H30O2	387.201	302.225	4.1933	[M+K+HCOOH]+	18.5698	3	0.5005	rp	10417-94-4	446284	HMDB0001999	6423	C06428	12863.2	7745.46	28100.4	4173.39	3209.29	11483.5	87885.6	92002.9	85312.1	ko01040
MW0155357	T3_positive	Phe-Thr-Pro-Thr-Glu	Phe-Thr-Pro-Thr-Glu	Amino acids and derivatives	氨基酸及其衍生物	Amino acids and derivatives	氨基酸及其衍生物	C27H39N5O10	594.279	593.27	7.966	[M+H]+	2.89518	2	0.9272	rp	-	-	-	264076	-	621688	534317	747461	469905	529779	564469	575669	563993	576365	-
MW0145746	T3_positive	Asn-Glu-Thr-Asp-Leu	Asn-Glu-Thr-Asp-Leu	Amino acids and derivatives	氨基酸及其衍生物	Amino acids and derivatives	氨基酸及其衍生物	C23H38N6O12	591.26	590.255	7.9265	[M+H]+	3.24068	2	0.923	rp	-	-	-	264234	-	24651.1	14680.5	26580	14752.5	29239.2	19566	16142.5	15959.6	16506.7	-
MW0157635	T3_positive	Thr-Glu-Lys-Asp-Glu	Thr-Glu-Lys-Asp-Glu	Amino acids and derivatives	氨基酸及其衍生物	Amino acids and derivatives	氨基酸及其衍生物	C24H40N6O13	621.271	620.265	8.0245	[M+H]+	1.96128	2	0.9217	rp	-	-	-	264085	-	46152.8	37156	55701.9	70617.8	62846.5	69506.9	52947.9	52746.3	52743.4	-
MW0159213	T3_positive	Val-Tyr-Gln-Lys	Val-Tyr-Gln-Lys	Amino acids and derivatives	氨基酸及其衍生物	Amino acids and derivatives	氨基酸及其衍生物	C25H40N6O7	537.305	536.296	6.6504	[M+H]+	3.48178	2	0.9181	rp	-	-	-	247347	-	73621.5	58093.6	43148.3	21084.6	27164.2	31667.4	72827.9	75113.1	75054.9	-
MEDL00404	T3_positive	2-Palmitoyl-rac-glycerol	2-棕榈酰甘油	GL	甘油脂类	DG	甘油二酯	C19H38O4	313.274	330.277	8.7245	[M+H-H2O]+	4.25801	2	0.9172	rp	-	-	HMDB0011533	-	-	46468.7	58617.4	63390.6	95675.4	58384.5	59265.1	60169.9	60097.2	60079.4	-
MW0152307	T3_positive	Leu-Glu-Ala-Ile-Asn	Leu-Glu-Ala-Ile-Asn	Amino acids and derivatives	氨基酸及其衍生物	Amino acids and derivatives	氨基酸及其衍生物	C24H42N6O9	559.307	558.301	4.664	[M+H]+	1.77068	2	0.906	rp	-	-	-	264264	-	825.46	734.52	1375.65	780.06	1318.88	247.41	2134.34	2475.66	2400.49	-
MW0144564	T3_positive	Ala-Glu-Ile-Lys	Ala-Glu-Ile-Lys	Amino acids and derivatives	氨基酸及其衍生物	Amino acids and derivatives	氨基酸及其衍生物	C20H37N5O7	460.275	459.269	2.4005	[M+H]+	2.07221	2	0.9049	rp	-	-	-	104828	-	8519.51	14922	3672.72	7388.58	8797.58	3556.86	8623.58	8633.22	8479.66	-
MW0049176	T3_positive	DEHYDRO(11,12)URSOLIC ACID LACTONE	DEHYDRO(11,12)URSOLIC ACID LACTONE	Others	其它类	Lactones	内酯类化合物	C30H46O3	455.353	454.345	8.2606	[M+H]+	4.23517	2	0.9016	rp	-	45115135	-	44497	-	149156	103101	73063.7	812483	242504	189990	64217.2	69767.3	68634	-
MW0150112	T3_positive	Glu-Phe-Thr-Asp	谷氨酸-苯丙氨酸-苏氨酸-天门冬氨酸	Amino acids and derivatives	氨基酸及其衍生物	Amino acids and derivatives	氨基酸及其衍生物	C22H30N4O10	511.201	510.196	2.5203	[M+H]+	6.72937	2	0.9001	rp	-	-	-	129402	-	1941.77	2177.27	131.57	57746.3	22753.1	48292.1	13705.9	14003.4	14391.6	-
MW0138852	T3_positive	[(3S,6S)-6-[5,7-dihydroxy-2-(4-hydroxy-3,5-dimethoxyphenyl)chromenylium-3-yl]oxy-3,4,5-trihydroxyoxan-2-yl]methyl acetate	锦葵色素 3-(6''-乙酰葡萄糖苷）	Flavonoids	黄酮	Anthocyanidins	花青素	C25H27O13+	1069.28	535.145	4.3119	[2M+H]+	6.62478	2	0.8993	rp	-	44256986	-	47148	-	2030.18	3513.41	2294.94	985.78	2471.04	402.36	3710.65	3886.97	3762.08	-
MW0155857	T3_positive	Pro-Glu-Leu-Ala-Lys	Pro-Glu-Leu-Ala-Lys	Amino acids and derivatives	氨基酸及其衍生物	Amino acids and derivatives	氨基酸及其衍生物	C25H44N6O8	557.329	556.322	5.3318	[M+H]+	0.724122	2	0.8977	rp	-	-	-	264886	-	6111.88	7311.52	7015.97	13450.8	10645.5	12841.4	19478.7	18906.1	18786.4	-
MW0157771	T3_positive	Thr-Phe-Trp	苏氨酸-苯丙氨酸-色氨酸	Amino acids and derivatives	氨基酸及其衍生物	Amino acids and derivatives	氨基酸及其衍生物	C24H28N4O5	453.211	452.206	3.8027	[M+H]+	2.05492	2	0.8955	rp	-	145458176	-	17256	-	9484.82	29398.8	36461.5	13367.6	28693.9	11844.1	7668.94	7438.5	7908.66	-
MW0158433	T3_positive	Tyr-Gln-Gln	酪氨酸-谷氨酸-谷氨酰胺	Amino acids and derivatives	氨基酸及其衍生物	Amino acids and derivatives	氨基酸及其衍生物	C19H27N5O7	438.197	437.191	6.4506	[M+H]+	0.134531	2	0.8944	rp	-	145458619	-	20796	-	67614.6	58350.6	54184.8	37850.4	89496.3	65803.6	24115.1	18875.9	25230.3	-
MW0130459	T3_positive	Methyl 2,5-dihydroxycinnamate	2，5-二羟基肉桂酸甲酯	Organic acids	有机酸	Organic acids	有机酸	C10H10O4	195.065	194.058	2.2012	[M+H]+	0.190347	2	0.8868	rp	-	5353609	HMDB0061686	-	-	28067.6	15667.4	13865.6	21421.6	40677.8	49063.8	26500.6	26743.7	26740.1	-
MW0158167	T3_positive	Trp-His-Thr-Ile-Ile	Trp-His-Thr-Ile-Ile	Amino acids and derivatives	氨基酸及其衍生物	Amino acids and derivatives	氨基酸及其衍生物	C33H48N8O7	669.383	668.365	6.1093	[M+H]+	10.2931	2	0.8861	rp	-	-	-	264303	-	19183.4	19021.6	804.86	236.4	78.61	60.91	22425.2	21087.6	22732	-
MW0149614	T3_positive	Gln-Ala-His-Asp	谷酰氨-丙氨酸-组氨酸-天冬氨酸	Amino acids and derivatives	氨基酸及其衍生物	Amino acids and derivatives	氨基酸及其衍生物	C18H27N7O8	470.202	469.192	1.88	[M+H]+	8.89473	2	0.8837	rp	-	-	-	207601	-	132.05	1056.25	144.71	2925.06	2139.15	2657.01	7473.85	6013.29	7911.6	-
MW0157752	T3_positive	Thr-Phe-Asp-Glu-Ile	Thr-Phe-Asp-Glu-Ile	Amino acids and derivatives	氨基酸及其衍生物	Amino acids and derivatives	氨基酸及其衍生物	C28H41N5O11	624.29	623.28	8.5042	[M+H]+	5.83799	2	0.8821	rp	-	-	-	264862	-	71700.1	70403.8	101447	28842.4	48031	33035.8	104602	108545	108615	-
MW0151352	T3_positive	Ile-Asn-Phe	L-异亮氨酸-L-天冬酰胺-L-苯丙氨酸	Amino acids and derivatives	氨基酸及其衍生物	Amino acids and derivatives	氨基酸及其衍生物	C19H28N4O5	393.208	392.206	3.5304	[M+H]+	6.08254	2	0.8742	rp	-	16222281	-	20042	-	24763.6	25741.1	52644.4	47061.3	32975.7	23738.1	16326.5	16564.1	14443.5	-
MW0152268	T3_positive	Leu-Asp-Pro-Asp-Tyr	Leu-Asp-Pro-Asp-Tyr	Amino acids and derivatives	氨基酸及其衍生物	Amino acids and derivatives	氨基酸及其衍生物	C28H39N5O11	622.274	621.265	8.0245	[M+H]+	1.85202	2	0.8719	rp	-	-	-	264984	-	20081	15217.6	24975	28562.3	27569.5	30959.5	21686.4	21581.7	21621.6	-
MW0158129	T3_positive	Trp-Gln-Gln-Asp-Glu	Trp-Gln-Gln-Asp-Glu	Amino acids and derivatives	氨基酸及其衍生物	Amino acids and derivatives	氨基酸及其衍生物	C30H40N8O12	705.272	704.277	5.5732	[M+H]+	9.96381	2	0.8664	rp	-	-	-	264551	-	55509.3	40476.3	50050.3	4887.2	4770.54	8218.01	14861.7	14037.3	11831.9	-
MW0158928	T3_positive	Val-Asn-Tyr-Val-Asn	Val-Asn-Tyr-Val-Asn	Amino acids and derivatives	氨基酸及其衍生物	Amino acids and derivatives	氨基酸及其衍生物	C27H41N7O9	608.296	607.297	6.8292	[M+H]+	15.9192	2	0.8662	rp	-	-	-	264362	-	2.02983e+08	2.18083e+08	1.82579e+08	2.31955e+08	1.25258e+08	2.87381e+08	2.97719e+06	2.94324e+06	2.72976e+06	-
MW0152389	T3_positive	Leu-Ile-Val-Asp-Arg	Leu-Ile-Val-Asp-Arg	Amino acids and derivatives	氨基酸及其衍生物	Amino acids and derivatives	氨基酸及其衍生物	C27H50N8O8	615.405	614.375	6.3804	[M+H]+	10.3761	2	0.8646	rp	-	-	-	264195	-	60550.1	69519	54240	5262.77	9962.25	11152.6	152628	158684	133708	-
MW0150085	T3_positive	Glu-Lys-Tyr-Ser-Asn	谷氨酸-赖氨酸-酪氨酸-丝氨酸-天门冬酰氨	Amino acids and derivatives	氨基酸及其衍生物	Amino acids and derivatives	氨基酸及其衍生物	C27H41N7O11	640.287	639.286	7.309	[M+H]+	6.16845	2	0.8637	rp	-	-	-	264242	-	3181.72	7494.67	8562.25	3890.17	6633.73	6164.05	11153.4	11079.5	11187.5	-
MW0144084	T3_positive	8-Isoquinoline methanamine(hydrochloride)	8-Isoquinoline methanamine(hydrochloride)	Heterocyclic compounds	杂环化合物	Heterocyclic compounds	杂环化合物	C11H11N	353.144	157.089	3.6653	[2M+K]+	7.59585	2	0.8627	rp	-	-	-	45036	-	775392	762842	737395	1.38877e+06	1.40466e+06	1.30292e+06	1.07913e+06	1.07907e+06	1.08339e+06	-
MW0145221	T3_positive	Arachidonic acid-biotin	花生四烯酸-生物素	FA	脂肪酰类	Others	其它	C30H48N2O5S	615.446	548.328	8.0835	[M+H]+	12.4228	2	0.859	rp	-	146156686	-	45063	-	38695.4	14745.2	6212.47	5744.94	8631.6	14503.5	11963.3	11457.3	12025.3	-
MW0145509	T3_positive	Arg-Thr-Ala-Arg	Arg-Thr-Ala-Arg	Amino acids and derivatives	氨基酸及其衍生物	Amino acids and derivatives	氨基酸及其衍生物	C19H38N10O6	520.333	502.298	4.253	[M+NH4]+	3.38119	2	0.8586	rp	-	-	-	221893	-	459727	641090	998358	723700	733707	610983	336805	334573	334625	-
MW0154729	T3_positive	Oleoyl Ethanolamide-d4	油酰乙醇酰胺-D4	Lipids	脂质	Free fatty acids	游离脂肪酸	C20H35D4NO2	330.337	329.323	6.4705	[M+H]+	14.4853	2	0.8564	rp	-	312636340	-	96544	-	454720	619410	563408	487290	640456	451913	488630	487660	488898	-
MW0054380	T3_positive	Ethyl alpha-linolenate	亚麻酸乙酯	Lipids	脂质	Free fatty acids	游离脂肪酸	C20H34O2	353.269	306.256	6.3306	[M+HCOO+2H]+	0.114888	2	0.853	rp	-	5367460	HMDB0302158	-	-	654129	624424	841581	183885	216191	269474	724497	728560	726657	-
MW0145529	T3_positive	Arg-Trp-His	L-精氨酰-L-色氨酸-L-组氨酸	Amino acids and derivatives	氨基酸及其衍生物	Amino acids and derivatives	氨基酸及其衍生物	C23H31N9O4	498.255	497.25	4.3806	[M+H]+	10.3032	2	0.8526	rp	-	145453965	-	16219	-	109672	135167	112234	14233	14180	3881.03	71568.9	63425.8	70704.9	-
MW0158972	T3_positive	Val-Gln-Met-Met-Thr	Val-Gln-Met-Met-Thr	Amino acids and derivatives	氨基酸及其衍生物	Amino acids and derivatives	氨基酸及其衍生物	C24H44N6O8S2	609.298	608.266	7.558	[M+H]+	2.60848	2	0.8495	rp	-	-	-	264761	-	151442	50193	22947.7	136318	245028	145555	75126.2	76232.2	75183.9	-
MW0149410	T3_positive	GalNAc1-3Gal1-4Gal1-4GlcNAcSp	GalNAc1-3Gal1-4Gal1-4GlcNAcSp	Others	其它类	Saccharides	糖类	C30H51N5O21	818.322	817.308	4.4883	[M+H]+	7.34738	2	0.8491	rp	-	-	-	3668	-	6200.51	6151.17	6738.9	17166.3	57712.5	39258.5	58594.4	58049.4	61078.6	-
MW0153653	T3_positive	Met-Pro-Thr-Phe-Gln	Met-Pro-Thr-Phe-Gln	Amino acids and derivatives	氨基酸及其衍生物	Amino acids and derivatives	氨基酸及其衍生物	C28H42N6O8S	623.287	622.279	8.5042	[M+H]+	0.383996	2	0.8488	rp	-	-	-	264246	-	184672	180988	271723	73300.5	122488	81825.7	274057	282620	284677	-
MW0155368	T3_positive	Phe-Trp-Gly	苯丙氨酰-色氨酸-甘氨酸	Amino acids and derivatives	氨基酸及其衍生物	Amino acids and derivatives	氨基酸及其衍生物	C22H24N4O4	409.183	408.18	3.6752	[M+H]+	16.2948	2	0.8479	rp	-	44611826	-	19745	-	16551	18736	26048.1	3267.43	5791.28	12111.4	30266.2	30334.1	29332.9	-
MW0157826	T3_positive	Thr-Trp-Met	苏氨酸-色氨酸-甲硫氨酸	Amino acids and derivatives	氨基酸及其衍生物	Amino acids and derivatives	氨基酸及其衍生物	C20H28N4O5S1	437.194	436.178	6.4506	[M+H]+	16.0076	2	0.8478	rp	-	145458226	-	18104	-	253160	307166	252859	369006	379380	283874	113830	107350	116674	-
MW0144707	T3_positive	Ala-Pro-Arg-Lys-Lys	Ala-Pro-Arg-Lys-Lys	Amino acids and derivatives	氨基酸及其衍生物	Amino acids and derivatives	氨基酸及其衍生物	C26H50N10O6	599.403	598.391	4.7227	[M+H]+	13.8952	2	0.8463	rp	-	-	-	264525	-	439764	490619	425465	428795	563388	413290	188235	184414	188399	-
MW0152224	T3_positive	Leu-Arg-Gly-Gln-Asp	Leu-Arg-Gly-Gln-Asp	Amino acids and derivatives	氨基酸及其衍生物	Amino acids and derivatives	氨基酸及其衍生物	C23H41N9O9	588.29	587.303	6.5704	[M+H]+	15.8452	2	0.8444	rp	-	-	-	264356	-	23370.6	32356.9	15461.6	22463.2	19798.9	23892.7	23998.9	24394	25667.2	-
MW0157623	T3_positive	Thr-Glu-Asn-Glu-Val	Thr-Glu-Asn-Glu-Val	Amino acids and derivatives	氨基酸及其衍生物	Amino acids and derivatives	氨基酸及其衍生物	C23H38N6O12	591.26	590.255	8.3398	[M+H]+	4.36021	2	0.8436	rp	-	-	-	264706	-	6441.97	4543.24	6109.96	3631.04	5207.8	3961.52	5864.82	5836.19	5615.8	-
MW0154297	T3_positive	Nap-Tyr-OH	Nap-Tyr-OH	Amino acids and derivatives	氨基酸及其衍生物	Amino acids and derivatives	氨基酸及其衍生物	C27H22N2O7	487.142	486.143	2.2047	[M+H]+	14.2753	2	0.8432	rp	-	-	-	65177	-	33842	46242.9	32712.2	58616.1	59794.6	74115.7	37441.6	37589	37564	-
MW0159042	T3_positive	Val-Ile-Leu-Asp	Val-Ile-Leu-Asp	Amino acids and derivatives	氨基酸及其衍生物	Amino acids and derivatives	氨基酸及其衍生物	C21H38N4O7	476.307	458.274	4.0765	[M+NH4]+	2.76124	2	0.8401	rp	-	-	-	242461	-	750288	985923	1.63926e+06	1.1082e+06	1.13676e+06	931280	504102	507049	507239	-
MW0114300	T3_positive	Disialyllactose	二唾液酸乳糖	Others	其它类	Saccharides	糖类	C34H56N2O27	947.314	924.307	6.1495	[M+Na]+	12.5721	2	0.839	rp	-	45266862	HMDB0006692	-	-	38093.5	43189.9	37771.6	39341.3	26258.5	20148.4	56681.1	59975.6	62558.6	-
MW0159058	T3_positive	Val-Leu-Asp-Phe-Glu	Val-Leu-Asp-Phe-Glu	Amino acids and derivatives	氨基酸及其衍生物	Amino acids and derivatives	氨基酸及其衍生物	C29H43N5O10	622.315	621.301	7.0515	[M+H]+	10.7618	2	0.8368	rp	-	-	-	264828	-	1888.94	2299.69	2422.22	65.41	1185.02	91	3019.35	3148.27	3103.3	-
MW0145779	T3_positive	Asn-His-Val-Asp	Asn-His-Val-Asp	Amino acids and derivatives	氨基酸及其衍生物	Amino acids and derivatives	氨基酸及其衍生物	C19H29N7O8	484.193	483.208	2.2012	[M+H]+	2.04913	2	0.8336	rp	-	-	-	194221	-	34051.5	28368	26091.1	47700.1	56108.4	61143.1	36543.3	35886.4	36557.2	-
MW0158665	T3_positive	Tyr-Val-Glu-Asp	酪氨酸-缬氨酸-谷氨酸-天冬氨酸	Amino acids and derivatives	氨基酸及其衍生物	Amino acids and derivatives	氨基酸及其衍生物	C23H32N4O10	525.23	524.212	5.1436	[M+H]+	13.4843	2	0.8286	rp	-	-	-	262341	-	64553.3	121741	34479	26335.1	24977.6	29987.7	45528.6	41253.7	44768.2	-
MW0145929	T3_positive	Asn-Tyr-Gln-Phe-Phe	Asn-Tyr-Gln-Phe-Phe	Amino acids and derivatives	氨基酸及其衍生物	Amino acids and derivatives	氨基酸及其衍生物	C36H43N7O9	718.318	717.312	7.4885	[M+H]+	6.22349	2	0.8255	rp	-	-	-	264480	-	3933.07	1727.54	4076.64	1060.91	1638.31	1733.54	1780.9	2028.31	1999.99	-
MW0131126	T3_positive	3-(3,4-Dihydroxyphenyl)prop-2-enoic acid	3-(3，4-二羟基苯基）丙-2-烯酸	Organic acids	有机酸	Organic acids	有机酸	C9H8O4	163.039	180.042	2.5402	[M+H-H2O]+	1.12634	2	0.8244	rp	-	2518	HMDB0125102	-	-	3460697	3.57063e+06	3.74951e+06	2.00071e+06	2.32019e+06	2.52733e+06	3.18458e+06	3.16688e+06	3.18434e+06	-
MW0146072	T3_positive	Asp-Cys-Trp	L-天冬氨酰-L-半胱氨酰-L-色氨酸	Amino acids and derivatives	氨基酸及其衍生物	Amino acids and derivatives	氨基酸及其衍生物	C18H22N4O6S1	423.127	422.126	3.7245	[M+H]+	10.957	2	0.8228	rp	-	145454400	-	19674	-	7253.31	6967.67	9109.66	39938.8	34834.5	36052.8	9021.9	9475	8752.69	-
MW0138858	T3_positive	Malvidin 3-(6''-p-coumarylglucoside)	锦葵色素 3-(6''-p-香豆糖苷）	Flavonoids	黄酮	Anthocyanidins	花青素	C32H31O14+	639.174	639.171	5.2921	[M+H]+	6.03065	2	0.8219	rp	-	44256988	-	47150	-	65116.5	51337.3	59593	155924	156931	219741	135444	133886	128055	-
MW0150216	T3_positive	Glu-Val-Phe-Asp-Glu	谷氨酸-缬氨酸-苯丙氨酸-天门冬氨酸-谷氨酸	Amino acids and derivatives	氨基酸及其衍生物	Amino acids and derivatives	氨基酸及其衍生物	C28H39N5O12	638.271	637.26	7.7674	[M+H]+	5.1651	2	0.8198	rp	-	-	-	264295	-	19083	16526.2	18556.5	6262.95	7171.69	8780.56	16642.2	16644.7	16750.6	-
MW0152956	T3_positive	Lys-Glu-Gly-Ile-Leu	Lys-Glu-Gly-Ile-Leu	Amino acids and derivatives	氨基酸及其衍生物	Amino acids and derivatives	氨基酸及其衍生物	C25H46N6O8	559.363	558.338	6.5201	[M+H]+	2.59718	2	0.8173	rp	-	-	-	264700	-	13639.2	9457.56	33734	1179.26	1698.44	1512.7	16055.1	12122.4	16589.4	-
MW0114349	T3_positive	D-Pinitol	D-松醇	Others	其它类	Saccharides	糖类	C7H14O6	195.086	194.079	0.9656	[M+H]+	0.0152578	2	0.8122	rp	-	164619	HMDB0304321	-	-	231125	154519	204877	257450	164713	181055	227144	227234	229003	-
MW0131331	T3_positive	3-(4-Hydroxy-3-methoxyphenyl)-2-propenoic acid	4-羟基-3-甲氧基肉桂酸	Organic acids	有机酸	Organic acids	有机酸	C10H10O4	177.054	194.058	2.5004	[M+H-H2O]+	0.598721	2	0.8121	rp	-	709	HMDB0125096	263624	-	96711.2	185094	82713.6	525590	479103	505534	522709	524107	521289	-
MW0055496	T3_positive	Onopordopicrin	鬼臼苦素	Terpenoids	萜类	Sesquiterpenoids	倍半萜	C19H24O6	349.165	348.157	6.2701	[M+H]+	1.36474	2	0.8093	rp	-	5281490	-	-	C09520	97.61	2714.4	158.37	57.15	206.31	385.63	19007.2	18859	18827	-
MW0153484	T3_positive	Met-Ala-Glu	L-蛋氨酸-L-丙氨酸-L-谷氨酸	Amino acids and derivatives	氨基酸及其衍生物	Amino acids and derivatives	氨基酸及其衍生物	C13H23N3O6S1	367.161	349.131	4.664	[M+NH4]+	10.3159	2	0.8087	rp	-	145456828	-	16848	-	2774.4	3035.28	8859.94	1850.08	771.65	1458.58	10798.3	10890.4	10815.9	-
MW0146232	T3_positive	Asp-Phe-Val-Glu	Asp-Phe-Val-Glu	Amino acids and derivatives	氨基酸及其衍生物	Amino acids and derivatives	氨基酸及其衍生物	C23H32N4O9	509.236	508.217	5.9205	[M+H]+	11.8014	2	0.8086	rp	-	-	-	121423	-	45500.7	63275.4	43286.2	6377.05	1102.44	3768.08	18446.6	18311.7	18289.6	-
MW0159046	T3_positive	Val-Ile-Pro-Lys-Ser	Val-Ile-Pro-Lys-Ser	Amino acids and derivatives	氨基酸及其衍生物	Amino acids and derivatives	氨基酸及其衍生物	C25H46N6O7	543.364	542.343	6.4307	[M+H]+	12.5267	2	0.8057	rp	-	-	-	264643	-	47161.3	19231.9	70015.1	1789.17	3733.15	2370.48	31244.8	31659.6	33292	-
MW0156038	T3_positive	Pro-Tyr-Trp	脯氨酰-酪氨酰-色氨酸	Amino acids and derivatives	氨基酸及其衍生物	Amino acids and derivatives	氨基酸及其衍生物	C25H28N4O5	465.207	464.206	1.0997	[M+H]+	12.4473	2	0.8027	rp	-	145457633	-	17899	-	4957.17	4618.22	6146.01	88202.6	56220.8	56242.6	19288.2	17714.4	16260.8	-
MW0155095	T3_positive	Phe-Arg-Leu-Phe-Leu	Phe-Arg-Leu-Phe-Leu	Amino acids and derivatives	氨基酸及其衍生物	Amino acids and derivatives	氨基酸及其衍生物	C36H54N8O6	695.406	694.417	6.3306	[M+H]+	6.25787	2	0.7995	rp	-	-	-	264302	-	501055	378347	559170	122377	142398	169680	507571	507982	510185	-
MW0159048	T3_positive	Val-Ile-Thr	缬氨酸-异亮氨酸-苏氨酸	Amino acids and derivatives	氨基酸及其衍生物	Amino acids and derivatives	氨基酸及其衍生物	C15H29N3O5	370.171	331.211	1.1605	[M+K]+	6.82291	2	0.7984	rp	-	145458958	-	21085	-	24715.6	8926.02	29267.8	11643.6	16084.3	5244.25	12981.6	13338	13843.3	-
MW0002668	T3_positive	2-Amino-4-nitrophenol	2-氨基-4-硝基苯酚	Phenolic acids	酚酸类	Phenolic acids	酚酸类	C6H6N2O3	201.053	154.038	2.8968	[M+HCOO+2H]+	0.822785	2	0.7981	rp	-	3613389	HMDB0244990	-	C19321	22216.3	45305.4	12025.7	34729.1	34623.2	33206.2	10301.9	7412.71	9289.65	-
MW0138857	T3_positive	[(3S,6S)-6-[5,7-dihydroxy-2-(4-hydroxy-3,5-dimethoxyphenyl)chromenylium-3-yl]oxy-3,4,5-trihydroxyoxan-2-yl]methyl (E)-3-(3,4-dihydroxyphenyl)prop-2-enoate	锦葵色素 3-(6''-p-caffeyglucoside）	Flavonoids	黄酮	Anthocyanidins	花青素	C32H31O15+	655.167	655.166	5.1337	[M+H]+	4.25084	2	0.7956	rp	-	44256989	-	47151	-	237515	145350	216519	647386	647075	761444	606360	589216	608136	-
MW0149677	T3_positive	Gln-Glu-Asp-Glu-Arg	谷酰氨-谷氨酸-天门冬氨酸-谷氨酸-精氨酸	Amino acids and derivatives	氨基酸及其衍生物	Amino acids and derivatives	氨基酸及其衍生物	C25H41N9O13	676.293	675.282	4.253	[M+H]+	2.72623	2	0.7946	rp	-	-	-	264927	-	29765.7	28256.8	34924.5	86894.4	90053.7	50935.8	68990	68646.8	65862.2	-
MW0156323	T3_positive	R-4-benzyl-3-((R)-3-hydroxy-2,2-dimethyloctanoyl)-5,5-dimethyloxazolidin-2-one	R-4-苄基-3-(（R)-3-羟基-2,2-二甲基辛酰基)-5,5-二甲基恶唑烷-2-	Benzene and substituted derivatives	苯及其衍生物	Benzene and substituted derivatives	苯及其衍生物	C22H33NO4	398.233	375.241	7.4685	[M+Na]+	7.41181	2	0.7933	rp	-	101804811	-	65464	-	5773.16	42507.2	18723.3	4481.73	33495.8	21790.8	17555.1	17730.7	17573.7	-
MW0155851	T3_positive	Pro-Glu-Glu-Leu-Lys	Pro-Glu-Glu-Leu-Lys	Amino acids and derivatives	氨基酸及其衍生物	Amino acids and derivatives	氨基酸及其衍生物	C27H46N6O10	659.298	614.327	8.2016	[M-H+2Na]+	0.728979	2	0.7929	rp	-	-	-	264408	-	37063.4	23368.7	41260	26949.6	33979.2	34113.3	23990.5	24245.3	24317.4	-
MW0139560	T3_positive	trans-Resveratrol 3-O-glucuronide	白藜芦醇3-O-D-葡萄糖醛酸苷	Others	其它类	Stilbene	茋类	C20H20O9	427.103	404.111	4.957	[M+Na]+	4.9468	2	0.7903	rp	-	5273285	HMDB0041782	-	-	139239	108166	160329	144164	187079	199039	125008	123408	124941	-
MW0149660	T3_positive	Gln-Cys-Tyr	谷酰氨-半胱氨酸-酪氨酸	Amino acids and derivatives	氨基酸及其衍生物	Amino acids and derivatives	氨基酸及其衍生物	C17H24N4O6S1	413.143	412.142	2.3605	[M+H]+	16.041	2	0.7902	rp	-	145455028	-	15927	-	24763.3	20902.8	16945.8	24568	31537.4	18277.5	26455.4	25210.5	26309.7	-
MW0158942	T3_positive	Val-Asp-Pro-Val-Asn	Val-Asp-Pro-Val-Asn	Amino acids and derivatives	氨基酸及其衍生物	Amino acids and derivatives	氨基酸及其衍生物	C23H38N6O9	543.274	542.27	5.5334	[M+H]+	1.80067	2	0.789	rp	-	-	-	264318	-	50425	19158.4	53338.6	36354.7	57558.3	56820	27771.5	26957	26530.9	-
MW0006821	T3_positive	Diethyl phthalate	邻苯二甲酸二乙酯	Benzene and substituted derivatives	苯及其衍生物	Benzene and substituted derivatives	苯及其衍生物	C12H14O4	269.102	222.089	3.6057	[M+HCOO+2H]+	0.517667	2	0.7865	rp	-	6781	HMDB0094660	-	C14175	2197.04	931.31	2733.54	77347.6	77257	74112.3	27665.4	27635.4	28122.9	-
MW0119136	T3_positive	3-(1-Piperazinyl)-1,2-benzisothiazole	苯并异噻唑哌嗪	Benzene and substituted derivatives	苯及其衍生物	Benzene and substituted derivatives	苯及其衍生物	C11H13N3S	461.157	219.083	5.7508	[2M+Na]+	8.80157	2	0.7857	rp	-	2772144	HMDB0060827	-	-	4573.22	16315.7	14457.3	1447.82	3404.94	8938.82	4210.9	4799.11	5278.42	-
MW0151114	T3_positive	His-Trp-Ile	L-组氨酸-L-色氨酸-L-异亮氨酸	Amino acids and derivatives	氨基酸及其衍生物	Amino acids and derivatives	氨基酸及其衍生物	C23H30N6O4	455.239	454.233	1.2789	[M+H]+	3.93763	2	0.7846	rp	-	145455993	-	20286	-	430.29	2156.54	181.02	21662.5	5990.1	9431.11	14767.1	12017.1	13466.5	-
MW0155300	T3_positive	Phe-Phe-Glu	苯丙氨酰-苯丙氨酰-谷氨酸	Amino acids and derivatives	氨基酸及其衍生物	Amino acids and derivatives	氨基酸及其衍生物	C23H27N3O6	442.196	441.19	2.1615	[M+H]+	3.86326	2	0.7838	rp	-	101086355	-	17608	-	33780.4	16043.1	45894.7	8755.77	12225.9	9572.83	12791.9	13128	13471.5	-
MEDN1731	T3_positive	7-Nitroindazole	7-硝基吲唑	Heterocyclic compounds	杂环化合物	Heterocyclic compounds	杂环化合物	C7H5N3O2	164.042	163.038	8.8624	[M+H]+	8.59071	2	0.7837	rp	-	1893	HMDB0247275	-	-	178547	105117	135217	112311	95852.8	104234	103762	104737	103796	-
MW0110197	T3_positive	Tyr-Glu-Arg	酪氨酸-谷氨酸-精氨酸	Amino acids and derivatives	氨基酸及其衍生物	Amino acids and derivatives	氨基酸及其衍生物	C20H30N6O7	511.188	466.218	2.1632	[M-H+2Na]+	0.517923	2	0.7833	rp	-	145458631	-	18375	-	42244.9	16904.6	40253.2	128351	192138	107090	124263	132065	131232	-
MW0010616	T3_positive	Lignans	苦鬼臼脂素	Lignans and Coumarins	木脂素和香豆素	Lignans	木脂素	C22H22O8	846.256	414.132	5.8307	[2M+NH4]+	1.24137	2	0.783	rp	-	443013	HMDB0031452	-	C10871	94069.6	115782	66422.4	205297	174493	185921	110367	109446	109915	-
MW0139287	T3_positive	Peonidin 3-(6''-p-coumarylglucoside)	芍药花素-3-(6''-p-香豆基葡糖苷）	Flavonoids	黄酮	Anthocyanidins	花青素	C31H29O13+	608.17	609.161	5.0551	[M+]+	1.70211	2	0.7826	rp	-	44256849	-	47011	-	109279	93452	134036	113972	150714	107673	113266	118767	117436	-
MW0110992	T3_positive	Dicyclohexylamine	二环己胺	Alcohol and amines	醇、胺类	Amines	胺类	C12H23N	228.196	181.183	6.0491	[M+HCOO+2H]+	0.0396063	2	0.781	rp	-	7582	HMDB0251214	-	C14686	82896.9	98360.1	84484.2	75746.5	81413	74999.4	86020.6	86102.5	86596.7	-
MW0149981	T3_positive	Glu-Gln-Phe-Arg	古氨酸-谷酰胺-苯丙氨酸-精氨酸	Amino acids and derivatives	氨基酸及其衍生物	Amino acids and derivatives	氨基酸及其衍生物	C25H38N8O8	579.28	578.281	8.7245	[M+H]+	11.836	2	0.7799	rp	-	-	-	132774	-	12230.8	13160	12692	3201.76	5433.43	9409.83	60147.6	59017.1	59540.3	-
MW0150162	T3_positive	Glu-Thr-His-Glu	谷氨酸-苏氨酸-组氨酸-谷氨酸	Amino acids and derivatives	氨基酸及其衍生物	Amino acids and derivatives	氨基酸及其衍生物	C20H30N6O10	559.177	514.202	4.3708	[M-H+2Na]+	19.5851	2	0.7798	rp	-	-	-	134003	-	16357	21006.8	13708.1	13095.4	21941.4	16926.9	12469.3	12840.8	13495.4	-
MW0147994	T3_positive	Cys-Cys-Met	半胱氨酸-半胱氨酸-蛋氨酸	Amino acids and derivatives	氨基酸及其衍生物	Amino acids and derivatives	氨基酸及其衍生物	C11H21N3O4S3	728.175	355.069	2.9756	[2M+NH4]+	4.95717	2	0.7797	rp	-	145454696	-	17753	-	84800.8	88406	221458	135583	60147.3	243258	120848	121578	123912	-
MW0139667	T3_positive	Schisandrin	五味子素	Heterocyclic compounds	杂环化合物	Heterocyclic compounds	杂环化合物	C24H32O7	415.212	432.215	6.4506	[M+H-H2O]+	1.37574	2	0.7775	rp	-	23915	HMDB0258165	-	C17064	5.19961e+06	7.00184e+06	8.04549e+06	1.08971e+07	7.84279e+06	5.81041e+06	3.13122e+06	3.13127e+06	3.13696e+06	-
MW0152337	T3_positive	Leu-Gly-Arg-Leu-Val	Leu-Gly-Arg-Leu-Val	Amino acids and derivatives	氨基酸及其衍生物	Amino acids and derivatives	氨基酸及其衍生物	C25H48N8O6	557.383	556.37	6.8302	[M+H]+	9.08502	2	0.7774	rp	-	-	-	264499	-	27049.5	33640.7	42754.7	524.65	4733.76	613.73	20909.2	22601	22656.1	-
MW0158417	T3_positive	Tyr-Asp-Ser	酪氨酸-天冬氨酸-丝氨酸	Amino acids and derivatives	氨基酸及其衍生物	Amino acids and derivatives	氨基酸及其衍生物	C16H21N3O8	430.151	383.133	2.0426	[M+HCOO+2H]+	16.3903	2	0.7767	rp	-	145458594	-	18412	-	353.21	5972.82	6520.19	8572.31	21127.3	27702.4	10611.7	10739.7	11229.5	-
MW0151222	T3_positive	HoPhe-Ser-OH	HoPhe-Ser-OH	Others	其它类	Lactones	内酯类化合物	C18H18N2O7	375.129	374.111	3.6653	[M+H]+	21.7967	2	0.776	rp	-	-	-	65154	-	70410.5	74652	78559.6	144303	144785	132554	91204.5	89758	90978.7	-
MW0109640	T3_positive	Ser-Tyr-Arg	L-丝氨酰-L-酪氨酰-L-精氨酸	Amino acids and derivatives	氨基酸及其衍生物	Amino acids and derivatives	氨基酸及其衍生物	C18H28N6O6	425.227	424.207	1.1375	[M+H]+	3.80932	2	0.7759	rp	-	145457910	-	18195	-	2185.18	917.91	526.99	2977.75	2154.51	3722.75	6902.34	6577.53	6906.2	-
MW0008784	T3_positive	N(4)-Acetylsulfamethazine	N4-乙酰基磺胺嘧啶	Benzene and substituted derivatives	苯及其衍生物	Benzene and substituted derivatives	苯及其衍生物	C14H16N4O3S	365.066	320.094	4.5457	[M-H+2Na]+	4.24788	2	0.7751	rp	-	66855	HMDB0244280	-	-	7853.88	10622.6	11874	10978.5	13064.5	13217.5	15907.1	15617.6	16193.1	-
MW0004100	T3_positive	3-methoxybenzene-1,2-diol	3-甲氧基儿茶酚	Phenolic acids	酚酸类	Phenolic acids	酚酸类	C7H8O3	281.103	140.047	3.4285	[2M+H]+	1.06631	2	0.774	rp	-	13622	HMDB0125538	-	-	649.75	7140.56	775.64	14017.1	13008.2	4599.26	6757.72	8148.57	8682.38	-
MW0104056	T3_positive	N-Carbamoylsarcosine	N-氨甲酰肌氨酸	Amino acids and derivatives	氨基酸及其衍生物	Amino acids and derivatives	氨基酸及其衍生物	C4H8N2O3	196.068	132.054	3.3104	[M+CH3CN+Na]+	0.732884	2	0.7739	rp	-	439375	HMDB0012265	-	C01043	17993.2	12334.8	22526.6	55897.6	55229.2	50840.3	34292.6	34321.6	34516.5	ko00330,ko01100
MW0105002	T3_positive	(2R)-3-(5-acetamido-2-hydroxyphenyl)sulfanyl-2-azaniumylpropanoate	(2R)-3-(5-acetamido-2-hydroxyphenyl)sulfanyl-2-azaniumylpropanoate	Amino acids and derivatives	氨基酸及其衍生物	Amino acids and derivatives	氨基酸及其衍生物	C11H14N2O4S	293.056	270.067	0.803	[M+Na]+	2.58109	2	0.7737	rp	-	40428953	HMDB0240217	-	-	20845	19644.3	72358.4	102071	127192	116147	91438.8	84708.4	97055.8	-
MW0014461	T3_positive	Alkynyl 4-hydroxy-2-nonenal	4-羟基壬醛炔	Organic acids	有机酸	Organic acids	有机酸	C9H12O2	327.159	152.084	4.5851	[2M+Na]+	4.17458	2	0.7734	rp	-	71684698	-	45510	-	36929.8	35934.1	31315.9	51153.4	56071.3	55730.3	64352.6	64321.7	63617.5	-
MW0002271	T3_positive	2,4-Dihydroxybenzophenone	2，4-二羟基二苯甲酮	Benzene and substituted derivatives	苯及其衍生物	Benzene and substituted derivatives	苯及其衍生物	C13H10O3	451.114	214.063	4.7422	[2M+Na]+	1.8164	2	0.773	rp	-	8572	HMDB0240715	-	C14215	386197	332649	454214	467788	423632	365126	317312	315627	320175	-
MW0110256	T3_positive	Tyr-His	L-酪氨酸-L-组氨酸	Amino acids and derivatives	氨基酸及其衍生物	Amino acids and derivatives	氨基酸及其衍生物	C15H18N4O4	336.164	318.133	2.0857	[M+NH4]+	7.64227	2	0.7729	rp	-	7020180	-	-	-	335.92	85.81	122.39	422.14	476.45	266.39	2528.9	2602.99	2591.25	-
MW0150845	T3_positive	His-Asn-Ala-Glu	组氨酸-天门冬酰氨-丙氨酸-谷氨酸	Amino acids and derivatives	氨基酸及其衍生物	Amino acids and derivatives	氨基酸及其衍生物	C18H27N7O8	469.19	469.192	1.9249	[M+]+	7.23739	2	0.7714	rp	-	-	-	155882	-	4396.29	4200.31	4534.42	2907.66	3893.13	2778.72	4577.8	4376.51	4438.77	-
MEDP2252	T3_positive	Phenylethylmalonamide	2-乙基-2-苯基丙二酰胺	Benzene and substituted derivatives	苯及其衍生物	Benzene and substituted derivatives	苯及其衍生物	C11H14N2O2	245.066	206.106	3.6454	[M+K]+	9.30693	2	0.7711	rp	-	23611	HMDB0245113	-	C07499	9938.15	8822.97	8769.78	17648.8	22999.9	20910.3	23900.8	24031.7	24095	-
MW0105857	T3_positive	Asp-Gly-Lys	L-天冬氨酰-甘氨酰-L-赖氨酸	Amino acids and derivatives	氨基酸及其衍生物	Amino acids and derivatives	氨基酸及其衍生物	C12H22N4O6	318.147	318.154	2.6792	[M+]+	2.53184	2	0.7701	rp	-	9883476	-	23461	-	11652.5	3317.59	9135.87	4881.16	10966.9	4532.28	6401.82	6862.47	5777.84	-
MW0151616	T3_positive	Ile-Trp-Ser	L-异亮氨酸-L-色氨酸-L-丝氨酸	Amino acids and derivatives	氨基酸及其衍生物	Amino acids and derivatives	氨基酸及其衍生物	C20H28N4O5	369.19	404.206	3.6852	[M+H-2H2O]+	4.26624	2	0.7695	rp	-	145456304	-	18302	-	15104.1	6121.76	24616	3502.48	9295.88	2959.91	23646.4	23954	23875.8	-
MW0105796	T3_positive	Asn-Tyr-Arg	L-天冬酰胺-L-酪氨酰-L-精氨酸	Amino acids and derivatives	氨基酸及其衍生物	Amino acids and derivatives	氨基酸及其衍生物	C19H29N7O6	452.222	451.218	3.6057	[M+H]+	4.60901	2	0.7688	rp	-	137653085	-	15846	-	36560	35485.2	16130.2	62261.9	62817.8	54015.4	32263.4	31639	31765.7	-
MW0110042	T3_positive	Tris(2-butoxyethyl) phosphate	磷酸三（丁氧乙基）酯	Others	其它类	Lactones	内酯类化合物	C18H39O7P	462.277	398.243	6.4506	[M+CH3CN+Na]+	4.67907	2	0.7686	rp	-	6540	HMDB0259275	-	C14446	57444.7	56611.7	69958.6	77575.1	85105.4	60803.8	44922.8	44216.8	44964.6	-
MW0109128	T3_positive	Phe-Pro-Ala	苯丙氨酰-脯氨酰-丙氨酸	Amino acids and derivatives	氨基酸及其衍生物	Amino acids and derivatives	氨基酸及其衍生物	C17H23N3O4	333.167	333.169	3.8411	[M+]+	4.36762	2	0.7683	rp	-	133668	-	19150	-	260313	301656	226165	177823	181334	171776	325030	322419	325487	-
MW0105844	T3_positive	Asp-Ala-Lys	L-天冬氨酰-L-丙氨酰-L-赖氨酸	Amino acids and derivatives	氨基酸及其衍生物	Amino acids and derivatives	氨基酸及其衍生物	C13H24N4O6	703.301	332.17	3.8618	[2M+K]+	0.773378	2	0.7666	rp	-	145454340	-	16722	-	13033.2	19052.6	6065.81	47409.6	46959.2	53538.4	22719.9	22014.1	23570.3	-
MW0144214	T3_positive	Abu-Trp-OH	Abu-Trp-OH	Amino acids and derivatives	氨基酸及其衍生物	Amino acids and derivatives	氨基酸及其衍生物	C20H19N3O6	398.132	397.127	5.6316	[M+H]+	3.40702	2	0.7665	rp	-	-	-	65030	-	321.28	2489.93	5863.7	83801	86883.9	74435.8	33047.3	33152.8	33843.5	-
MW0146043	T3_positive	Asp-Asn-Phe-Lys-Ala	Asp-Asn-Phe-Lys-Ala	Amino acids and derivatives	氨基酸及其衍生物	Amino acids and derivatives	氨基酸及其衍生物	C26H39N7O9	593.276	593.281	8.3595	[M+]+	5.69593	2	0.7657	rp	-	-	-	264686	-	359961	194270	939195	432251	264792	446519	803261	820128	813068	-
MW0153037	T3_positive	Lys-Leu-Gly-Gln-Ser	Lys-Leu-Gly-Gln-Ser	Amino acids and derivatives	氨基酸及其衍生物	Amino acids and derivatives	氨基酸及其衍生物	C22H41N7O8	532.311	531.302	5.7907	[M+H]+	2.1692	2	0.7647	rp	-	-	-	264898	-	149082	189273	105388	18723.6	28395.8	22493.5	50671.6	50855.3	51011.3	-
MW0106526	T3_positive	3-phenyl-2-(pyrrolidine-2-carbonylamino)propanoic Acid	脯氨酰-苯丙氨酸	Amino acids and derivatives	氨基酸及其衍生物	Amino acids and derivatives	氨基酸及其衍生物	C14H18N2O3	301.092	262.132	2.4405	[M+K]+	7.48799	2	0.7641	rp	-	5226097	HMDB0011179	-	-	30445.2	20674.6	34345.6	6095.57	15274.4	999.77	12291	13034.2	12934	-
MW0154293	T3_positive	Nap-Ser-OH	Nap-Ser-OH	Amino acids and derivatives	氨基酸及其衍生物	Amino acids and derivatives	氨基酸及其衍生物	C21H18N2O7	410.109	410.111	3.251	[M+]+	5.45271	2	0.7635	rp	-	-	-	65157	-	12513.2	254.16	9922.96	21938.6	18451.3	19769.5	38082.4	37543.4	38501.3	-
MW0158444	T3_positive	Tyr-Gln-Thr-Lys	酪氨酸-谷氨酸-苏氨酸-赖氨酸	Amino acids and derivatives	氨基酸及其衍生物	Amino acids and derivatives	氨基酸及其衍生物	C24H38N6O8	539.288	538.275	8.7245	[M+H]+	9.8985	2	0.7635	rp	-	-	-	261007	-	3190.07	5979.25	6433.55	5971.66	1637.88	2023.34	11572.5	11789.3	11623	-
MW0107171	T3_positive	Gly-Gly-Val	甘氨酸-甘氨酸-缬氨酸	Amino acids and derivatives	氨基酸及其衍生物	Amino acids and derivatives	氨基酸及其衍生物	C9H17N3O4	270.082	231.122	2.0229	[M+K]+	6.35563	2	0.7635	rp	-	7004886	-	-	-	48073.4	56592.5	48993.7	13990.9	17801.5	20056.7	36996	36991.6	36873.2	-
MW0105792	T3_positive	Asn-Ser-Lys	L-天冬酰胺-L-丝氨酰-L-赖氨酸	Amino acids and derivatives	氨基酸及其衍生物	Amino acids and derivatives	氨基酸及其衍生物	C13H25N5O6	370.171	347.18	4.1646	[M+Na]+	0.572028	2	0.7634	rp	-	71558275	-	22994	-	28596	42801.2	41312.8	118321	113351	81830.7	83520.7	82753.3	84839.3	-
MW0144468	T3_positive	Ala-Arg-Asp-Glu-Thr	Ala-Arg-Asp-Glu-Thr	Amino acids and derivatives	氨基酸及其衍生物	Amino acids and derivatives	氨基酸及其衍生物	C22H38N8O11	591.278	590.266	7.0895	[M+H]+	13.6196	2	0.7634	rp	-	-	-	264836	-	2519.6	1060.44	2623.99	500.72	493.91	957.24	1047.79	995.39	966.71	-
MW0139311	T3_positive	Petunidin 3-(6''-p-coumarylglucoside)	矮牵牛花3-(6''-p-香豆基葡糖苷）	Flavonoids	黄酮	Anthocyanidins	花青素	C31H29O14+	625.156	625.156	2.6982	[M+H]+	0.0249717	2	0.763	rp	-	44256963	-	47125	-	29358	39215.2	16756.8	5565	4808.36	4006.3	7196.76	6743.03	7133.33	-
MW0158579	T3_positive	Tyr-Phe-Trp	酪氨酸-苯丙氨酸-色氨酸	Amino acids and derivatives	氨基酸及其衍生物	Amino acids and derivatives	氨基酸及其衍生物	C29H30N4O5	559.193	514.222	2.5203	[M-H+2Na]+	0.418364	2	0.7626	rp	-	145458740	-	19901	-	18327.5	23643.9	38176.8	24329	17016.3	20286	18762.4	18659	17953.9	-
MW0104237	T3_positive	1-Aminocyclohexanecarboxylic acid	1-氨基环己烷羧酸	Benzene and substituted derivatives	苯及其衍生物	Benzene and substituted derivatives	苯及其衍生物	C7H13NO2	309.181	143.095	2.8376	[2M+Na]+	5.31437	2	0.7624	rp	-	1366	HMDB0243822	-	-	6769.09	10843.3	13230.3	11378.8	22600.5	31292.9	25306.2	27353.4	25867.2	-
MW0145406	T3_positive	Arg-Leu-Ala	L-精氨酰-L-亮氨酰-L-丙氨酸	Amino acids and derivatives	氨基酸及其衍生物	Amino acids and derivatives	氨基酸及其衍生物	C15H30N6O4	358.228	358.233	5.7109	[M+]+	7.29112	2	0.7623	rp	-	145453863	-	20992	-	58886.8	72336.2	43935.2	13369.3	75833.6	53240.2	58455.7	58450.6	58649.1	-
MW0109308	T3_positive	Pro-Asp-Arg	脯氨酰-天冬氨酰-精氨酸	Amino acids and derivatives	氨基酸及其衍生物	Amino acids and derivatives	氨基酸及其衍生物	C15H26N6O6	773.397	386.191	3.6843	[2M+H]+	5.816	2	0.7614	rp	-	145457412	-	21036	-	12006.6	6788.25	16943.7	1037.56	1470.42	5483.13	45400	45681.3	45685.9	-
MW0155378	T3_positive	Phe-Tyr-Asn-Glu	Phe-Tyr-Asn-Glu	Amino acids and derivatives	氨基酸及其衍生物	Amino acids and derivatives	氨基酸及其衍生物	C27H33N5O9	572.234	571.228	1.8974	[M+H]+	0.236242	2	0.7612	rp	-	-	-	143302	-	81873.9	113879	91312.9	218763	148583	198404	190700	186232	188788	-
MW0110054	T3_positive	Trp-Asn-Arg	色氨酸-天冬酰胺-精氨酸	Amino acids and derivatives	氨基酸及其衍生物	Amino acids and derivatives	氨基酸及其衍生物	C21H30N8O5	474.234	474.234	5.065	[M+]+	1.82901	2	0.761	rp	-	145458286	-	18821	-	1368.63	572.84	685.5	550.72	270.63	60.26	10794.1	10267.7	10496.3	-
MW0011860	T3_positive	1,2-Dimyristoleoyl-sn-glycero-3-phosphocholine	1,2-二-(9Z-十四碳烯基)-sn-甘油-3-磷酸胆碱	GP	甘油磷脂类	PC	磷脂酰胆碱	C36H68NO8P	720.461	673.468	6.6304	[M+HCOO+2H]+	0.247932	2	0.761	rp	-	24778648	HMDB0007900	-	-	3332.57	10947.6	3627.22	891.63	1542.35	98.58	2128.8	2030.43	2111.73	-
MW0151463	T3_positive	Ile-His-Val-Leu-Glu	Ile-His-Val-Leu-Glu	Amino acids and derivatives	氨基酸及其衍生物	Amino acids and derivatives	氨基酸及其衍生物	C28H47N7O8	627.375	609.349	6.2701	[M+NH4]+	1.31874	2	0.7606	rp	-	-	-	264313	-	26133.7	7090.55	10763.1	1082.06	2296.1	3368.33	12253.1	11910	12049.5	-
MW0007220	T3_positive	3-[3,4-Dihydroxy-4-(hydroxymethyl)oxolan-2-yl]oxy-1,8-dihydroxy-6-methylanthracene-9,10-dione	3-[3,4-Dihydroxy-4-(hydroxymethyl)oxolan-2-yl]oxy-1,8-dihydroxy-6-methylanthracene-9,10-dione	Benzene and substituted derivatives	苯及其衍生物	Benzene and substituted derivatives	苯及其衍生物	C20H18O9	403.103	402.095	4.6246	[M+H]+	0.796683	2	0.7604	rp	-	4483894	-	-	-	4.40007e+06	4.4013e+06	4.46294e+06	3.00702e+06	3.40046e+06	3.45249e+06	2.91121e+06	2.89958e+06	2.9112e+06	-
MW0151134	T3_positive	His-Tyr-Phe	L-组氨酸-L-酪氨酸-L-苯丙氨酸	Amino acids and derivatives	氨基酸及其衍生物	Amino acids and derivatives	氨基酸及其衍生物	C24H27N5O5	466.207	465.201	3.4088	[M+H]+	2.86724	2	0.7599	rp	-	145456012	-	19279	-	22538.8	17439.6	27180.3	21814.9	19570.5	26181.8	25355.5	26894.7	23998.2	-
MW0153153	T3_positive	Lys-Thr-Ile-Thr-Leu	Lys-Thr-Ile-Thr-Leu	Amino acids and derivatives	氨基酸及其衍生物	Amino acids and derivatives	氨基酸及其衍生物	C26H50N6O8	575.379	574.369	4.8394	[M+H]+	0.112535	2	0.7596	rp	-	-	-	264659	-	55165	48417.7	60213.8	52598.4	14403.5	59041.4	32528.6	34775.2	31349.1	-
MW0002222	T3_positive	2,4-Diamino-6-nitrotoluene	2，4-二氨基-6-硝基甲苯	Benzene and substituted derivatives	苯及其衍生物	Benzene and substituted derivatives	苯及其衍生物	C7H9N3O2	231.086	167.07	3.2905	[M+CH3CN+Na]+	3.79394	2	0.7595	rp	-	96177	HMDB0060362	-	C16396	20074.7	16533.9	22753.8	19388.7	37403.7	26213	53836.3	53909.4	54028.6	-
MW0158613	T3_positive	Tyr-Ser-Val-Glu	酪氨酸-丝氨酸-缬氨酸-谷氨酸	Amino acids and derivatives	氨基酸及其衍生物	Amino acids and derivatives	氨基酸及其衍生物	C22H32N4O9	496.218	496.217	3.7048	[M+]+	0.81382	2	0.7594	rp	-	-	-	261822	-	7600.12	3626.56	6989.04	14245.9	2109.34	3622.54	7466.12	8475.26	8373.45	-
MW0145557	T3_positive	Arg-Val-Asn-His-Val	Arg-Val-Asn-His-Val	Amino acids and derivatives	氨基酸及其衍生物	Amino acids and derivatives	氨基酸及其衍生物	C26H45N11O7	624.36	623.35	5.2724	[M+H]+	0.226988	2	0.7594	rp	-	-	-	264083	-	1476.07	975.1	2778.6	918.92	362.55	140.93	11728.5	11556.4	10707.6	-
MW0144735	T3_positive	Ala-Ser-Ser-Thr-Lys	Ala-Ser-Ser-Thr-Lys	Amino acids and derivatives	氨基酸及其衍生物	Amino acids and derivatives	氨基酸及其衍生物	C19H36N6O9	510.287	492.254	6.8336	[M+NH4]+	1.84417	2	0.7593	rp	-	-	-	264953	-	57.67	185.83	22.06	278.68	1022.12	72.08	6436	6762.04	6681.1	-
MW0151127	T3_positive	His-Tyr-Glu	L-组氨酸-L-酪氨酸-L-谷氨酸	Amino acids and derivatives	氨基酸及其衍生物	Amino acids and derivatives	氨基酸及其衍生物	C20H25N5O7	448.193	447.175	2.4905	[M+H]+	20.6426	2	0.7592	rp	-	145456006	-	21365	-	41930.3	53276.8	49084.4	79149.7	92946.1	83162	68345.4	68947	68965.3	-
MW0110187	T3_positive	Tyr-Asn-Arg	酪氨酸-天冬酰胺-精氨酸	Amino acids and derivatives	氨基酸及其衍生物	Amino acids and derivatives	氨基酸及其衍生物	C19H29N7O6	451.216	451.218	3.6454	[M+]+	6.34533	2	0.7591	rp	-	11669604	-	20264	-	207957	74499.6	54928.7	53469.4	67602.8	56832.6	33473.1	35024	30511.8	-
MW0158909	T3_positive	Val-Asn-Arg-Lys	Val-Asn-Arg-Lys	Amino acids and derivatives	氨基酸及其衍生物	Amino acids and derivatives	氨基酸及其衍生物	C21H41N9O6	515.321	515.318	6.6504	[M+]+	3.3943	2	0.7588	rp	-	-	-	244167	-	216423	167430	219447	12603.5	75835.1	87710.9	190197	193751	191053	-
MW0158381	T3_positive	Tyr-Arg-Lys-Asp	酪氨酸-精氨酸-赖氨酸-天冬氨酸	Amino acids and derivatives	氨基酸及其衍生物	Amino acids and derivatives	氨基酸及其衍生物	C25H40N8O8	625.268	580.297	7.7475	[M-H+2Na]+	1.24763	2	0.7584	rp	-	-	-	261241	-	24846.6	32139.7	14256.3	708.53	10762	3716.98	15442.3	15484.6	15698.1	-
MW0106482	T3_positive	Disuccinimidyl suberate	辛二酸二琥珀酰亚胺酯	Others	其它类	Lactones	内酯类化合物	C16H20N2O8	351.123	368.122	5.8107	[M+H-H2O]+	8.24262	2	0.7581	rp	-	100658	HMDB0251485	-	-	64294.7	61441.7	62392.1	63139.3	149792	151556	63724	71493.7	67040.9	-
MW0150950	T3_positive	His-Gly-Val-Asp-Lys	组氨酸-甘氨酸-缬氨酸-天门冬氨酸-赖氨酸	Amino acids and derivatives	氨基酸及其衍生物	Amino acids and derivatives	氨基酸及其衍生物	C23H38N8O8	599.25	554.281	8.2016	[M-H+2Na]+	2.99802	2	0.758	rp	-	-	-	264342	-	13287.3	10300.4	15258.9	13416.6	13860.5	14485	9187.51	9347.19	9197.66	-
MW0150925	T3_positive	His-Glu-Phe-Glu	组氨酸-谷氨酸-苯丙氨酸-谷氨酸	Amino acids and derivatives	氨基酸及其衍生物	Amino acids and derivatives	氨基酸及其衍生物	C25H32N6O9	561.234	560.223	2.6783	[M+H]+	2.97179	2	0.7577	rp	-	-	-	152762	-	32851.4	30039	15780.6	18651.4	23704.8	29568.8	26798.7	27801	27828.5	-
MW0146115	T3_positive	Asp-Gly-Lys-Ala-Asp	Asp-Gly-Lys-Ala-Asp	Amino acids and derivatives	氨基酸及其衍生物	Amino acids and derivatives	氨基酸及其衍生物	C19H32N6O10	505.232	504.218	2.758	[M+H]+	1.3113	2	0.7577	rp	-	-	-	264292	-	7526.9	3206.66	3709.85	875	745.77	1698.3	3178.28	3098.49	3105.67	-
MW0150113	T3_positive	Glu-Phe-Thr-Pro-Ala	谷氨酸-苯丙氨酸-苏氨酸-脯氨酸-丙氨酸	Amino acids and derivatives	氨基酸及其衍生物	Amino acids and derivatives	氨基酸及其衍生物	C26H37N5O9	610.275	563.259	7.8273	[M+HCOO+2H]+	2.09041	2	0.7575	rp	-	-	-	264335	-	137396	112722	138599	48767.8	59894.3	67593.4	91395	90153.3	91534.5	-
MW0158533	T3_positive	Tyr-Lys-Arg-Glu	酪氨酸-赖氨酸-精氨酸-谷氨酸	Amino acids and derivatives	氨基酸及其衍生物	Amino acids and derivatives	氨基酸及其衍生物	C26H42N8O8	639.282	594.313	8.6733	[M-H+2Na]+	2.99393	2	0.7575	rp	-	-	-	258962	-	6085.38	7054.3	5214.65	629.99	2746.25	1321.19	8841.06	8723.16	9242.46	-
MW0158282	T3_positive	Trp-Val-Arg	色氨酸-缬氨酸-精氨酸	Amino acids and derivatives	氨基酸及其衍生物	Amino acids and derivatives	氨基酸及其衍生物	C22H33N7O4	460.27	459.259	6.4506	[M+H]+	7.28147	2	0.7572	rp	-	11963125	-	22500	-	1.11406e+06	1.58199e+06	1.23026e+06	2.01913e+06	1.84976e+06	1.54359e+06	806528	811435	810693	-
MW0145554	T3_positive	Arg-Tyr-Val-Lys	Arg-Tyr-Val-Lys	Amino acids and derivatives	氨基酸及其衍生物	Amino acids and derivatives	氨基酸及其衍生物	C26H44N8O6	564.337	564.338	6.0491	[M+]+	3.20806	2	0.7571	rp	-	-	-	223427	-	60335.9	52764	65944.3	1756.59	1986.29	4473.68	59852.4	59829.2	60443.8	-
MW0008590	T3_positive	N,N'-Diphenyl-p-phenylenediamine	N，N'-二苯基-对苯二胺	Benzene and substituted derivatives	苯及其衍生物	Benzene and substituted derivatives	苯及其衍生物	C18H16N2	538.286	260.131	4.6836	[2M+NH4]+	5.59217	2	0.7571	rp	-	6319	HMDB0247345	-	C14501	5437.22	31222.1	34057.1	35440.9	16765.7	4136.03	11859.1	12136.1	12157	-
MW0155209	T3_positive	Phe-His-His	苯丙氨酰-组氨酸-组氨酸	Amino acids and derivatives	氨基酸及其衍生物	Amino acids and derivatives	氨基酸及其衍生物	C21H25N7O4	439.197	439.197	5.0355	[M+]+	0.745886	2	0.757	rp	-	74764482	-	20615	-	9899.3	483.3	2441.42	1017.52	956.92	6876.6	40627.8	41211.7	41163.5	-
MW0149894	T3_positive	Glu-Ala-Asn-Lys-Glu	谷氨酸-丙氨酸-天门冬酰氨-赖氨酸-谷氨酸	Amino acids and derivatives	氨基酸及其衍生物	Amino acids and derivatives	氨基酸及其衍生物	C23H39N7O11	590.265	589.271	3.9204	[M+H]+	1.22322	2	0.757	rp	-	-	-	264732	-	148.45	278.16	265.33	13396.2	10659.8	8782.09	2441.66	2235.76	2593.39	-
MW0150879	T3_positive	His-Asp-Tyr	组氨酸-天门冬氨酸-酪氨酸	Amino acids and derivatives	氨基酸及其衍生物	Amino acids and derivatives	氨基酸及其衍生物	C19H23N5O7	434.159	433.16	3.6454	[M+H]+	2.44695	2	0.7567	rp	-	145455795	-	19872	-	6611.93	6285.74	9586.31	30902.9	32265.8	32080	13810.7	12709.1	11557.1	-
MW0003308	T3_positive	Phome	苯甲醚	Benzene and substituted derivatives	苯及其衍生物	Benzene and substituted derivatives	苯及其衍生物	C23H19NO4	437.148	373.131	2.7774	[M+CH3CN+Na]+	1.32414	2	0.7567	rp	-	53394628	-	64666	-	25120.8	4353.35	24463.5	142470	130491	122344	85338.6	81974.1	85779.2	-
MW0138535	T3_positive	Isorhapontin	E-4，5'-二羟基-3-甲氧基-3'-吡喃葡萄糖基二苯乙烯	Heterocyclic compounds	杂环化合物	Heterocyclic compounds	杂环化合物	C21H24O9	443.134	420.142	4.5467	[M+Na]+	5.09722	2	0.7564	rp	-	5281716	-	-	-	1810.01	477.6	540.45	101312	82213.3	86381.7	18606.6	18931.8	18170.7	-
MW0149786	T3_positive	Gln-Phe-Trp	谷酰氨-苯丙氨酸-色氨酸	Amino acids and derivatives	氨基酸及其衍生物	Amino acids and derivatives	氨基酸及其衍生物	C25H29N5O5	480.223	479.217	3.846	[M+H]+	2.74805	2	0.7562	rp	-	145455182	-	20886	-	1.31338e+07	4.86571e+06	6.53675e+06	5.62944e+06	6.07517e+06	6.17052e+06	9.54602e+06	9.73908e+06	8.69734e+06	-
MADP0516	T3_positive	4-(Butylamino)benzoic acid	4-(丁氨基)苯甲酸	Benzene and substituted derivatives	苯及其衍生物	Benzene and substituted derivatives	苯及其衍生物	C11H15NO2	194.117	193.11	8.7045	[M+H]+	1.20694	2	0.7557	rp	-	95946	HMDB0246301	-	-	10780.3	11279.2	11429.6	12748.8	13053.1	7331.45	12928.8	12823.5	13051	-
MW0150915	T3_positive	His-Glu-Gln-Lys	组氨酸-谷氨酸-谷酰胺-赖氨酸	Amino acids and derivatives	氨基酸及其衍生物	Amino acids and derivatives	氨基酸及其衍生物	C22H36N8O8	541.247	540.266	4.4232	[M+H]+	11.3378	2	0.7555	rp	-	-	-	152947	-	286264	313409	228604	227272	234447	229635	188588	188285	188882	-
MW0151142	T3_positive	His-Val-Asp	L-组氨酸-L-缬氨酸-L-天冬氨酸	Amino acids and derivatives	氨基酸及其衍生物	Amino acids and derivatives	氨基酸及其衍生物	C15H23N5O6	756.362	369.165	3.6852	[2M+NH4]+	2.35901	2	0.7552	rp	-	145456020	-	17729	-	3359.79	1609.48	11784.4	3126.7	4671.68	3519.26	17695.5	17324	16987.5	-
MW0105882	T3_positive	Asp-Tyr-Met	L-蛋氨酸，L-Α-天冬氨酰-L-酪氨酰	Amino acids and derivatives	氨基酸及其衍生物	Amino acids and derivatives	氨基酸及其衍生物	C18H25N3O7S1	428.143	427.141	5.6911	[M+H]+	9.28673	2	0.7552	rp	-	49864701	-	20937	-	2900.17	4198.89	85.17	262614	275221	292032	133312	133821	134222	-
MW0145338	T3_positive	Arg-Glu-Ala-Asp-Ile	Arg-Glu-Ala-Asp-Ile	Amino acids and derivatives	氨基酸及其衍生物	Amino acids and derivatives	氨基酸及其衍生物	C24H42N8O10	647.272	602.302	6.8102	[M-H+2Na]+	3.90834	2	0.7551	rp	-	-	-	264760	-	648.1	3803.71	4618.42	121.93	144.75	1436.12	2502.41	2646.21	2538.96	-
MW0138677	T3_positive	kaempferol 3-O-beta-D-glucopyranosyl-7-O-alpha-L-rhamnopyranoside	山奈酚3-O-BETA-D-吡喃葡萄糖基-7-O-ALPHA-L-吡喃鼠李糖苷	Flavonoids	黄酮	Flavonols	黄酮醇	C27H30O15	577.156	594.159	4.8296	[M+H-H2O]+	0.430678	2	0.7551	rp	-	21606527	-	-	-	2.13475e+07	2.02593e+07	2.61456e+07	17833567	1.87144e+07	1.71321e+07	1.6434e+07	1.64339e+07	1.64418e+07	-
MW0156791	T3_positive	Ser-Ile-Asn-Lys	Ser-Ile-Asn-Lys	Amino acids and derivatives	氨基酸及其衍生物	Amino acids and derivatives	氨基酸及其衍生物	C19H36N6O7	461.273	460.264	6.4506	[M+H]+	10.0604	2	0.755	rp	-	-	-	226507	-	363711	519304	460531	622282	571716	470970	278382	282511	280781	-
MW0156638	T3_positive	Ser-Arg-Ala-Lys	Ser-Arg-Ala-Lys	Amino acids and derivatives	氨基酸及其衍生物	Amino acids and derivatives	氨基酸及其衍生物	C18H36N8O6	461.275	460.276	6.8102	[M+H]+	8.2972	2	0.755	rp	-	-	-	229087	-	11485.7	25385.5	16385.5	86770	83142.9	48053	14885.6	15042.3	13891.5	-
MADP0513	T3_positive	N-(2-Hydroxyethyl)nicotinamide	N-(2-羟乙基)烟酰胺	Alcohol and amines	醇、胺类	Amines	胺类	C8H10N2O2	371.1	166.074	3.2114	[2M+K]+	0.443337	2	0.7549	rp	-	72663	HMDB0254988	-	-	110013	71477.7	93918.2	153869	74834.1	85579.8	62424.8	64649.5	63216.9	-
MW0157725	T3_positive	Thr-Lys-Gln-Lys	Thr-Lys-Gln-Lys	Amino acids and derivatives	氨基酸及其衍生物	Amino acids and derivatives	氨基酸及其衍生物	C21H41N7O7	503.307	503.307	4.253	[M+]+	3.79341	2	0.7548	rp	-	-	-	234947	-	44037	63506.9	102545	73420.8	75406.5	64663.8	23310.8	24550.2	22850.2	-
MW0155309	T3_positive	Phe-Phe-Val	苯丙氨酰-苯丙氨酰-缬氨酸	Amino acids and derivatives	氨基酸及其衍生物	Amino acids and derivatives	氨基酸及其衍生物	C23H29N3O4	456.186	411.216	2.1416	[M-H+2Na]+	0.168746	2	0.7546	rp	-	102144079	-	19599	-	13432.7	3909.23	11987.9	30328.7	13581.7	14919.6	18976.5	20057.1	19504.4	-
MW0155286	T3_positive	Phe-Met-Gln	苯丙氨酰-甲硫氨酰-谷氨酰胺	Amino acids and derivatives	氨基酸及其衍生物	Amino acids and derivatives	氨基酸及其衍生物	C19H28N4O5S1	425.186	424.178	1.2491	[M+H]+	0.965298	2	0.7546	rp	-	145457274	-	18770	-	26612.3	25486.8	19272.5	9640.58	62631.6	87428.8	57202.9	53442.1	57936.5	-
MW0150398	T3_positive	Gly-Leu-Arg-Val-Phe	甘氨酸-亮氨酸-精氨酸-缬氨酸-苯丙氨酸	Amino acids and derivatives	氨基酸及其衍生物	Amino acids and derivatives	氨基酸及其衍生物	C28H46N8O6	608.385	590.354	4.4883	[M+NH4]+	5.16121	2	0.7541	rp	-	-	-	264830	-	87802.5	161093	217731	178154	127010	167807	84214.7	82845	82235.2	-
MW0129677	T3_positive	Dibenzoylmethane	二苯甲基乙烷	Benzene and substituted derivatives	苯及其衍生物	Benzene and substituted derivatives	苯及其衍生物	C15H12O2	487.145	224.084	4.253	[2M+K]+	23.8413	2	0.7539	rp	-	8433	HMDB0251166	-	-	16747.6	7703.07	8350.3	62954.5	54712.7	50483	25612.7	26232.2	25279	-
MW0158539	T3_positive	Tyr-Lys-Glu-Arg	酪氨酸-赖氨酸-谷氨酸-精氨酸	Amino acids and derivatives	氨基酸及其衍生物	Amino acids and derivatives	氨基酸及其衍生物	C26H42N8O8	639.281	594.313	8.3791	[M-H+2Na]+	3.81026	2	0.7538	rp	-	-	-	258753	-	59406	51412.3	52928.3	4816.94	35590.1	14561.3	47150.7	47501.8	47512.7	-
MW0150842	T3_positive	His-Arg-Tyr-Arg	组氨酸-精氨酸-酪氨酸-精氨酸	Amino acids and derivatives	氨基酸及其衍生物	Amino acids and derivatives	氨基酸及其衍生物	C27H42N12O6	630.334	630.335	4.82	[M+]+	0.38506	2	0.7536	rp	-	-	-	157473	-	64549.8	4995.06	31893.8	366.77	765	5296.39	17588	16496	15886.2	-
MW0147998	T3_positive	Cys-Gln-Gln	半胱氨酸-谷酰氨-谷酰氨	Amino acids and derivatives	氨基酸及其衍生物	Amino acids and derivatives	氨基酸及其衍生物	C13H23N5O6S1	419.171	377.137	3.8224	[M+CH3CN+H]+	2.73016	2	0.7535	rp	-	71471965	-	17212	-	10214.6	9207.53	31286	69510.4	125277	91156.1	83426.1	83078	85353.5	-
MW0145776	T3_positive	Asn-His-Ser	L-天冬酰胺-L-组氨酰-L-丝氨酸	Amino acids and derivatives	氨基酸及其衍生物	Amino acids and derivatives	氨基酸及其衍生物	C13H20N6O6	356.143	356.144	2.7389	[M+]+	2.85324	2	0.7534	rp	-	145454141	-	18037	-	28203.4	20337.6	23269.8	19511.2	11341.6	20619.3	25736	25943.3	25768.7	-
MW0109852	T3_positive	Thr-Ala-His	L-苏氨酰-L-丙氨酰-L-组氨酸	Amino acids and derivatives	氨基酸及其衍生物	Amino acids and derivatives	氨基酸及其衍生物	C13H21N5O5	328.164	327.154	4.5856	[M+H]+	5.1558	2	0.7532	rp	-	71728354	-	22188	-	5424.63	2003.06	1171.15	8590.7	9182.48	7171.16	9367.59	9322.28	9427.01	-
MW0145419	T3_positive	Arg-Leu-Leu-Asn-Leu	Arg-Leu-Leu-Asn-Leu	Amino acids and derivatives	氨基酸及其衍生物	Amino acids and derivatives	氨基酸及其衍生物	C28H53N9O7	627.434	627.407	5.193	[M+]+	4.97817	2	0.7531	rp	-	-	-	264117	-	63500.2	80906.2	44667.1	74533.4	111030	96734.3	20945	24773.6	24739.9	-
MW0159170	T3_positive	Val-Thr-Ala-Asp-Lys	Val-Thr-Ala-Asp-Lys	Amino acids and derivatives	氨基酸及其衍生物	Amino acids and derivatives	氨基酸及其衍生物	C22H40N6O9	533.295	532.286	5.2824	[M+H]+	4.87631	2	0.7527	rp	-	-	-	264042	-	1450.23	90.06	504.01	957.65	362.52	842.15	15476.7	15929.2	15851.6	-
MW0158565	T3_positive	Tyr-Phe-Gln	酪氨酸-苯丙氨酸-谷氨酰胺	Amino acids and derivatives	氨基酸及其衍生物	Amino acids and derivatives	氨基酸及其衍生物	C23H28N4O6	457.207	456.201	5.0355	[M+H]+	1.38133	2	0.7526	rp	-	145458732	-	23588	-	5281.99	15897.5	20423.1	5425.96	21225.5	5723.44	120764	120314	120599	-
MW0144799	T3_positive	Ala-Val-His-Val-Lys	Ala-Val-His-Val-Lys	Amino acids and derivatives	氨基酸及其衍生物	Amino acids and derivatives	氨基酸及其衍生物	C25H44N8O6	552.343	552.338	4.9668	[M+]+	4.4764	2	0.7525	rp	-	-	-	264919	-	2107.89	2162.98	3492.68	1788.05	1572.05	1701.23	15412.2	15307.6	13361.2	-
MW0144747	T3_positive	Ala-Thr-Ile-Lys	Ala-Thr-Ile-Lys	Amino acids and derivatives	氨基酸及其衍生物	Amino acids and derivatives	氨基酸及其衍生物	C19H37N5O6	432.28	431.274	3.8027	[M+H]+	2.06084	2	0.7523	rp	-	-	-	110028	-	958071	1.32158e+06	2.59379e+06	1.29011e+06	1.38969e+06	1.12297e+06	582550	585235	585854	-
MW0109106	T3_positive	Phe-Glu-Arg	苯丙氨酰-谷氨酰-精氨酸	Amino acids and derivatives	氨基酸及其衍生物	Amino acids and derivatives	氨基酸及其衍生物	C20H30N6O6	468.249	450.223	4.1155	[M+NH4]+	8.40433	2	0.7523	rp	-	145457202	-	16241	-	2857.08	4823.34	985.01	1133.23	825.45	4703.34	18885.2	18932.9	18346.4	-
MW0146101	T3_positive	Asp-Glu-Ile-Asp	Asp-Glu-Ile-Asp	Amino acids and derivatives	氨基酸及其衍生物	Amino acids and derivatives	氨基酸及其衍生物	C19H30N4O11	490.192	490.191	3.2905	[M+]+	0.485052	2	0.7523	rp	-	-	-	120822	-	13517.4	9305.56	16360.3	53310.8	46840.1	47876.4	34228.1	35517.4	34410.5	-
MW0157546	T3_positive	Thr-Arg-Glu	苏氨酰-精氨酰-谷氨酸	Amino acids and derivatives	氨基酸及其衍生物	Amino acids and derivatives	氨基酸及其衍生物	C15H28N6O7	405.211	404.202	5.0551	[M+H]+	4.76549	2	0.7522	rp	-	145457956	-	16568	-	5588.53	3015.89	6245.1	286.77	806.89	477.37	17872.6	17486.8	17167.2	-
MW0145491	T3_positive	Arg-Ser-Ala-Glu	Arg-Ser-Ala-Glu	Amino acids and derivatives	氨基酸及其衍生物	Amino acids and derivatives	氨基酸及其衍生物	C17H31N7O8	462.233	461.223	2.8769	[M+H]+	5.21715	2	0.7522	rp	-	-	-	221482	-	8710.06	6539.89	9527.97	18233.2	13320.9	14715	8331.95	7910.86	7040.55	-
MW0055351	T3_positive	Nonic acid	Nonic acid	Organic acids	有机酸	Organic acids	有机酸	C9H16O4	211.096	188.105	2.3905	[M+Na]+	6.09238	2	0.7521	rp	-	6708681	-	44183	-	219292	207437	223407	289767	305049	262709	305674	307309	307476	-
MW0149956	T3_positive	Glu-Asp-Val-Asp	谷氨酸-天门冬氨酸-缬氨酸-天门冬氨酸	Amino acids and derivatives	氨基酸及其衍生物	Amino acids and derivatives	氨基酸及其衍生物	C18H28N4O11	476.176	476.175	3.4679	[M+]+	4.1596	2	0.7518	rp	-	-	-	128622	-	77482.4	49707.6	98089.9	638886	625970	550450	306843	305434	305760	-
MW0145264	T3_positive	Arg-Arg-Phe	L-精氨酰-L-精氨酰-L-苯丙氨酸	Amino acids and derivatives	氨基酸及其衍生物	Amino acids and derivatives	氨基酸及其衍生物	C21H35N9O4	477.281	477.281	6.4307	[M+]+	3.08806	2	0.7517	rp	-	52943436	-	20679	-	53934.7	24362	54731.5	44989	62446.8	54690	85190.9	83701.1	83251.5	-
MW0152230	T3_positive	Leu-Arg-Met-Leu-Leu	Leu-Arg-Met-Leu-Leu	Amino acids and derivatives	氨基酸及其衍生物	Amino acids and derivatives	氨基酸及其衍生物	C29H56N8O6S	662.42	644.404	6.25	[M+NH4]+	3.80334	2	0.7514	rp	-	-	-	264738	-	62695.2	20281.6	26078.3	3149.94	1731.11	2885.42	22233.2	22127.1	21283.5	-
MW0158663	T3_positive	Tyr-Val-Gln-Glu	酪氨酸-缬氨酸-谷氨酸-谷氨酸	Amino acids and derivatives	氨基酸及其衍生物	Amino acids and derivatives	氨基酸及其衍生物	C24H35N5O9	538.249	537.244	1.1605	[M+H]+	4.69845	2	0.7512	rp	-	-	-	262542	-	20255.8	6563.82	28034	2195.75	66553.6	18974	22800	25288	25937.8	-
MW0147983	T3_positive	Cys-Arg-Met	半胱氨酸-精氨酸-蛋氨酸	Amino acids and derivatives	氨基酸及其衍生物	Amino acids and derivatives	氨基酸及其衍生物	C14H28N6O4S2	409.161	408.161	3.9399	[M+H]+	4.56976	2	0.7512	rp	-	145454647	-	22236	-	16131.8	20840.7	16917.5	5482.76	9904.32	399.46	10424.4	10797.5	10093.6	-
MW0146129	T3_positive	Asp-His-Phe	L-天冬氨酰-L-组氨酰-L-苯丙氨酸	Amino acids and derivatives	氨基酸及其衍生物	Amino acids and derivatives	氨基酸及其衍生物	C19H23N5O6	418.171	417.165	1.7701	[M+H]+	3.80944	2	0.751	rp	-	145454453	-	18290	-	87971.1	64314.5	76813.9	75629.7	98773.4	75419.5	65548.5	66357.6	67183.5	-
MW0153200	T3_positive	Lys-Val-Gly-Asp-Thr	Lys-Val-Gly-Asp-Thr	Amino acids and derivatives	氨基酸及其衍生物	Amino acids and derivatives	氨基酸及其衍生物	C21H38N6O9	518.267	518.27	5.0551	[M+]+	5.28286	2	0.7509	rp	-	-	-	264210	-	201510	133548	203445	71616.5	72654.4	65502.7	105979	106864	106007	-
MW0158092	T3_positive	Trp-Ala-Tyr	色氨酸-丙氨酸-酪氨酸	Amino acids and derivatives	氨基酸及其衍生物	Amino acids and derivatives	氨基酸及其衍生物	C23H26N4O5	439.199	438.19	2.847	[M+H]+	3.27341	2	0.7507	rp	-	145458269	-	18747	-	1697.15	3315.94	5190.25	12339.2	3440.65	12758.8	3115.78	2846.52	2560.97	-
MW0155108	T3_positive	Phe-Asn-Ile-Glu	Phe-Asn-Ile-Glu	Amino acids and derivatives	氨基酸及其衍生物	Amino acids and derivatives	氨基酸及其衍生物	C24H35N5O8	521.263	521.249	4.859	[M+]+	5.88207	2	0.7502	rp	-	-	-	140022	-	23477.9	22056.9	11398.1	6197.81	7000.62	6355.75	13082.9	13228.9	12261	-
MW0155861	T3_positive	Pro-Glu-Tyr	脯氨酰-谷氨酰-酪氨酸	Amino acids and derivatives	氨基酸及其衍生物	Amino acids and derivatives	氨基酸及其衍生物	C19H25N3O7	408.179	407.169	3.2934	[M+H]+	6.18865	2	0.7501	rp	-	145457467	-	18915	-	88659.3	17160.6	120884	17494.2	3054.19	54213	32808.9	29918.9	32904.3	-
MW0146207	T3_positive	Asp-Met-His	L-天冬氨酰-L-甲硫氨酰-L-组氨酸	Amino acids and derivatives	氨基酸及其衍生物	Amino acids and derivatives	氨基酸及其衍生物	C15H23N5O6S	402.146	401.137	3.3921	[M+H]+	4.80669	2	0.75	rp	-	25121423	-	18214	-	10436.6	4298.35	4065.5	22822.5	21459.7	29294.1	12705.9	11182.7	13038.8	-
MW0146289	T3_positive	Asp-Trp-Met	L-天冬氨酰-L-色氨酸-L-蛋氨酸	Amino acids and derivatives	氨基酸及其衍生物	Amino acids and derivatives	氨基酸及其衍生物	C20H26N4O6S1	514.155	450.157	2.7179	[M+CH3CN+Na]+	2.42285	2	0.75	rp	-	145454584	-	17104	-	12514.6	10010.3	7116.02	7251.33	3079.86	2692.69	3228.59	2612.64	3456.18	-
MW0158562	T3_positive	Tyr-Phe-Asn	酪氨酸-苯丙氨酸-天冬酰胺	Amino acids and derivatives	氨基酸及其衍生物	Amino acids and derivatives	氨基酸及其衍生物	C22H26N4O6	484.217	442.185	1.9267	[M+CH3CN+H]+	1.83119	2	0.7498	rp	-	145458731	-	23573	-	176.77	218.63	615.36	265.17	862.62	2700.84	4729.92	4755.18	4535.13	-
MW0000683	T3_positive	(3-Phenoxyphenyl)methanol	（3-苯氧基苯基）甲醇；3-苯氧基苯甲醇	Benzene and substituted derivatives	苯及其衍生物	Benzene and substituted derivatives	苯及其衍生物	C13H12O2	418.207	200.084	5.5523	[2M+NH4]+	1.26116	2	0.7497	rp	-	26295	HMDB0245967	-	C19800	65681.8	92781.7	38280.2	3119.77	12663.3	10782.1	23293.7	23331.9	22801.5	-
MW0157677	T3_positive	Thr-Ile-Asp-Phe-Glu	Thr-Ile-Asp-Phe-Glu	Amino acids and derivatives	氨基酸及其衍生物	Amino acids and derivatives	氨基酸及其衍生物	C28H41N5O11	624.286	623.28	2.2244	[M+H]+	3.52169	2	0.7494	rp	-	-	-	264773	-	3659.65	2818.46	1797.68	1693.36	4759.03	6889.69	3969.23	4164.51	2889.48	-
MW0158415	T3_positive	Tyr-Asp-Leu-Glu	酪氨酸-天冬氨酸-亮氨酸-谷氨酸	Amino acids and derivatives	氨基酸及其衍生物	Amino acids and derivatives	氨基酸及其衍生物	C24H34N4O10	538.226	538.227	4.713	[M+]+	5.96604	2	0.749	rp	-	-	-	256462	-	34732.2	45577.9	19128.1	52474.4	24067	45887.5	30643.9	30478.2	30876.4	-
MW0159269	T3_positive	Val-HoPhe-OH	Val-HoPhe-OH	Amino acids and derivatives	氨基酸及其衍生物	Amino acids and derivatives	氨基酸及其衍生物	C20H22N2O6	433.16	386.148	4.0179	[M+HCOO+2H]+	2.49555	2	0.7488	rp	-	-	-	65342	-	2709.28	1120.75	3897.66	41800.7	37237	24670.5	17540.2	17913.7	17888.3	-
MW0011889	T3_positive	1,2-Dimyristoyl-sn-glycero-3-phospho-l-serine	1,2-二肉豆蔻酰-sn-甘油-3-磷酸-l-丝氨酸	GP	甘油磷脂类	PS	磷脂酰丝氨酸	C34H66NO10P	679.454	679.442	6.3505	[M+]+	2.02711	2	0.7486	rp	-	91746198	HMDB0012330	-	-	75111.4	84935.4	106837	7871.91	1553.31	4457.23	54929.6	55341.4	55330.8	-
MW0153629	T3_positive	Met-Phe-Glu	甲硫氨酰-苯丙氨酰-谷氨酸	Amino acids and derivatives	氨基酸及其衍生物	Amino acids and derivatives	氨基酸及其衍生物	C19H27N3O6S1	426.189	425.162	1.9152	[M+H]+	4.61866	2	0.7483	rp	-	145457032	-	18309	-	15557.2	24964.5	14853.7	55445.9	40488	49964.3	35899.4	34372.9	36091.1	-
MW0158526	T3_positive	Tyr-Leu-Pro-Ala-Val	Tyr-Leu-Pro-Ala-Val	Amino acids and derivatives	氨基酸及其衍生物	Amino acids and derivatives	氨基酸及其衍生物	C28H43N5O7	562.323	561.316	5.0453	[M+H]+	5.62681	2	0.7481	rp	-	-	-	264946	-	21445.7	16326	29465.3	3434.44	7727.38	8167.62	10253.6	11336.2	11623.5	-
MW0158478	T3_positive	Tyr-His-Asp	酪氨酸-组氨酸-天冬氨酸	Amino acids and derivatives	氨基酸及其衍生物	Amino acids and derivatives	氨基酸及其衍生物	C19H23N5O7	434.166	433.16	2.6586	[M+H]+	5.02399	2	0.748	rp	-	145458658	-	17483	-	20743.3	16821.7	18067.9	36912.8	37526.8	39061.9	27075	25876.5	25577.1	-
MW0150856	T3_positive	His-Asn-Leu-Glu	组氨酸-天门冬酰氨-亮氨酸-谷氨酸	Amino acids and derivatives	氨基酸及其衍生物	Amino acids and derivatives	氨基酸及其衍生物	C21H33N7O8	511.237	511.239	4.6444	[M+]+	6.67557	2	0.7475	rp	-	-	-	156062	-	74159.4	52253.9	61915.2	70477.1	67360.5	64629.4	59421.9	57552.9	57274.8	-
MW0153026	T3_positive	Lys-Leu-Arg-Val-Asp	Lys-Leu-Arg-Val-Asp	Amino acids and derivatives	氨基酸及其衍生物	Amino acids and derivatives	氨基酸及其衍生物	C27H51N9O8	629.389	629.386	5.3333	[M+]+	6.15517	2	0.7473	rp	-	-	-	264320	-	48442.7	10610.2	45879.1	58384.7	58238.5	69116.7	62395.8	61021.5	64032.9	-
MW0157605	T3_positive	Thr-Gln-Asp	苏氨酸谷氨酰胺天冬氨酸	Amino acids and derivatives	氨基酸及其衍生物	Amino acids and derivatives	氨基酸及其衍生物	C13H22N4O8	362.144	362.144	3.0343	[M+]+	1.99108	2	0.747	rp	-	145458022	-	21360	-	42600.1	37044	40998.3	27470.2	21508.5	27202.5	27986.4	28352	28339.4	-
MW0125815	T3_positive	Nipecotic acid	山莨菪酸	Organic acids	有机酸	Organic acids	有机酸	C6H11NO2	297.118	129.079	1.2592	[2M+K]+	10.3132	2	0.7466	rp	-	4498	HMDB0255618	-	-	12382.6	6294.3	11862.4	30799.6	7225.02	11541.7	8005.38	7882.09	8012.82	-
MW0141713	T3_positive	1-Dehydro-12-gingerdione	1-Dehydro-12-gingerdione	Others	其它类	Ketone compounds	酮类化合物	C23H34O4	451.16	374.246	5.392	[M-H+2K]+	6.7532	2	0.7465	rp	-	-	-	263554	-	57505.8	40560.2	65276.3	5648.29	4515.67	4058.4	17064.9	15470.1	15990.6	-
MW0158927	T3_positive	Val-Asn-Tyr-Asp	Val-Asn-Tyr-Asp	Amino acids and derivatives	氨基酸及其衍生物	Amino acids and derivatives	氨基酸及其衍生物	C22H31N5O9	510.226	509.212	6.8502	[M+H]+	6.97536	2	0.7464	rp	-	-	-	244261	-	4974.12	5378.71	6162.49	1082.81	1227.67	2764.21	6047.73	6245.73	6267.89	-
MW0137735	T3_positive	Cosmosiin hexaacetate	十六烷酸COSMOSIIN	Others	其它类	Lactones	内酯类化合物	C33H32O16	731.18	684.169	2.5599	[M+HCOO+2H]+	1.5164	2	0.7464	rp	-	6710773	-	44393	-	257738	147364	265570	314951	195834	261995	112909	113239	111355	-
MW0105652	T3_positive	Arg-Gln-Arg	L-精氨酰-L-谷氨酰胺-L-精氨酸	Amino acids and derivatives	氨基酸及其衍生物	Amino acids and derivatives	氨基酸及其衍生物	C17H34N10O5	459.28	458.271	4.0765	[M+H]+	0.28916	2	0.7464	rp	-	10226357	-	19907	-	69651.7	88413.3	145186	114279	116755	80816.7	48076.4	48187.4	47049.1	-
MW0138022	T3_positive	7,3'-Dihydroxy-8,2',4'-trimethoxyisoflavan	7,3'-二羟基-8,2',4'-三甲氧基异黄烷	Heterocyclic compounds	杂环化合物	Heterocyclic compounds	杂环化合物	C18H20O6	379.139	332.126	3.5664	[M+HCOO+2H]+	2.74335	2	0.7464	rp	-	3666064	-	43647	-	22887.8	12090.9	16045.5	43217.2	50673.1	42676.6	59841.2	62052	61390.2	-
MW0157836	T3_positive	Thr-Tyr-Asp-Gly-Phe	Thr-Tyr-Asp-Gly-Phe	Amino acids and derivatives	氨基酸及其衍生物	Amino acids and derivatives	氨基酸及其衍生物	C28H35N5O10	602.244	601.238	3.2539	[M+H]+	3.08051	2	0.7462	rp	-	-	-	264310	-	3589.31	2524.64	2391.49	4694.34	6180.34	9891.52	10721.1	10326.5	10549.1	-
MW0158708	T3_positive	TyrMe-Nap-OH	TyrMe-Nap-OH	Amino acids and derivatives	氨基酸及其衍生物	Amino acids and derivatives	氨基酸及其衍生物	C29H26N2O7	556.206	514.174	3.8814	[M+CH3CN+H]+	2.59921	2	0.7459	rp	-	-	-	65340	-	40175.7	45364.7	36016.6	40167.3	40589.4	12122.3	59278.8	61176.9	58984.7	-
MW0153693	T3_positive	Met-Trp-Ser	甲硫氨酰-色氨酸-丝氨酸	Amino acids and derivatives	氨基酸及其衍生物	Amino acids and derivatives	氨基酸及其衍生物	C19H26N4O5S1	467.131	422.162	5.6911	[M-H+2Na]+	4.36675	2	0.7459	rp	-	145457088	-	23275	-	2940.05	1116.45	1838.53	120122	126952	149051	56372.4	55252.7	56445.1	-
MW0157594	T3_positive	Thr-Asp-Trp	苏氨酸-天冬氨酸-色氨酸	Amino acids and derivatives	氨基酸及其衍生物	Amino acids and derivatives	氨基酸及其衍生物	C19H24N4O7	421.171	420.164	3.8263	[M+H]+	5.34755	2	0.7457	rp	-	145457999	-	19882	-	26083	10805.6	18403.5	46185.1	48556.2	45312.4	40760.5	41333.9	41098.3	-
MW0157788	T3_positive	Thr-Pro-Ser-Cys-Asn	Thr-Pro-Ser-Cys-Asn	Amino acids and derivatives	氨基酸及其衍生物	Amino acids and derivatives	氨基酸及其衍生物	C19H32N6O9S	521.201	520.195	3.527	[M+H]+	4.48902	2	0.7456	rp	-	-	-	264969	-	86123.1	58692.3	51166.6	87298.9	152308	156195	102295	101588	100371	-
MW0158647	T3_positive	Tyr-Tyr-Asp	酪氨酸-酪氨酸-天冬氨酸	Amino acids and derivatives	氨基酸及其衍生物	Amino acids and derivatives	氨基酸及其衍生物	C22H25N3O8	459.165	459.164	5.3318	[M+]+	0.346108	2	0.7452	rp	-	9825433	-	17611	-	30495.8	22110.2	11745.7	59347.2	63953.9	67565.1	15052.5	15897.5	16242.4	-
MW0006315	T3_positive	Benzyl nicotinate	烟酸苄酯	Benzene and substituted derivatives	苯及其衍生物	Benzene and substituted derivatives	苯及其衍生物	C13H11NO2	427.169	213.079	3.1917	[2M+H]+	6.87332	2	0.7446	rp	-	7191	HMDB0249074	-	C12865	109.64	215.93	760.44	1987.53	2910.18	3136.19	21207.6	21728.9	21271.8	-
MW0157571	T3_positive	Thr-Asn-Ile-Asp	Thr-Asn-Ile-Asp	Amino acids and derivatives	氨基酸及其衍生物	Amino acids and derivatives	氨基酸及其衍生物	C18H31N5O9	462.223	461.212	5.0355	[M+H]+	5.8425	2	0.7443	rp	-	-	-	236021	-	1511.7	1727.89	2533.63	1828.91	755.25	1289.67	3037.6	1868.49	2746.79	-
MW0150953	T3_positive	His-His-Asn	组氨酸-组氨酸-天门冬酰氨	Amino acids and derivatives	氨基酸及其衍生物	Amino acids and derivatives	氨基酸及其衍生物	C16H22N8O5	407.18	406.171	3.8618	[M+H]+	9.3138	2	0.7442	rp	-	145455855	-	20644	-	5578.04	327.23	7075.75	1042.61	467.11	2211.49	13761.1	14179.2	14147.3	-
MW0153104	T3_positive	Lys-Phe-Phe	L-赖氨酸-L-苯丙氨酸-L-苯丙氨酸	Amino acids and derivatives	氨基酸及其衍生物	Amino acids and derivatives	氨基酸及其衍生物	C24H32N4O4	440.23	440.242	4.8394	[M+]+	6.61796	2	0.7441	rp	-	71372064	-	17964	-	486.61	284.2	590.83	9540.02	10273.3	4485.86	2712.72	2424.41	2839.78	-
MW0145842	T3_positive	Asn-Met-His	L-天冬酰胺-L-甲硫氨酰-L-组氨酸	Amino acids and derivatives	氨基酸及其衍生物	Amino acids and derivatives	氨基酸及其衍生物	C15H24N6O5S1	401.159	400.153	4.4296	[M+H]+	0.829268	2	0.7441	rp	-	145454204	-	19733	-	303952	225368	310599	468417	440718	427812	308940	307118	308884	-
MW0155301	T3_positive	Phe-Phe-Glu-Ser-Phe	Phe-Phe-Glu-Ser-Phe	Amino acids and derivatives	氨基酸及其衍生物	Amino acids and derivatives	氨基酸及其衍生物	C35H41N5O9	675.285	675.29	4.2719	[M+]+	8.84215	2	0.7439	rp	-	-	-	264059	-	57406.7	30680.8	59758.8	156973	144885	156359	126111	127149	128438	-
MW0153138	T3_positive	Lys-Ser-Thr-Leu-Thr	Lys-Ser-Thr-Leu-Thr	Amino acids and derivatives	氨基酸及其衍生物	Amino acids and derivatives	氨基酸及其衍生物	C23H44N6O9	566.354	548.317	5.1042	[M+NH4]+	7.1177	2	0.7439	rp	-	-	-	264204	-	31907.7	22097.1	36689.3	14371.1	17179.6	11639.3	87139.3	85048.1	86328.6	-
MW0136684	T3_positive	Dihydrorobustic acid	二氢丁酸	Organic acids	有机酸	Organic acids	有机酸	C22H22O6	383.149	382.142	5.7307	[M+H]+	0.0922937	2	0.7438	rp	-	54686939	-	44620	-	64451.5	50803.1	60845.2	255720	268408	306533	143944	142381	140974	-
MW0146235	T3_positive	Asp-Pro-Asn-Gly-Leu	Asp-Pro-Asn-Gly-Leu	Amino acids and derivatives	氨基酸及其衍生物	Amino acids and derivatives	氨基酸及其衍生物	C21H34N6O9	515.249	514.239	5.0283	[M+H]+	5.41162	2	0.7437	rp	-	-	-	264133	-	312522	156335	480995	157746	165346	168044	574264	579426	579502	-
MW0158597	T3_positive	Tyr-Ser-Asn	酪氨酸-丝氨酸-天冬酰胺	Amino acids and derivatives	氨基酸及其衍生物	Amino acids and derivatives	氨基酸及其衍生物	C16H22N4O7	782.325	382.149	4.384	[2M+NH4]+	6.28976	2	0.7434	rp	-	145458752	-	21352	-	104261	133728	129064	116488	111184	216814	101095	101191	107406	-
MW0149953	T3_positive	Glu-Asp-Thr-Glu	谷氨酸-天门冬氨酸-苏氨酸-谷氨酸	Amino acids and derivatives	氨基酸及其衍生物	Amino acids and derivatives	氨基酸及其衍生物	C18H28N4O12	492.17	492.17	2.3232	[M+]+	2.09114	2	0.7433	rp	-	-	-	128603	-	10735.9	12812.6	21729.9	107727	172670	80859.1	178367	178806	178953	-
MW0147080	T3_positive	Carapin-8(9)-ene	Carapin-8(9)-烯	Others	其它类	Hydrocarbon derivatives	烃衍生物	C27H30O7	466.193	466.199	2.5599	[M+]+	6.978	2	0.7432	rp	-	6708728	-	43677	-	2265.78	117.32	185.56	26325.3	21378	21786.4	11270.6	12021.3	12134.4	-
MW0144488	T3_positive	Ala-Asn-Asp	L-丙氨酰-L-天冬酰胺酰-L-天冬氨酸	Amino acids and derivatives	氨基酸及其衍生物	Amino acids and derivatives	氨基酸及其衍生物	C11H18N4O7	318.118	318.118	1.9249	[M+]+	2.57698	2	0.7432	rp	-	145453519	-	17098	-	13657.4	9797.62	24452.3	12190.3	21928.7	16953.1	23092.2	23050.1	22508.7	-
MW0150911	T3_positive	His-Glu-Ala	组氨酸-谷氨酸-丙氨酸	Amino acids and derivatives	氨基酸及其衍生物	Amino acids and derivatives	氨基酸及其衍生物	C14H21N5O6	356.155	355.149	2.2408	[M+H]+	6.88469	2	0.7431	rp	-	145455829	-	21752	-	6956.83	1557.92	11141.7	1470.94	1104.25	1894.15	8823.26	9162.62	9283.93	-
MW0158406	T3_positive	Tyr-Asp-Ala-Asp	酪氨酸-天冬氨酸-天冬氨酸-天冬氨酸	Amino acids and derivatives	氨基酸及其衍生物	Amino acids and derivatives	氨基酸及其衍生物	C20H26N4O10	524.197	482.165	1.1208	[M+CH3CN+H]+	2.43755	2	0.7425	rp	-	-	-	256281	-	67420.9	85221.2	75439.6	102923	90028.8	65152.2	53064.1	52634.2	53051.8	-
MW0157521	T3_positive	thio-Miltefosine	thio-Miltefosine	GP	甘油磷脂类	PC	磷脂酰胆碱	C21H46NO3PS	441.325	423.294	6.6604	[M+NH4]+	7.12472	2	0.7425	rp	-	-	-	45197	-	92100	10313.7	34184	54970.8	70277.3	81843.6	68126.7	72698.2	69382.7	-
MW0110195	T3_positive	Tyr-Gln-Lys	酪氨酸-谷氨酰胺-赖氨酸	Amino acids and derivatives	氨基酸及其衍生物	Amino acids and derivatives	氨基酸及其衍生物	C20H31N5O6	437.235	437.227	3.8224	[M+]+	10.7343	2	0.7417	rp	-	14389275	-	21754	-	34905.6	58981.1	117781	51951.4	50243.3	49331.7	14437.9	13076.6	13844.9	-
MW0012860	T3_positive	3-Palmitoyl-sn-glycerol	1-单棕榈精	GL	甘油脂类	MG	单甘油酯	C19H38O4	348.311	330.277	5.7109	[M+NH4]+	5.55913	2	0.7416	rp	-	14900	HMDB0245964	-	-	16759.2	26252.1	21454.2	26333.8	15117.2	23349.5	27741.2	27578.9	27843.5	-
MW0105634	T3_positive	Antanapeptin C	安他肽C	Benzene and substituted derivatives	苯及其衍生物	Benzene and substituted derivatives	苯及其衍生物	C41H64N4O8	740.459	740.472	6.0491	[M+]+	7.81779	2	0.7415	rp	-	15546252	-	65434	-	71000.1	16145.9	95472.6	60999.6	80750	59788.7	73542.6	69256.2	72973.9	-
MW0106247	T3_positive	Cys-Arg-Arg	半胱氨酸-精氨酸-精氨酸	Amino acids and derivatives	氨基酸及其衍生物	Amino acids and derivatives	氨基酸及其衍生物	C15H31N9O4S1	451.254	433.222	5.0355	[M+NH4]+	5.32743	2	0.7415	rp	-	145454636	-	19796	-	328582	140054	186856	13654	2590.86	20492.7	116142	115185	114392	-
MW0146090	T3_positive	Asp-Gln-Tyr	L-天冬氨酰-L-谷氨酰胺-L-酪氨酸	Amino acids and derivatives	氨基酸及其衍生物	Amino acids and derivatives	氨基酸及其衍生物	C18H24N4O8	442.192	424.159	2.679	[M+NH4]+	7.05908	2	0.7408	rp	-	145454417	-	17400	-	17294.1	14836.5	15247.3	18630	14058.7	15021.3	42423.3	41786.9	42400	-
MW0048990	T3_positive	[(2R,3R,4S,5R,6S,8S,13S,16S,17R)-11-ethyl-8,16-dihydroxy-6-methoxy-13-(methoxymethyl)-11-azahexacyclo[7.7.2.12,5.01,10.03,8.013,17]nonadecan-4-yl] acetate	[(2R,3R,4S,5R,6S,8S,13S,16S,17R)-11-乙基-8,16-二羟基-6-甲氧基-13-(甲氧基甲基)-11-氮杂六环[7.7.2.12,5.01 ,10.03,8.013,17]nonadecan-4-yl] 乙酸酯	Others	其它类	Lactones	内酯类化合物	C25H39NO6	432.259	449.278	3.6852	[M+H-H2O]+	10.9455	2	0.7406	rp	-	131673994	-	-	-	36291.9	31757.5	51625.4	17297.1	7263.18	3261.02	80890.4	80592.6	81274.2	-
MW0155453	T3_positive	6-Amino-2-[(2-amino-3-phenylpropanoyl)amino]hexanoic acid	6-氨基-2-[(2-氨基-3-苯基丙酰基)氨基]己酸	Amino acids and derivatives	氨基酸及其衍生物	Amino acids and derivatives	氨基酸及其衍生物	C15H23N3O3	841.273	293.174	5.7307	[2M+K]+	7.99081	2	0.7406	rp	-	15607819	-	65275	-	1658.8	1115.27	320.43	64051.9	82009.1	68163.8	23941.8	27122.4	28022.7	-
MW0155850	T3_positive	Pro-Glu-Glu-Leu-Gly	Pro-Glu-Glu-Leu-Gly	Amino acids and derivatives	氨基酸及其衍生物	Amino acids and derivatives	氨基酸及其衍生物	C23H37N5O10	543.263	543.254	4.5661	[M+]+	4.67332	2	0.7405	rp	-	-	-	264435	-	6923.54	11159.2	11005.4	28232.2	10392.3	19748.4	11921	12972.5	13999	-
MW0109125	T3_positive	Phe-Phe-Asp	L-苯丙氨酰-L-苯丙氨酰-L-天冬氨酸	Amino acids and derivatives	氨基酸及其衍生物	Amino acids and derivatives	氨基酸及其衍生物	C22H25N3O6	496.167	427.174	2.4405	[M+Na+HCOOH]+	15.2623	2	0.7404	rp	-	71728357	-	16431	-	787.86	7668.26	2418.71	2854.68	2592.99	3632.05	5076.41	6851.04	6449.03	-
MW0157815	T3_positive	Thr-Thr-Gly-Leu-Ile	Thr-Thr-Gly-Leu-Ile	Amino acids and derivatives	氨基酸及其衍生物	Amino acids and derivatives	氨基酸及其衍生物	C22H41N5O8	521.344	503.296	6.6704	[M+NH4]+	8.06748	2	0.7404	rp	-	-	-	264379	-	345130	335523	613368	680385	864331	689099	579584	580925	594599	-
MW0150524	T3_positive	Gly-Tyr-Tyr-Ser-Lys	甘氨酸-酪氨酸-酪氨酸-丝氨酸-赖氨酸	Amino acids and derivatives	氨基酸及其衍生物	Amino acids and derivatives	氨基酸及其衍生物	C29H40N6O9	661.249	616.286	5.5523	[M-H+2Na]+	8.18017	2	0.7404	rp	-	-	-	264188	-	150366	92306.4	202858	58558	48647.1	103650	67293.2	79696.4	77242.8	-
MW0153063	T3_positive	Lys-Lys-Leu-Phe-Tyr	Lys-Lys-Leu-Phe-Tyr	Amino acids and derivatives	氨基酸及其衍生物	Amino acids and derivatives	氨基酸及其衍生物	C36H55N7O7	697.42	697.416	6.5304	[M+]+	9.03023	2	0.7402	rp	-	-	-	264578	-	15992.3	18830.4	19553.6	7535.49	13751.4	17287.2	33103.8	33239	32270.8	-
MW0149919	T3_positive	Glu-Arg-Met	谷氨酸-精氨酸-蛋氨酸	Amino acids and derivatives	氨基酸及其衍生物	Amino acids and derivatives	氨基酸及其衍生物	C16H30N6O6S1	434.202	434.195	5.6316	[M+]+	2.21956	2	0.7402	rp	-	145455306	-	22926	-	33913.7	64993.4	23291	12058.7	11836.4	15046.8	13427.2	12147.8	12810	-
MW0145405	T3_positive	Arg-Ile-Val-Leu-Val	Arg-Ile-Val-Leu-Val	Amino acids and derivatives	氨基酸及其衍生物	Amino acids and derivatives	氨基酸及其衍生物	C28H54N8O6	598.419	598.417	4.5369	[M+]+	8.66069	2	0.7399	rp	-	-	-	264930	-	923.7	971.29	6505.3	20507.1	10947	13890.9	5414.71	5522.48	4828.73	-
MW0145715	T3_positive	Asn-Cys-Ser	L-天冬酰胺-L-半胱氨酰-L-丝氨酸	Amino acids and derivatives	氨基酸及其衍生物	Amino acids and derivatives	氨基酸及其衍生物	C10H18N4O6S1	407.066	322.095	3.6653	[M+K+HCOOH]+	1.46518	2	0.7398	rp	-	50899481	-	17487	-	28230.7	28765.2	26390.2	34713.8	35174.7	37371.1	22565.6	21398.2	19485.3	-
MW0158995	T3_positive	Val-Glu-Phe-Asp	Val-Glu-Phe-Asp	Amino acids and derivatives	氨基酸及其衍生物	Amino acids and derivatives	氨基酸及其衍生物	C23H32N4O9	473.183	508.217	4.2334	[M+H-2H2O]+	0.80678	2	0.7398	rp	-	-	-	240761	-	48549.2	48120.2	25505.9	36774	41400.4	17841.5	40634.6	40407.4	39597.8	-
MW0151338	T3_positive	Ile-Arg-Thr-Asp	Ile-Arg-Thr-Asp	Amino acids and derivatives	氨基酸及其衍生物	Amino acids and derivatives	氨基酸及其衍生物	C20H37N7O8	504.281	503.27	5.8307	[M+H]+	8.77847	2	0.7397	rp	-	-	-	165401	-	43871.2	37460.9	71527.8	49209.3	32939.7	42503.9	39132.8	41191.2	38442.3	-
MW0105075	T3_positive	3-Oxovalproic acid	3-酮基丙戊酸	Organic acids	有机酸	Organic acids	有机酸	C8H14O3	222.098	158.094	1.4949	[M+CH3CN+Na]+	8.10005	2	0.7391	rp	-	173719	HMDB0060685	-	C16652	1203.3	639.84	4186.59	651.38	1136.74	2942.52	5637.47	6473.18	6434.88	-
MW0123681	T3_positive	Dihydrorhodamine 123	二氢罗丹明123	Heterocyclic compounds	杂环化合物	Heterocyclic compounds	杂环化合物	C21H18N2O3	364.16	346.132	2.066	[M+NH4]+	2.16602	2	0.7388	rp	-	105032	HMDB0251329	-	-	7280.5	18527.8	16094.7	60607.1	8008.85	13634	28171.6	28528.2	28617.8	-
MW0110379	T3_positive	Val-Val-Arg	缬氨酸-缬氨酸-精氨酸	Amino acids and derivatives	氨基酸及其衍生物	Amino acids and derivatives	氨基酸及其衍生物	C16H32N6O4	372.244	372.248	5.8895	[M+]+	10.6424	2	0.7385	rp	-	25123284	-	16915	-	324174	358501	198459	54420	342400	266590	261435	261833	261831	-
MW0130883	T3_positive	2-Methyl-5,7,8-trimethoxyisoflavone	2-甲基-5,7,8-三甲氧基异黄酮	Flavonoids	黄酮	Flavones	黄酮	C19H18O5	670.273	326.115	5.8503	[2M+NH4]+	10.9234	2	0.7383	rp	-	6728948	-	44624	-	35676	19452.6	22888.1	7674.06	12465.7	8888.27	11014.8	14781	15411	-
MW0144802	T3_positive	Ala-Val-Leu-Glu	Ala-Val-Leu-Glu	Amino acids and derivatives	氨基酸及其衍生物	Amino acids and derivatives	氨基酸及其衍生物	C19H34N4O7	497.197	430.243	1.1795	[M-2H+3Na]+	3.74083	2	0.7382	rp	-	-	-	110463	-	417.96	768.07	454.16	1016.3	1994.1	209.9	1427.93	2131.48	2376.9	-
MW0158347	T3_positive	Tyr-Ala-Arg-Asp-Glu	酪氨酸-丙氨酸-精氨酸-天冬氨酸	Amino acids and derivatives	氨基酸及其衍生物	Amino acids and derivatives	氨基酸及其衍生物	C27H40N8O11	653.297	652.282	7.7872	[M+H]+	11.0378	2	0.7382	rp	-	-	-	264834	-	50913.9	49946.9	51792.8	50506.6	47892.8	64145.8	40088.1	40101	40452.2	-
MW0149944	T3_positive	Glu-Asp-Gln	谷氨酸-天门冬氨酸-谷酰胺	Amino acids and derivatives	氨基酸及其衍生物	Amino acids and derivatives	氨基酸及其衍生物	C14H22N4O9	391.142	390.139	1.7688	[M+H]+	6.11795	2	0.7381	rp	-	145455333	-	18777	-	114937	36424.7	88363.3	117982	125006	74611.4	60598.2	54819.7	63495.4	-
MW0146216	T3_positive	Asp-Phe-Gln	L-天冬氨酰-L-苯丙氨酰-L-谷氨酰胺	Amino acids and derivatives	氨基酸及其衍生物	Amino acids and derivatives	氨基酸及其衍生物	C18H24N4O7	450.197	408.164	3.0147	[M+CH3CN+H]+	2.62242	2	0.738	rp	-	145454522	-	20582	-	2221.35	126.39	1310.98	1698.16	1690.31	1254.05	9156.65	8371.08	9231.89	-
MW0147991	T3_positive	Cys-Asp-His	半胱氨酸-天门冬氨酸-组氨酸	Amino acids and derivatives	氨基酸及其衍生物	Amino acids and derivatives	氨基酸及其衍生物	C13H19N5O6S1	374.11	373.106	2.1814	[M+H]+	7.07187	2	0.7376	rp	-	145454676	-	19299	-	51413.1	52448.4	58445.4	2985.87	51336.4	53517.9	63245.3	63206.1	62361.7	-
MW0148047	T3_positive	Cys-Met-Ser	半胱氨酸-蛋氨酸-丝氨酸	Amino acids and derivatives	氨基酸及其衍生物	Amino acids and derivatives	氨基酸及其衍生物	C11H21N3O5S2	339.093	339.092	2.857	[M+]+	1.56349	2	0.7376	rp	-	145454834	-	21632	-	31034.4	19436.5	23109.7	78032.3	65995.4	73714.8	101119	101360	98551	-
MW0168281	T3_positive	Dioleoylphosphatidic acid	1,2-二油酰基-sn-甘油-3-磷酸酯	GP	甘油磷脂类	PA	磷脂酸	C39H73O8P	701.495	700.504	4.7811	[M+H]+	21.5017	2	0.7373	rp	-	9547172	-	34486	-	1.83527e+06	2.26717e+06	1.55004e+06	1.8103e+06	1.81797e+06	2.02462e+06	1.09654e+06	1.08944e+06	1.1065e+06	-
MW0106254	T3_positive	Cys-Glu-Arg	半胱氨酸-谷氨酸-精氨酸	Amino acids and derivatives	氨基酸及其衍生物	Amino acids and derivatives	氨基酸及其衍生物	C14H26N6O6S1	470.172	406.163	3.8421	[M+CH3CN+Na]+	3.80719	2	0.7371	rp	-	145454721	-	21504	-	6353.74	7563.86	15162.6	8700.17	12984.2	6379.62	8227.96	9331.27	8656.38	-
MW0153633	T3_positive	Met-Phe-Met	甲硫氨酰-苯丙氨酰-甲硫氨酸	Amino acids and derivatives	氨基酸及其衍生物	Amino acids and derivatives	氨基酸及其衍生物	C19H29N3O4S2	877.309	427.16	5.7308	[2M+Na]+	5.90481	2	0.7371	rp	-	54536440	-	23388	-	7123.08	3402.72	8469.36	80101.4	60664.6	83494.4	23752.1	23061.6	23178.7	-
MW0155811	T3_positive	Pro-Asp-His	Pro-Asp-His	Amino acids and derivatives	氨基酸及其衍生物	Amino acids and derivatives	氨基酸及其衍生物	C15H21N5O6	368.154	367.149	2.3631	[M+H]+	8.21157	2	0.7363	rp	-	-	-	16702	-	3015.34	2751.5	5958.87	1877.77	375.12	2011.43	13359.3	13212.5	13353.3	-
MW0155222	T3_positive	Phe-Ile-Asp-Leu-Asn	Phe-Ile-Asp-Leu-Asn	Amino acids and derivatives	氨基酸及其衍生物	Amino acids and derivatives	氨基酸及其衍生物	C29H44N6O9	638.337	620.317	7.0695	[M+NH4]+	16.614	2	0.7358	rp	-	-	-	264217	-	47	6.86	9.07	4.06	469.54	341.99	1212.91	1269.92	1238.32	-
MW0015862	T3_positive	1-O-Hexadecyl-2-arachidonoyl-sn-glycero-3-phosphocholine	1-O-Hexadecyl-2-arachidonoyl-sn-glycero-3-phosphocholine	Benzene and substituted derivatives	苯及其衍生物	Benzene and substituted derivatives	苯及其衍生物	C44H82NO7P	834.54	767.583	6.2701	[M-2H+3Na]+	9.31523	2	0.7357	rp	-	6443139	HMDB0304650	-	-	3664.61	365727	494814	22400.4	395542	2.577e+06	202339	267618	153431	-
MW0156940	T3_positive	Ser-Trp-Asp-Pro-Phe	Ser-Trp-Asp-Pro-Phe	Amino acids and derivatives	氨基酸及其衍生物	Amino acids and derivatives	氨基酸及其衍生物	C32H38N6O9	650.265	650.27	2.837	[M+]+	7.45246	2	0.7356	rp	-	-	-	264809	-	4092.81	6122.94	4381.75	6119.73	5415.33	5816.62	11851.9	11711	11877.7	-
MW0155200	T3_positive	Phe-Gly-Tyr	苯丙氨酰-甘氨酰-酪氨酸	Amino acids and derivatives	氨基酸及其衍生物	Amino acids and derivatives	氨基酸及其衍生物	C20H23N3O5	386.164	385.164	2.3805	[M+H]+	7.45177	2	0.735	rp	-	45254247	-	22638	-	912.76	313.76	3818.19	10672.4	18593.7	8350.5	8181.91	6684.52	8717.21	-
MW0063221	T3_positive	1-beta-D-Galactosylsphingosine	1-β-D-半乳糖基鞘氨醇	Lipids	脂质	Sphingolipids	鞘脂	C24H47NO7	462.348	461.335	4.4296	[M+H]+	8.91165	2	0.7349	rp	-	91746255	HMDB0000648	-	-	40011.6	101957	19697.8	30448.5	106476	8386.96	19072.9	18374.6	9917.61	-
MW0145884	T3_positive	Asn-Ser-Glu-Asp-Thr	Asn-Ser-Glu-Asp-Thr	Amino acids and derivatives	氨基酸及其衍生物	Amino acids and derivatives	氨基酸及其衍生物	C20H32N6O13	565.206	564.203	5.4923	[M+H]+	7.50069	2	0.7349	rp	-	-	-	264458	-	11267	19278.8	17131	235501	76959	261422	40114.3	42916.4	40833	-
MW0155177	T3_positive	Phe-Glu-His	苯丙氨酰-谷氨酰-组氨酸	Amino acids and derivatives	氨基酸及其衍生物	Amino acids and derivatives	氨基酸及其衍生物	C20H25N5O6	432.186	431.18	3.251	[M+H]+	8.75624	2	0.7346	rp	-	145457204	-	16591	-	742.17	1258.87	840.36	27973.4	26473.9	31666.8	5933.71	5897.72	5709.53	-
MW0120565	T3_positive	4-Hydroxy Triamterene	对羟基三苯甲基	Benzene and substituted derivatives	苯及其衍生物	Benzene and substituted derivatives	苯及其衍生物	C12H11N7O	556.239	269.103	3.5467	[2M+NH4]+	6.77921	2	0.7345	rp	-	71046	HMDB0246440	-	-	150263	147825	105165	228307	222972	240549	138981	138280	139441	-
[truncated: 2,606 more rows]
