# Supplementary material for: Integrated metabolomic and transcriptomic analysis of the mechanism underlying leaf variegation in Miscanthus sinensis ‘Zebrinus’
Source: Front Plant Sci. 2026 Feb 11;17:1748715. doi: 10.3389/fpls.2026.1748715 (PMC12932611; doi:10.3389/fpls.2026.1748715)
Supplement: Supplementary file 13 [file Table3.xls]

#Species	Num
Miscanthus lutarioriparius	30043
Quercus suber	14617
Sorghum bicolor	8126
Zea mays	5874
Adiantum nelumboides	3186
Carpinus fangiana	2659
Panicum virgatum	1894
Cichorium endivia	1258
Corymbia citriodora subsp. variegata	932
Digitaria exilis	911
Oryza sativa Japonica Group	893
Panicum miliaceum	877
Setaria viridis	654
Hordeum vulgare subsp. vulgare	651
Paspalum vaginatum	596
Arabidopsis thaliana	592
Setaria italica	470
Eleusine coracana subsp. coracana	393
Salix suchowensis	391
Panicum hallii	381
Dichanthelium oligosanthes	372
Lupinus albus	306
Eragrostis curvula	304
Triticum turgidum subsp. durum	287
Saccharum hybrid cultivar R570	270
Tanacetum cinerariifolium	222
Striga hermonthica	204
Oryza meyeriana var. granulata	197
Panicum hallii var. hallii	192
Oryza sativa Indica Group	170
Zizania palustris	157
Triticum aestivum	153
Saccharum spontaneum	139
Dendrobium chrysotoxum	115
Saccharum officinarum	109
Oryza sativa	108
Hordeum vulgare	103
Klebsormidium nitens	98
Lolium perenne	70
Rhynchospora breviuscula	68
Ensete ventricosum	63
Saccharum hybrid cultivar SP80-3280	58
Brachypodium distachyon	56
Coccomyxa sp. Obi	55
Triticum urartu	55
Brassica cretica	51
Chara braunii	50
Syntrichia caninervis	50
Oryza glaberrima	49
Melastoma candidum	49
Aegilops tauschii subsp. strangulata	49
Trebouxia sp. A1-2	47
Ceratopteris richardii	47
Ceratodon purpureus	47
Selaginella moellendorffii	45
Marchantia polymorpha subsp. ruderalis	43
Trifolium medium	42
Pycnococcus provasolii	41
Monoraphidium neglectum	41
Oryza brachyantha	40
Camelina sativa	38
Beta vulgaris subsp. vulgaris	37
Ricinus communis	37
Coccomyxa subellipsoidea C-169	35
Saccharum hybrid cultivar	34
Medicago truncatula	34
Moesziomyces antarcticus T-34	34
Chlorella desiccata (nom. nud.)	33
Chloropicon primus	33
Olea europaea subsp. europaea	33
Raphidocelis subcapitata	32
Monoraphidium minutum	32
Glycine max	32
Physcomitrium patens	32
Micromonas pusilla CCMP1545	31
Marchantia paleacea	31
Micractinium conductrix	31
Helianthus annuus	31
Ostreobium quekettii	30
Trifolium pratense	30
Dorcoceras hygrometricum	30
Rhynchospora pubera	29
Aristolochia fimbriata	28
Arabidopsis suecica	28
Phyllostachys edulis	27
Scenedesmus sp. PABB004	27
Lotus japonicus	27
Chlorella vulgaris	27
Capsella rubella	27
Scenedesmus sp. NREL 46B-D3	26
Chlamydomonas eustigma	26
Picea sitchensis	26
Castanea mollissima	26
Lolium rigidum	26
Brassica napus	25
Closterium sp. NIES-67	25
Sphagnum magellanicum	25
Triticum dicoccoides	24
Auxenochlorella protothecoides	24
Linum tenue	24
Chlorella variabilis	24
Nymphaea colorata	24
Zingiber officinale	23
Micromonas commoda	23
Ostreococcus tauri	23
Punica granatum	22
Glycine soja	21
Chlorella sorokiniana	21
Haematococcus lacustris	21
Pedinophyceae sp. YPF-701	20
Dunaliella salina	20
Arachis hypogaea	19
Sphagnum fallax	19
Taxus chinensis	19
Vitis vinifera	18
Gossypium australe	18
Genlisea aurea	18
Saccharum hybrid cultivar ROC22	18
Nicotiana tabacum	18
Solanum tuberosum	18
Picochlorum sp. BPE23	18
Arabidopsis lyrata	18
Volvox carteri f. nagariensis	18
Edaphochlamys debaryana	18
Adiantum capillus-veneris	17
Ananas comosus	17
Citrus sinensis	17
Arabidopsis thaliana x Arabidopsis arenosa	17
Miscanthus sinensis	17
Tetrabaena socialis	17
Ostreococcus lucimarinus CCE9901	16
Thalictrum thalictroides	16
Chlamydomonas sp. UWO 241	16
Helicosporidium sp. ATCC 50920	16
Hibiscus syriacus	16
Shorea leprosula	15
Cocos nucifera	15
Coix lacryma-jobi	15
Chlorella ohadii	15
Papaver somniferum	15
Arabidopsis arenosa	15
Hevea brasiliensis	14
Asparagus officinalis	14
Saccharum hybrid cultivar Co 86032	14
Raphanus sativus	14
Chlamydomonas reinhardtii	14
Pisum sativum	14
Ananas comosus var. bracteatus	13
Gossypium barbadense	13
Musa troglodytarum	13
Microthlaspi erraticum	13
Musa balbisiana	12
Papaver nudicaule	12
Brassica rapa	12
Gonium pectorale	12
Capsicum baccatum	11
Vanilla planifolia	11
Aquilegia coerulea	11
Miscanthus x giganteus	11
Ipomoea nil	11
Chrysopogon zizanioides	11
Impatiens glandulifera	11
Diospyros lotus	11
Prunus dulcis	11
Erythranthe guttata	11
Andrographis paniculata	11
Eutrema salsugineum	10
Astrephomene gubernaculifera	10
Brassica carinata	10
Zea mays subsp. mays	10
Phtheirospermum japonicum	10
Salvia splendens	10
Salvia hispanica	10
Rhynchospora tenuis	10
Spirodela intermedia	10
Cajanus cajan	10
Gossypium raimondii	10
Arabidopsis lyrata subsp. lyrata	10
Mikania micrantha	10
Camellia sinensis	10
Artemisia annua	10
Phalaenopsis equestris	9
Stellaria longipes	9
Populus tomentosa	9
Capsicum chinense	9
Closterium sp. NIES-68	9
Chlamydomonas incerta	9
Cichorium intybus	9
Cuscuta campestris	9
Musa acuminata subsp. malaccensis	9
Zostera marina	9
Cynodon dactylon x Cynodon transvaalensis	9
Rhododendron molle	9
Dendrobium catenatum	9
Gossypium lobatum	9
Amborella trichopoda	9
Volvox reticuliferus	8
Lupinus angustifolius	8
Telopea speciosissima	8
Prosopis alba	8
Cuscuta epithymum	8
Cinnamomum micranthum f. kanehirae	8
Cannabis sativa	8
Agrostis stolonifera	8
Gossypium hirsutum	8
Gossypium harknessii	8
Corchorus olitorius	8
Dothistroma septosporum NZE10	8
Turnera subulata	8
Lithospermum erythrorhizon	8
Volvox africanus	8
Ambrosia artemisiifolia	8
Capsicum annuum	8
Daucus carota subsp. sativus	8
Elaeis guineensis	7
Nicotiana attenuata	7
Echinochloa phyllopogon	7
Eruca vesicaria subsp. sativa	7
Clitoria ternatea	7
Marchantia polymorpha	7
Protea cynaroides	7
Dioscorea zingiberensis	7
Brassica oleracea	7
Morus notabilis	7
Colocasia esculenta	7
Handroanthus impetiginosus	7
Rhamnella rubrinervis	7
Oryza minuta	7
Juncus effusus	7
Theobroma cacao	7
Striga asiatica	7
Bathycoccus prasinos	7
Gossypium aridum	7
Chenopodium quinoa	7
Malus baccata	6
Carex littledalei	6
Pinus taeda	6
Pistacia atlantica	6
Tripidium arundinaceum	6
Parasponia andersonii	6
Moesziomyces antarcticus	6
Heliosperma pusillum	6
Olea europaea var. sylvestris	6
Gossypium stocksii	6
Melia azedarach	6
Carica papaya	6
Coptis chinensis	6
Buddleja alternifolia	6
Syzygium oleosum	6
Nicotiana sylvestris	6
Arabis nemorensis	6
Mangifera indica	6
Prunus armeniaca	6
Sorghum propinquum	6
Prunus persica	6
Kingdonia uniflora	6
Phaseolus vulgaris	6
Smallanthus sonchifolius	6
Morella rubra	6
Apostasia shenzhenica	6
Saccharum hybrid cultivar B4362	5
Tetracentron sinense	5
Zoysia matrella	5
Cenchrus americanus	5
Aureobasidium melanogenum	5
Thlaspi arvense	5
Rhodamnia argentea	5
Gossypium schwendimanii	5
Spinacia oleracea	5
Gossypium gossypioides	5
Rosa chinensis	5
Paulownia fortunei	5
Chlamydomonas schloesseri	5
Miscanthus sinensis var. sinensis	5
Zoysia japonica	5
Sesbania bispinosa	5
Rhododendron simsii	5
Trifolium subterraneum	5
Ipomoea triloba	5
Jatropha curcas	5
Nyssa sinensis	5
Cucurbita pepo subsp. pepo	5
Sinapis alba	5
Acacia pycnantha	5
Camellia lanceoleosa	5
Conocephalum conicum	5
Cucurbita argyrosperma subsp. argyrosperma	5
Zea luxurians	5
Phoenix dactylifera	4
Actinidia rufa	4
Nymphaea thermarum	4
Tripterygium wilfordii	4
Bauhinia variegata	4
Acer yangbiense	4
Vigna umbellata	4
Neckera douglasii	4
Vigna unguiculata	4
Cucurbita argyrosperma subsp. sororia	4
Benincasa hispida	4
Tarenaya hassleriana	4
Cucumis melo var. makuwa	4
Abrus precatorius	4
Solanum commersonii	4
Potentilla anserina	4
synthetic construct	4
Arabis alpina	4
Euphorbia peplus	4
Senna tora	4
Miscanthus sacchariflorus	4
Ziziphus jujuba var. spinosa	4
Aspergillus tubingensis	4
Populus trichocarpa	4
Actinidia chinensis var. chinensis	4
Saccharum hybrid cultivar GT28	4
Papaver bracteatum	4
Juglans regia	4
Coffea canephora	4
Gossypium trilobum	4
Populus alba	4
Populus euphratica	4
Catharanthus roseus	4
Tamarix hispida	4
Zea mays subsp. mexicana	4
Fusarium napiforme	4
Malus domestica	4
Acer negundo	4
Malus sylvestris	3
Prunus yedoensis var. nudiflora	3
Citrus maxima	3
Nicotiana tomentosiformis	3
Datura stramonium	3
Mesostigma viride	3
Nelumbo nucifera	3
Brassica rapa subsp. trilocularis	3
Carya illinoinensis	3
Cucurbita pepo	3
Papaver californicum	3
Fraxinus mandshurica	3
Elaeis oleifera	3
Coffea eugenioides	3
Mercurialis annua	3
Fragaria vesca subsp. vesca	3
Mucuna pruriens	3
Salix brachista	3
Imperata cylindrica	3
Salix dunnii	3
Tripsacum dactyloides	3
Durio zibethinus	3
Axonopus compressus	3
Musa acuminata	3
Chara contraria	3
Cynara cardunculus var. scolymus	3
Herrania umbratica	3
Botryococcus braunii	3
Arctium lappa	3
Glycyrrhiza glabra	3
Avena sativa	3
Saccharum fulvum	3
Macadamia integrifolia	3
Hirschfeldia incana	3
Macleaya cordata	3
Cucurbita maxima	2
Rosa hybrid cultivar	2
Pinus halepensis	2
Medicago sativa	2
Momordica charantia	2
Andropogon gerardi	2
Hibiscus cannabinus	2
Chloroidium sp. UTEX 3077	2
Lactuca sativa	2
Dasypyrum villosum	2
Bambusa oldhamii	2
Iris germanica	2
Bidens laevis	2
Artemisia tridentata	2
Cupressus sempervirens	2
Urochloa brizantha	2
Cicer arietinum	2
Vibrio campbellii	2
Oryza sativa f. spontanea	2
Gossypium armourianum	2
Eucalyptus globulus	2
Brassica oleracea var. oleracea	2
Gossypium laxum	2
Coffea arabica	2
Scopelophila cataractae	2
Polytomella parva	2
Petchia siamensis	2
Oryza rufipogon	2
Cynanchum auriculatum	2
Quercus lobata	2
Picocystis salinarum	2
Bauhinia purpurea	2
Citrus unshiu	2
Pistacia vera	2
Dichanthium annulatum	2
Rhododendron griersonianum	2
Vitis riparia	2
Allium sativum	2
Saccharum hybrid cultivar Yacheng05-179	2
Abies alba	2
Corchorus capsularis	2
Nicotiana benthamiana	2
Cynodon dactylon	2
Eucalyptus grandis	2
Citrus clementina	2
Rhodotorula diobovata	2
Pseudoroegneria spicata	2
Camellia sinensis var. sinensis	2
Lobosphaera incisa	2
Candidatus Melainabacteria bacterium	2
Dendrobium nobile	2
Cleistogenes songorica	2
Eurya emarginata	2
Saccharum hybrid cultivar Co 93009	2
Zea mays subsp. parviglumis	2
Perilla frutescens var. frutescens	2
Syzygium grande	2
Saccharum hybrid cultivar CoC 671	2
Caulerpa lentillifera	2
Cymbopogon citratus	2
Populus deltoides	2
Symbiochloris sp. SG-2018	2
Piper nigrum	2
Roya anglica	2
Hypoxis decumbens	2
Asterochloris sp. DA2	2
Pinus sylvestris	2
Chaetosphaeridium globosum	2
Cnidium monnieri	2
Bryopsis pennata	2
Gossypium mustelinum	2
Spatholobus suberectus	2
Elaeocarpus floribundus	2
Pinus pinaster	2
Adonis aestivalis var. palaestina	2
Triticum monococcum	2
Oryza australiensis	2
Stipa capillata	2
Xenotropic MuLV-related virus	2
Prasinoderma coloniale	2
Vigna angularis var. angularis	2
Manihot esculenta	2
Sesamum indicum	2
Cymbopogon martinii	2
Dumortiera hirsuta	2
Chaetomorpha valida	1
Solanum lycopersicum	1
Tetraselmis sp. CCMP 881	1
Bruguiera gymnorhiza	1
Huperzia serrata	1
Cenchrus ciliaris	1
Rhododendron williamsianum	1
Schiedea kaalae	1
Cenchrus setaceus	1
Polytrichum commune	1
Rhizophora apiculata	1
Lasiurus scindicus	1
Saccharum hybrid cultivar Co 740	1
Collinsia linearis	1
Eremosphaera viridis	1
Annona muricata	1
Cynoglossum officinale	1
Micromonas pusilla	1
Lycoris longituba	1
Adineta ricciae	1
Paphiopedilum wardii	1
Stigeoclonium helveticum	1
Prototheca wickerhamii	1
Pleodorina californica	1
Anthoceros agrestis	1
Saccharum sp.	1
Echites woodsonianus	1
Pistacia integerrima	1
Enterobacter dykesii	1
Agave sisalana	1
Larix gmelinii var. olgensis	1
Trebouxiophyceae sp. M-hakoo 311	1
Halimeda xishaensis	1
Trichopetalum plumosum	1
Fargesia nitida	1
Vicia sativa	1
Mesembryanthemum crystallinum	1
Cynomorium coccineum	1
Oryza officinalis	1
Panax ginseng	1
Camellia oleifera	1
Dioscorea alata	1
Coleochaete scutata	1
Musa AAB Group	1
Brachypodium sylvaticum	1
Cymbopogon flexuosus	1
Asplenium platyneuron	1
Allium hookeri	1
Silene afromontana	1
Arachis ipaensis	1
Cuscuta australis	1
Tetradesmus obliquus	1
Cyrtandra kauaiensis	1
Helianthus petiolaris	1
Ombrophytum subterraneum	1
Bulbochaete rectangularis var. hiloensis	1
Paeonia lactiflora	1
Wolffia arrhiza	1
Garnotia stricta var. longiseta	1
Bambusa tuldoides f. swolleninternode	1
Larix sibirica	1
Alloteropsis cimicina	1
Aegiceras corniculatum	1
Chlorochytrium lemnae	1
Populus nigra	1
Cucumis sativus	1
Agastache foeniculum	1
Vaccinium darrowii	1
Delavayella serrata	1
Chloroparvula pacifica	1
Spathiostemon javensis	1
Eucalyptus pyrocarpa	1
Mus musculus	1
Flabellia petiolata	1
Hordeum chilense	1
Silene otites	1
Eulalia aurea (Bory) Kunth, 1830	1
Pseudomuriella engadinensis	1
Peganum harmala	1
Nephroselmis olivacea	1
Arachis duranensis	1
Cardamine resedifolia	1
Collinsia rattanii	1
Medicago arabica	1
Aspergillus udagawae	1
Cynomorium coccineum subsp. coccineum	1
Bacillus safensis	1
Saccharum hybrid cultivar GT11	1
Hyoscyamus turcomanicus	1
Psidium guajava	1
Saccharum hybrid cultivar CoJ64	1
Neolamarckia cadamba	1
Chara globularis	1
Riccia ciliifera	1
Brassica tournefortii	1
Triticum turgidum	1
Fusarium verticillioides	1
Lupinus luteus	1
Plukenetia volubilis	1
Prunus mume	1
Eucalyptus globulus subsp. globulus	1
Gossypium davidsonii	1
Silene viscosa	1
Prototheca moriformis	1
Vaccinium corymbosum	1
Auxenochlorella pyrenoidosa	1
Chlamydomonas moewusii	1
Cucumis melo	1
Pyrus pyrifolia var. culta	1
Cardamine impatiens	1
Trebouxia sp. TR9	1
Nitella hyalina	1
Miscanthus sinensis subsp. sinensis	1
Secale cereale	1
Morus bombycis	1
Chlamydomonas sp. HS-5	1
Vicia faba	1
Picochlorum sp. CHLO2	1
Caulerpa ashmeadii	1
Cymbopogon winterianus	1
Salvia miltiorrhiza	1
Cycas taiwaniana	1
Avena fatua	1
Xanthoceras sorbifolium	1
Marsilea quadrifolia	1
Plantago major	1
Lophatherum gracile	1
Chrysanthemum x morifolium	1
Schiedea verticillata	1
Ettlia sp. YC001	1
Larix potaninii	1
Saccharum hybrid cultivar FN02-3924	1
Monomastix sp. OKE-1	1
prasinophyte sp. MBIC10622	1
Lepisorus morrisonensis	1
Garcinia mangostana	1
Pogonatherum paniceum	1
Capsella grandiflora	1
Megathyrsus maximus	1
Moringa oleifera	1
Gossypium anomalum	1
Saccharum robustum	1
Posidonia oceanica	1
Sporobolus stapfianus	1
Brassica oleracea var. capitata	1
Eutrema halophilum	1
Cuminum cyminum	1
Thinopyrum bessarabicum	1
Linum usitatissimum	1
Echinochloa haploclada	1
Saccharum hybrid cultivar H87-4094	1
Nephrolepis rivularis	1
Oryza eichingeri	1
Solanum stenotomum	1
Chlamydomonas sp. ICE-L	1
Gossypium klotzschianum	1
Chlorokybus atmophyticus	1
bacterium	1
Gossypium arboreum	1
Jaagichlorella roystonensis	1
Parachlorella kessleri	1
Cymbidium ensifolium	1
Beccariophoenix madagascariensis	1
Dendrobium officinale	1
Ilex paraguariensis	1
Eleusine coracana	1
Bromus intermedius	1
Codium fragile	1
Saccharum hybrid cultivar H65-7052	1
Aquilaria sinensis	1
Rhaphiolepis bibas	1
Zanthoxylum piperitum	1
Lilium monadelphum	1
Nannochloris	1
Schiedea globosa	1
Rhytidium rugosum	1
Dioscorea cayenensis subsp. rotundata	1
Senecio aethnensis	1
Primula vulgaris	1
Papaver armeniacum	1
Hackelochloa granularis	1
Vigna radiata var. radiata	1
Amaryllis belladonna	1
Pinus massoniana	1
Sorghum bicolor subsp. drummondii	1
Bupleurum falcatum	1
Guaduella macrostachys	1
Nicotiana langsdorffii x Nicotiana sanderae	1
Artemisia pallens	1
Enkianthus campanulatus	1
Pyramimonas parkeae	1
Myriopteris covillei	1
Viscum album	1
Pinus koraiensis	1
Uncaria rhynchophylla	1
Paphiopedilum micranthum	1
Gossypium tomentosum	1
Leersia perrieri	1
Fargesia spathacea	1
Cucurbita moschata	1
Peltophorum dubium	1
Saccharum hybrid cultivar Co 419	1
Deschampsia antarctica	1
Houttuynia cordata	1
Phleum pratense	1
Carteria arctostaphyli	1
Lonicera maackii	1
Garnotia tenella	1
Eudorina unicocca	1
Nephrolepis biserrata	1
Lolium multiflorum	1
Drepanostachyum luodianense	1
Abelmoschus esculentus	1
Vigna angularis	1
