# Supplementary material for: Integrated metabolomic and transcriptomic analysis of the mechanism underlying leaf variegation in Miscanthus sinensis ‘Zebrinus’
Source: Front Plant Sci. 2026 Feb 11;17:1748715. doi: 10.3389/fpls.2026.1748715 (PMC12932611; doi:10.3389/fpls.2026.1748715)
Supplement: Supplementary file 14 [file Table4.xlsx]

## Sheet: Sheet2
类别	个数	占比
Organic acids(26.16%)	1056	0.261645
Amino acids and derivatives(15.88%)	641	0.158821
Others(13.35%)	539	0.133548
Flavonoids(10.58%)	427	0.105798
Benzene and substituted derivatives(5.87%)	237	0.0587215
Phenolic acids(4.06%)	164	0.0406343
Alkaloids(3.67%)	148	0.03667
Nucleotides and derivatives(3.52%)	142	0.0351833
Heterocyclic compounds(3.10%)	125	0.0309713
Alcohol and amines(2.53%)	102	0.0252725
Lipids(2.53%)	102	0.0252725
Terpenoids(2.16%)	87	0.021556
GP(1.81%)	73	0.0180872
Lignans and Coumarins(1.73%)	70	0.0173439
FA(1.16%)	47	0.0116452
GL(0.57%)	23	0.00569871
Steroids(0.42%)	17	0.00421209
Quinones(0.40%)	16	0.00396432
Tannins(0.27%)	11	0.00272547
SL(0.17%)	7	0.00173439
Tryptamines,Cholines,Pigments(0.05%)	2	0.00049554
