# Supplementary material for: Integrated metabolomic and transcriptomic analysis of the mechanism underlying leaf variegation in Miscanthus sinensis ‘Zebrinus’
Source: Front Plant Sci. 2026 Feb 11;17:1748715. doi: 10.3389/fpls.2026.1748715 (PMC12932611; doi:10.3389/fpls.2026.1748715)
Supplement: Supplementary file 15 [file Table5.xlsx]

## Sheet: Sheet1
Index	YS1	YS2	YS3	GS1	GS2	GS3
MW0136041	-1.51192	0.164291	-0.859221	0.272469	1.01012	0.924265
MEDP1315	-1.26937	0.0457061	-0.942741	0.271465	1.50816	0.386781
MW0159058	-1.19047	-0.132618	-1.16629	0.532473	0.920566	1.03634
MW0134096	-1.13746	-0.182013	-1.2087	0.610244	0.974733	0.943191
MW0145042	-1.13247	-0.23923	-1.1357	0.46217	1.20342	0.841808
MW0150189	-0.852141	-0.0338605	-1.38259	0.101121	1.11508	1.05239
MW0136046	-1.60577	-0.29274	-0.535205	0.755278	1.02673	0.651712
ZINC95910020	-1.59714	-0.157876	-0.5785	1.04736	0.930736	0.355414
MW0157005	-1.4305	-0.499566	-0.552519	1.20913	0.887709	0.38574
MW0158539	-1.41397	-0.0385436	-0.97844	1.02592	0.668638	0.736396
MW0138745	-1.35503	-0.144262	-0.986529	0.889532	1.02673	0.569557
MW0056785	-1.31361	0.193601	-1.1977	0.716838	0.74037	0.8605
MW0144788	-0.94712	-0.560223	-0.919055	0.169724	1.55808	0.698594
MW0114982	-0.756348	-0.559159	-1.06146	0.0322935	1.51788	0.826796
MW0135341	-0.917364	-0.58331	-0.956584	0.0634377	1.32716	1.06666
MW0157934	-0.905202	-0.528925	-1.07519	0.205918	1.30915	0.99425
MW0103675	-1.03528	-0.33935	-0.991722	0.0301636	1.39141	0.944772
MW0006086	-0.61507	-1.06912	-0.843406	0.199034	1.25546	1.0731
MEDN1773	-0.64118	-0.955064	-0.90291	0.171097	1.41131	0.916747
MW0015865	-0.84537	-0.895161	-0.740959	0.190864	1.51619	0.774434
MW0062101	-0.831756	-0.90468	-0.835062	0.345022	1.4253	0.801175
MW0155114	-0.987541	-0.922068	-0.608378	0.216912	1.38496	0.916118
MW0110421	-0.975213	-0.726428	-0.761172	0.124583	1.47952	0.858711
MW0061827	-0.483457	-0.879905	-1.18446	0.466983	1.36142	0.719422
MW0012813	-0.452998	-1.00715	-1.13481	0.499522	1.20217	0.893261
MW0146347	-0.404161	-1.0815	-1.03283	0.284624	1.00701	1.22686
MW0138674	-0.655242	-1.05364	-0.919697	0.435025	1.19565	0.997908
MW0152554	-0.77465	-0.923454	-0.941999	0.414325	1.03845	1.18732
MEDP2286	-0.759661	-0.796388	-1.11248	0.751326	1.23131	0.685898
MW0128548	-0.688005	-0.815577	-1.13896	0.646737	1.27573	0.720072
MW0014275	-0.81604	-0.829945	-1.03529	0.623545	1.2126	0.845128
MW0145529	-0.843294	-0.844175	-1.01561	0.745349	1.16973	0.787996
MEDP2189	-0.950575	-0.540396	-1.14976	0.668431	1.19904	0.773257
MW0160882	-0.815006	-0.740247	-1.12011	0.828179	1.18931	0.657879
MW0168654	-0.808219	-0.704512	-1.14488	0.896087	1.1851	0.576422
MEDP2294	-0.77129	-0.676756	-1.19162	0.780244	1.23765	0.62177
MW0004324	-0.826365	-0.624594	-1.23341	0.844623	0.920571	0.91917
MW0113649	-0.581818	-0.570319	-1.43305	0.722186	1.04477	0.818228
MW0134802	-0.744826	-1.04615	-0.922428	0.908247	1.05377	0.75139
MW0113920	-0.731639	-0.981887	-0.984378	0.918424	1.11868	0.660803
MEDN0057	-0.956553	-0.831044	-0.934477	1.06501	0.912043	0.745022
pme3504	-0.952315	-0.947809	-0.824628	1.0169	0.959466	0.748384
MW0017122	-0.96487	-0.92708	-0.822531	1.00455	1.03095	0.678986
MW0009985	-1.17857	-0.672782	-0.834916	0.752751	1.07939	0.85413
MW0010733	-1.07983	-0.7994	-0.843951	0.826414	0.968794	0.927978
MW0137676	-1.09971	-0.7214	-0.87627	0.859471	1.11224	0.72567
MEDP0540	-0.975083	-0.817352	-0.930951	0.828469	1.07545	0.819466
MW0150442	-1.17989	-0.888305	-0.589818	0.874876	1.13207	0.651066
MEDP1180	-1.0196	-0.964648	-0.704457	0.906304	1.13993	0.642471
MW0017154	-1.07974	-0.878819	-0.751827	0.885606	1.06633	0.758448
MW0135541	-1.05448	-0.925449	-0.739742	0.964108	0.961117	0.794447
MW0137513	-1.2126	-0.743764	-0.722615	0.883133	1.0737	0.722149
MW0148475	-1.15945	-0.778822	-0.764979	0.985722	0.951867	0.765658
MW0143812	-0.82849	-0.967948	-0.897698	0.602277	1.14629	0.94557
MW0124614	-0.90942	-0.878927	-0.927419	0.679094	1.06909	0.967577
MW0129304	-0.942101	-0.96	-0.798941	0.742585	1.18335	0.775113
MEDL00331	-0.981358	-0.93441	-0.751624	0.672123	1.27743	0.717835
MW0144770	-1.0678	-0.789143	-0.836186	0.688932	1.16766	0.836541
MW0107171	-1.07078	-0.869385	-0.750198	0.730494	1.18073	0.779133
MW0156185	-0.807522	-0.874324	-0.914567	0.621486	1.44057	0.534352
MW0154290	-0.880786	-0.928084	-0.829083	0.715257	1.35854	0.564157
MW0105167	-0.761897	-0.97111	-0.928753	0.755822	1.28935	0.616583
MW0146232	-0.781186	-0.978892	-0.878977	0.685272	1.35152	0.602267
MEDN1317	-0.782889	-0.912728	-0.962886	0.773681	1.29738	0.587444
MW0112752	-0.811779	-0.889264	-0.971365	0.816312	1.25802	0.598077
MEDP1183	-0.968727	-0.805093	-0.875748	0.787316	1.31362	0.548636
MW0155193	-1.02205	-0.738752	-0.906935	0.82778	1.2434	0.596556
MW0134557	-0.929366	-0.74493	-0.994282	0.776343	1.26217	0.630067
MW0148733	-1.03043	-0.74426	-0.846445	0.599437	1.37477	0.64693
MEDL02670	-1.00592	-0.771969	-0.881448	0.670367	1.30094	0.68803
MW0013765	-1.09963	-0.680093	-0.85003	0.724194	1.31726	0.588307
MW0148176	-1.00342	-0.847644	-0.723833	0.875608	1.36936	0.329929
MW0155334	-0.891098	-0.864339	-0.813389	0.869624	1.39612	0.303079
MW0153037	-0.911263	-0.779388	-0.859862	0.866086	1.41407	0.270357
MW0012006	-0.927218	-0.831217	-0.79292	1.00109	1.33046	0.219804
MW0152331	-0.933827	-0.864375	-0.756542	0.971392	1.34456	0.238792
MW0157692	-0.917476	-0.816465	-0.78172	0.917953	1.41593	0.181777
MW0157722	-0.815535	-0.940916	-0.769071	1.04788	1.3169	0.160745
MW0151791	-0.872731	-0.948966	-0.771232	0.93818	1.32423	0.330521
MW0151584	-0.833645	-0.886675	-0.857605	0.941888	1.34617	0.289864
MW0057082	-0.83564	-0.919078	-0.816573	1.01716	1.30048	0.253645
MW0158302	-0.702836	-0.865765	-1.02401	1.08295	1.19955	0.310114
MW0144245	-0.728191	-0.827013	-1.01757	0.930757	1.33866	0.303356
ZINC95909824	-0.872882	-0.695587	-0.97743	0.944512	1.35951	0.241881
MW0145739	-1.07956	-0.845399	-0.7468	0.869991	1.20262	0.599147
MW0152389	-1.0186	-0.858247	-0.817628	0.867916	1.17396	0.652605
ZINC38493276	-1.0271	-0.814672	-0.842373	0.867749	1.19901	0.617394
MEDN1414	-0.97146	-0.88743	-0.839691	0.980057	1.11074	0.607784
MW0146329	-0.934368	-0.806305	-0.938517	0.954397	1.17679	0.548004
MW0148496	-0.902768	-0.911011	-0.880574	0.896655	1.18152	0.616178
MW0157536	-0.891479	-0.904888	-0.886209	0.896583	1.21106	0.574931
MW0142889	-0.878743	-0.872015	-0.922553	1.14897	1.02136	0.502983
MW0145374	-0.841989	-0.892455	-0.882632	1.08388	1.19403	0.339165
MW0144656	-0.927761	-0.863574	-0.86056	1.01171	1.19711	0.443082
MEDP1680	-0.994017	-0.688823	-0.930235	1.01679	1.22487	0.371414
MEDN1081	-0.96645	-0.769051	-0.89208	0.911025	1.29157	0.424988
MW0139190	-0.966198	-0.603151	-1.06446	0.934536	1.20493	0.494338
MW0156963	-0.862838	-0.47035	-1.24232	1.0743	1.07465	0.426561
MW0129344	-0.781132	-0.679534	-1.15675	1.21332	0.959057	0.445035
MW0132183	-1.39316	-0.664014	-0.406465	0.71063	1.33009	0.42292
MEDL01821	-1.37892	-0.508934	-0.590314	0.576053	1.36952	0.5326
MW0141216	-1.22182	-0.642296	-0.553441	0.68048	1.5075	0.229579
MW0147881	-1.23162	-0.581935	-0.771578	0.874701	1.25599	0.454441
MW0009918	-1.25044	-0.593154	-0.730268	0.813672	1.29245	0.467741
MEDL02580	-1.11971	-0.81275	-0.680212	0.79712	1.31978	0.495773
MW0158814	-1.08223	-0.580289	-0.864537	0.906844	1.36224	0.257966
MW0161264	-1.00217	-0.699606	-0.7895	0.805913	1.48033	0.205035
MW0158424	-0.822563	-0.727163	-1.04183	0.681775	1.41357	0.496213
MW0141086	-0.826594	-0.749674	-0.975608	0.782039	1.44401	0.325824
MW0165098	-1.00607	-0.67426	-0.897126	0.808056	1.38968	0.379722
MW0107359	-1.00429	-0.65749	-0.951338	0.749232	1.35365	0.510234
MEDP1476	-0.92393	-0.772454	-0.835538	0.60671	1.52395	0.401259
MW0122466	-0.910458	-0.570352	-0.990541	0.621298	1.54439	0.30566
MW0130123	-1.35676	-0.517081	-0.738099	0.86413	1.0648	0.683012
MEDL01833	-1.28192	-0.575306	-0.808527	0.934882	0.863321	0.867554
MEDP0203	-1.29886	-0.481689	-0.855547	1.01962	0.846142	0.770334
MW0150928	-1.19696	-0.525615	-0.900233	0.894503	1.16989	0.558411
MW0158533	-1.21214	-0.413502	-0.951296	0.846628	1.21228	0.51803
MW0153125	-1.25194	-0.44799	-0.892293	0.686542	1.22543	0.680251
MW0138262	-1.10032	-0.636485	-0.913116	0.510349	1.09275	1.04682
MW0141152	-1.21169	-0.547645	-0.88653	0.615455	1.06946	0.960956
MEDP1647	-1.24054	-0.597913	-0.752996	0.50646	1.27321	0.811777
MW0131583	-0.778076	-0.61106	-0.786574	-0.103826	0.509854	1.76968
MW0057095	-0.937975	-0.582985	-0.553347	-0.345601	0.748047	1.67186
MW0000390	-1.06676	-0.686611	-0.542487	0.00780518	0.654813	1.63324
MEDL02578	-0.71654	-0.603803	-1.13526	0.0965336	1.03594	1.32313
MW0144244	-0.747653	-0.714319	-0.929694	-0.0654464	1.08117	1.37595
MW0136911	-0.811407	-0.718823	-0.768264	-0.196873	1.04459	1.45078
MEDL02519	-0.742638	-0.902241	-0.857805	0.138891	0.975049	1.38874
MW0136562	-0.857371	-0.889207	-0.697248	0.0745579	0.888161	1.48111
MW0000222	-0.904553	-0.941065	-0.640251	0.0995303	1.07265	1.31369
MW0012930	-0.869553	-0.876804	-0.819295	0.219838	1.12764	1.21818
MW0149764	-1.03922	-0.739481	-0.694319	0.109198	0.975343	1.38848
MW0136501	-0.790691	-1.01701	-0.711815	0.251641	0.818592	1.44928
MW0112656	-0.696573	-1.13088	-0.686492	0.321139	0.737714	1.45509
MW0152444	-0.652936	-1.00087	-0.654875	0.0238276	0.626567	1.65829
MW0132139	-0.683003	-0.998014	-0.655957	0.12732	0.53487	1.67478
MW0128763	-0.587439	-0.840707	-0.938509	0.165189	0.545387	1.65608
MW0126851	-0.739706	-0.436812	-0.805684	-0.572866	1.17618	1.37888
MW0145338	-0.85913	-0.847416	-0.18449	-0.589021	1.03091	1.44914
MEDP1156	-0.570696	-0.794444	-0.628342	-0.52004	0.925846	1.58768
MW0103490	-0.68715	-0.888175	-0.49046	-0.376252	0.78796	1.65408
MW0148360	-0.350108	-0.464481	-1.22583	0.163575	0.110468	1.76637
MEDN0149	-0.357181	-0.73721	-0.978842	-0.00576716	0.261792	1.81721
MW0000433	-0.752389	-0.0990105	-1.23285	-0.043004	0.498064	1.62919
MW0144553	-0.839852	-0.242356	-1.06189	0.356458	0.0621356	1.72551
MW0128915	-0.94443	-0.168871	-0.871829	0.272227	-0.0865024	1.79941
MW0002036	-0.917452	0.0091775	-0.93866	0.0488513	-0.0115016	1.80958
MW0142733	-0.960987	-0.285118	-0.657318	-0.0548899	0.0728901	1.88542
MW0108074	-0.609739	-0.513249	-1.41905	0.626439	0.708886	1.20671
MW0112365	-0.768886	-0.380528	-1.30408	0.33782	0.732849	1.38282
MW0106526	-0.901758	-0.204855	-1.28866	0.946987	0.205159	1.24312
MW0150322	-0.972756	-0.232541	-1.31029	0.945558	0.505541	1.06449
MW0148512	-1.02291	-0.433233	-1.10383	0.978866	0.378607	1.2025
MW0118739	-0.815761	-0.866285	-1.02235	0.770556	0.77292	1.16092
MW0109201	-0.935814	-0.910153	-0.870432	0.761109	0.823765	1.13152
MW0011866	-0.939423	-0.835311	-0.927553	0.674086	0.858867	1.16933
MW0142264	-0.933513	-0.772575	-1.01202	0.746793	0.927543	1.04377
MW0158061	-0.927078	-0.733398	-1.04789	0.869993	0.749044	1.08933
MEDL00422	-0.902318	-0.881292	-0.881073	0.669983	0.685447	1.30925
MW0011889	-0.821805	-0.955215	-0.893902	0.59788	0.805302	1.26774
MW0113718	-0.848349	-0.892381	-0.895997	0.521937	0.763659	1.35113
MEDN0657	-0.725918	-0.730451	-1.13969	0.443799	0.823631	1.32863
MW0052784	-0.782674	-0.810403	-1.05516	0.518026	0.865005	1.2652
MW0152337	-0.953296	-0.726534	-0.948497	0.475708	0.830803	1.32182
MW0134183	-0.839701	-0.804716	-0.965475	0.521545	0.681826	1.40652
MW0113343	-0.977393	-0.381045	-1.18596	0.43525	0.855451	1.2537
MW0143299	-1.09153	-0.322892	-1.10314	0.353078	0.981763	1.18273
MW0150075	-1.25384	-0.384107	-0.885777	0.406864	0.846697	1.27016
MW0153749	-1.16232	-0.522009	-0.854641	0.280985	1.03441	1.22358
MW0112578	-1.02739	-0.327925	-0.487683	0.285894	-0.295007	1.85211
MW0114630	-0.834041	-0.482735	-0.514601	0.522247	-0.502344	1.81147
MW0145251	-0.836991	-0.444515	-0.649937	0.585662	-0.429577	1.77536
MW0135672	-0.836784	-0.655433	-0.668655	0.458136	-0.0876635	1.7904
MW0152956	-0.715514	-0.674349	-0.689076	0.272405	-0.059146	1.86568
MW0125258	-0.994159	-0.568129	-0.577349	0.317639	0.0180228	1.80397
MW0103360	-0.986648	-0.604452	-0.651092	0.365806	0.118738	1.75765
MW0150524	-0.871541	-1.04144	-0.0985314	0.702321	-0.292993	1.60219
MW0137173	-1.21453	-0.778054	0.0383531	0.437789	-0.129647	1.64609
MW0145690	-0.918284	-0.83241	-0.125324	0.0482491	-0.0283058	1.85607
MW0125459	-0.563194	-0.534241	-0.70931	0.48761	-0.520783	1.83992
MW0137208	-0.58931	-0.63599	-0.791991	0.533711	-0.315477	1.79906
MW0155930	-0.625048	-0.660855	-0.662032	0.352302	-0.283193	1.87883
MW0152630	-0.346456	-0.996709	-0.728994	0.644598	-0.266177	1.69374
MW0142569	-0.616455	-0.884714	-0.689556	0.570624	-0.118335	1.73844
MW0134335	-0.603274	-0.821893	-0.706791	0.511339	-0.160856	1.78148
MW0128857	-0.518097	-0.892019	-0.642682	0.495583	-0.237457	1.79467
MADP0540	-0.596998	-0.809385	-0.638231	0.633952	-0.339722	1.75038
MW0153484	-0.434937	-0.802845	-0.568497	-0.119604	-0.0306041	1.95649
MW0134559	-0.360402	-0.639597	-0.680909	-0.214214	-0.0906474	1.98577
MW0149978	-0.470526	-0.745732	-0.659395	0.111999	-0.171716	1.93537
MW0150993	-0.633108	-0.462584	-0.550287	0.021139	-0.362712	1.98755
MW0149373	-0.694508	-0.565411	-0.429135	0.189117	-0.444423	1.94436
MW0153842	-0.663711	-0.337784	-0.645284	0.192751	-0.484339	1.93837
MW0168289	-0.643647	-0.588134	-0.318114	-0.0979562	-0.353215	2.00107
MW0129333	-0.929114	-0.661214	-0.850715	0.392385	0.422929	1.62573
MEDL02262	-0.819435	-0.800104	-0.895215	0.342042	0.633798	1.53891
MEDN1037	-0.735363	-0.867836	-0.886733	0.478361	0.427959	1.58361
MW0151370	-0.782602	-0.604316	-0.907737	0.349466	0.203067	1.74212
MW0131834	-0.893429	-0.568863	-0.864337	0.360912	0.251825	1.71389
MW0060878	-0.958182	-0.557086	-0.955378	0.645829	0.289222	1.53559
MW0157752	-1.0911	-0.394779	-0.938933	0.464134	0.417095	1.54359
MW0153653	-1.05404	-0.399417	-0.940584	0.428178	0.379151	1.58672
MW0157574	-0.945584	-0.421715	-0.984816	0.28113	0.429422	1.64156
MW0013427	-0.87796	-0.841736	-0.798198	0.933404	0.177023	1.40747
MEDP1496	-0.878972	-0.816847	-0.824593	0.975215	0.166236	1.37896
MW0151159	-0.963549	-0.884579	-0.66328	0.884555	0.203758	1.42309
MEDL00568	-0.991277	-0.791901	-0.725501	0.874405	0.199116	1.43516
MW0134479	-0.971984	-0.755932	-0.884451	0.864912	0.411834	1.33562
MW0138962	-0.977024	-0.716619	-0.855791	0.762915	0.335747	1.45077
MW0107432	-0.815277	-0.835512	-0.920901	1.00505	0.258022	1.30862
MW0141713	-0.843776	-0.883686	-0.899799	0.983522	0.38641	1.25733
MW0000423	-0.912008	-0.855187	-0.841813	0.977406	0.345768	1.28583
MW0138750	-0.761505	-1.00305	-0.781998	0.92432	0.248842	1.37339
MW0014614	-0.640584	-0.978394	-0.839995	0.790642	0.159617	1.50871
ZINC70451177	-0.857304	-0.668505	-1.0655	1.16966	0.320832	1.10082
MEDN1760	-0.71668	-0.581737	-1.23618	1.01506	0.293428	1.22611
MEDP1649	-0.737	-0.670407	-1.08375	0.98077	0.150905	1.35948
MEDN0419	-0.774125	-0.6295	-1.04808	1.01883	0.0678266	1.36505
MW0158526	-1.11745	-0.681077	-0.636328	0.713361	0.192954	1.52854
MW0129998	-0.902617	-0.748748	-0.786606	0.701025	0.159255	1.57769
MW0130516	-0.853955	-0.770744	-0.852147	0.752369	0.192316	1.53216
MW0133939	-0.883701	-0.781975	-0.815723	0.7124	0.224958	1.54404
MW0145565	-0.859415	-0.894953	-0.718307	0.711445	0.214515	1.54672
MW0109134	-0.860811	-0.868251	-0.706871	0.626432	0.206212	1.60329
MW0169528	-0.914695	-0.827643	-0.759838	0.700172	0.273652	1.52835
MW0149622	-0.890594	-0.553068	-0.785875	0.647098	-0.106713	1.68915
MW0107255	-0.828268	-0.766005	-0.651406	0.597255	-0.0667185	1.71514
MW0146291	-0.809092	-0.674709	-0.673421	0.651795	-0.216474	1.7219
MEDL02183	-0.842964	-0.78302	-0.780983	0.802519	0.0488339	1.55561
MW0107173	-0.81688	-0.755763	-0.803551	0.804264	0.000627686	1.5713
MW0159046	-0.782321	-0.714004	-0.761892	0.812197	-0.169329	1.61535
MW0131753	-0.733793	-0.7336	-0.833206	0.859443	-0.131491	1.57265
MW0054311	-0.723044	-0.85637	-0.763317	0.583799	0.0815172	1.67741
MW0144717	-0.808598	-0.648941	-0.862276	0.587709	0.0487306	1.68337
MW0134069	-0.817881	-0.737041	-0.833547	0.659096	0.10204	1.62734
MW0104559	-1.02708	-0.320458	-0.90713	0.61695	0.0133053	1.62441
MW0168056	-1.07998	-0.467828	-0.692796	0.780404	-0.124207	1.58441
ZINC150357076	-1.17415	-0.436089	-0.742219	0.81704	0.0486738	1.48674
MW0153138	-0.792602	-0.512345	-1.0652	0.957326	-0.0216471	1.43447
MW0151341	-0.883868	-0.456141	-0.961583	0.968547	-0.127041	1.46009
MW0145557	-0.200695	-0.789078	-1.02345	0.388514	-0.141282	1.76599
MW0150917	-0.164451	-0.697267	-1.28399	0.741606	-0.104929	1.50903
MW0157888	-0.261636	-1.06947	-0.966007	0.868805	-0.0206179	1.44892
MW0052782	-0.419969	-1.1354	-0.841366	0.907498	0.0759968	1.41324
MW0159029	-0.530108	-0.839959	-0.969128	0.675317	0.0464625	1.61742
MW0159186	-0.515312	-0.895272	-0.970514	0.592502	0.173033	1.61556
MW0048990	-0.391954	-0.931762	-1.14707	0.629938	0.385996	1.45485
MW0157313	-0.510593	-0.966783	-1.09022	0.709136	0.489766	1.36869
MEDP0888	-1.12681	-0.239245	-0.960446	0.935686	0.0216526	1.36917
ZINC38800432	-1.22198	0.0194418	-0.905654	0.859766	-0.139882	1.38831
Zmhn001358	-1.30123	-0.210468	-0.895045	0.816089	0.28039	1.31026
MEDP1102	-1.16776	-0.292029	-0.999549	0.934684	0.254363	1.27029
MW0126336	-0.619504	-0.662171	-0.610468	0.822932	-0.595936	1.66515
MW0157696	-0.573803	-0.688141	-0.6909	0.774891	-0.512301	1.69025
MW0150911	-0.618749	-0.707724	-0.516059	0.712371	-0.597644	1.7278
MW0012179	-0.973759	-0.641263	-0.598355	0.909543	-0.243987	1.54782
MW0156788	-0.814918	-0.826759	-0.615913	0.864896	-0.185465	1.57816
MW0113778	-0.844448	-0.732963	-0.654118	0.775018	-0.182909	1.63942
MW0155300	-0.805078	-0.577759	-0.751554	0.834249	-0.327695	1.62784
MW0145906	-0.760986	-0.670804	-0.661231	0.937043	-0.418881	1.57486
MW0056942	-0.646926	-0.751819	-0.704965	0.763379	-0.339362	1.67969
MW0110069	-0.644748	-0.762536	-0.726259	0.851171	-0.340816	1.62319
MEDL02381	-0.627536	-0.680609	-0.807743	1.0573	-0.422633	1.48122
MW0144054	-0.558616	-0.625302	-0.753556	0.971027	-0.593623	1.56007
MW0127362	-0.598856	-0.437251	-0.913775	1.03268	-0.572935	1.49014
MW0146251	-0.371916	-0.783178	-0.793836	1.0615	-0.580392	1.46782
MW0144230	-0.522481	-0.450732	-1.04885	0.73931	-0.372153	1.6549
MW0155805	-0.554294	-0.430114	-0.953358	0.672724	-0.450563	1.71561
ZINC32296794	-0.713568	-0.370216	-0.970009	0.6542	-0.301561	1.70115
MW0135404	-0.723874	-0.536303	-0.921425	0.647197	-0.166418	1.70082
MW0132831	-0.896528	-0.22165	-0.82175	1.01506	-0.541012	1.46587
MW0107448	-0.822825	-0.0974632	-1.0348	0.854745	-0.426226	1.52656
MW0150595	-0.364611	-1.39259	-0.797761	0.663776	0.768938	1.12225
MEDN0010	-0.131471	-1.34179	-0.924036	0.491072	0.585366	1.32086
MW0154359	-0.642787	-1.25037	-0.663064	0.853085	0.401203	1.30193
MEDP1505	-0.718544	-1.32203	-0.488826	0.652205	0.545106	1.33209
MW0130564	-0.776021	-1.05981	-0.634853	0.509216	0.393966	1.5675
MW0009865	-0.858666	-0.974133	-0.710251	0.593803	0.446931	1.50232
MW0106248	-0.636811	-1.31428	-0.482802	1.18154	0.149838	1.10252
MW0139105	-0.598941	-1.40759	-0.201423	1.16193	-0.077924	1.12395
MEDL01762	-0.842407	-0.836451	-0.474241	1.00114	-0.345978	1.49793
MW0150784	-0.865494	-0.779316	-0.633342	1.03417	-0.214433	1.45842
MW0106839	-0.89795	-0.764475	-0.607478	1.07551	-0.230518	1.42491
MW0152211	-0.96744	-0.783144	-0.504281	1.09362	-0.233687	1.39493
MW0136785	-0.970696	-0.99849	-0.499691	0.887098	0.169149	1.41263
MW0109308	-1.00892	-0.939055	-0.291368	0.761582	-0.0807101	1.55847
MW0121498	-1.02448	-1.00655	-0.299833	0.793226	0.0490934	1.48855
MW0151505	-1.22573	-0.683504	-0.61244	0.87936	0.304689	1.33762
MEDN0533	-1.23702	-0.53966	-0.759348	0.876368	0.351974	1.30768
MW0128776	-1.23498	-0.670106	-0.714314	1.11715	0.487358	1.01489
MEDP0362	-1.3349	-0.59824	-0.602346	1.18031	0.372661	0.982515
MW0158909	-1.39461	-0.642864	-0.501675	1.02855	0.446084	1.06451
MW0006401	-1.35213	-0.682368	-0.564756	1.00053	0.566816	1.0319
MW0103027	-1.02024	-0.741032	-0.911481	1.13522	0.535891	1.00164
MEDN1502	-1.1097	-0.575581	-0.901653	1.12737	0.350193	1.10937
MW0150113	-1.12581	-0.849865	-0.658922	1.07223	0.460297	1.10207
MW0159187	-1.16729	-0.796875	-0.694637	1.04882	0.556126	1.05385
MW0108345	-0.889893	-1.00115	-0.791198	1.07782	0.546249	1.05816
MW0158129	-0.937743	-0.94262	-0.798499	1.17851	0.550056	0.950297
MW0139619	-0.903344	-0.83682	-0.844397	1.17821	0.25955	1.1468
MW0158206	-0.941752	-0.851354	-0.85823	1.11468	0.430266	1.10639
MW0117270	-0.991661	-0.7864	-0.841324	1.13036	0.354614	1.13441
MW0055282	-0.973593	-0.828904	-0.833201	1.12012	0.391964	1.12362
MW0156800	-0.990642	-0.896495	-0.752668	1.15522	0.4168	1.06778
MW0157621	-0.989165	-0.948145	-0.641634	1.02832	0.300328	1.2503
MW0152881	-0.969792	-0.853299	-0.783304	1.07279	0.324667	1.20894
MW0056591	-1.02322	-0.860912	-0.72863	0.991398	0.372683	1.24868
MW0155095	-0.983472	-0.879729	-0.73836	0.978757	0.342909	1.2799
MW0155154	-0.791673	-1.07287	-0.805446	0.903019	0.56968	1.19729
MW0006246	-0.825925	-1.02914	-0.815863	0.893065	0.560952	1.21691
MW0004470	-0.81514	-0.96136	-0.929415	0.942178	0.653351	1.11039
MW0145554	-0.935554	-0.928258	-0.849249	0.925144	0.684631	1.10329
MW0153174	-0.933271	-0.871363	-0.914743	0.960446	0.701139	1.05779
MW0149678	-0.851504	-1.02746	-0.828663	0.793175	0.768922	1.14552
MEDL01864	-0.86435	-1.1578	-0.666234	0.777856	0.816658	1.09387
MW0114378	-0.906192	-1.08341	-0.7074	0.905385	0.695874	1.09575
MEDP1216	-0.985057	-1.04517	-0.61385	0.712654	0.659613	1.27181
MW0144387	-0.934607	-1.05181	-0.648996	0.813035	0.538727	1.28365
MW0156350	-0.987324	-0.930953	-0.72331	0.760579	0.561186	1.31982
MW0054380	-1.01663	-0.899779	-0.70705	0.684293	0.576845	1.36232
pmp001276	-1.01421	-0.906464	-0.713291	0.668414	0.620516	1.34503
MW0143289	-1.06987	-0.916176	-0.727873	0.874556	0.797799	1.04157
MW0007578	-1.10209	-0.818954	-0.791397	0.847614	0.807589	1.05724
MEDP0594	-1.01324	-0.820036	-0.872897	0.786004	0.763086	1.15708
MEDL00403	-1.09442	-0.76749	-0.833615	0.768318	0.775292	1.15191
MW0139773	-1.08737	-0.868842	-0.706576	0.654556	0.760657	1.24758
MW0150216	-1.08685	-0.934135	-0.663753	1.06764	0.637952	0.979155
MW0127629	-1.13952	-0.837516	-0.723929	1.05814	0.762642	0.880182
MW0061828	-1.12821	-0.772766	-0.799405	0.959069	0.704796	1.03652
MW0053479	-1.2438	-0.705946	-0.725266	0.934765	0.727679	1.01257
MW0155603	-0.65213	-1.14303	-0.90827	0.839902	0.904862	0.958667
MW0155501	-0.605557	-1.05572	-1.02735	0.990192	0.706894	0.991535
MW0157319	-0.9999	-1.03434	-0.674941	0.988857	0.767472	0.952857
MW0002838	-0.916993	-1.04558	-0.759337	1.01667	0.882138	0.8231
MEDN0477	-0.917247	-1.0909	-0.708807	0.956702	0.851424	0.908833
MW0142444	-0.813595	-1.07573	-0.834684	0.966757	0.825729	0.93152
MW0107533	-0.90664	-0.950252	-0.874929	0.849303	0.85105	1.03147
MW0008809	-0.818981	-0.961005	-0.953627	0.850929	0.940351	0.942334
MEDN0553	-0.968408	-0.852434	-0.915164	0.954481	0.885077	0.89645
MEDP1124	-0.974183	-0.852182	-0.908405	0.901803	0.973155	0.859811
MW0146363	-0.878001	-0.913127	-0.943365	0.984321	0.924777	0.825396
MW0165037	-1.26455	-1.10508	0.0346196	0.577704	0.490893	1.26641
MW0155368	-1.23573	-0.938229	-0.19325	0.330058	0.58762	1.44953
MW0132952	-1.44428	-0.536978	-0.432331	0.515553	0.517879	1.38015
MW0062136	-1.4147	-0.813038	-0.283192	0.792845	1.13554	0.582542
MEDP1568	-1.15728	-0.991913	-0.365312	0.676299	1.36435	0.473849
MEDL02648	-1.13088	-1.18088	-0.143204	0.883618	1.16697	0.404376
MW0108809	-1.10098	-1.04665	-0.376104	1.02157	1.18643	0.315733
MW0012382	-1.2101	-1.06079	-0.28385	1.01835	1.0054	0.530989
MEDN1562	-1.06905	-1.08967	-0.452503	0.675378	0.708032	1.22782
MW0158927	-1.14151	-1.07577	-0.378514	0.624312	0.807909	1.16358
MW0149217	-1.01051	-1.00532	-0.691856	0.728079	0.98655	0.993055
MEDN1138	-1.0408	-0.927282	-0.7362	0.708148	0.895303	1.10084
MW0134689	-0.928742	-1.06931	-0.680568	0.59203	1.0845	1.0021
MW0127096	-0.798551	-1.31446	-0.491148	0.592103	1.10227	0.909786
MW0061625	-1.14318	-1.08557	-0.410251	0.886531	0.987783	0.76468
MW0156499	-1.09555	-1.06011	-0.518636	0.770003	0.973071	0.931224
MW0158196	-1.28901	-0.915868	-0.331746	0.470578	1.16319	0.902851
MW0134614	-1.26603	-1.29415	0.539495	0.467693	0.834236	0.718755
MW0149981	-1.47395	-0.939347	0.0132186	0.689	0.911602	0.799481
MW0158578	-1.24435	-1.23234	0.0929424	0.805323	0.911782	0.66664
MW0158776	-1.20388	-1.09108	-0.0595294	0.935079	0.222402	1.19701
MW0156669	-1.25362	-1.15044	-0.0635343	0.8801	0.611765	0.975732
MW0113850	-0.892402	-1.41946	-0.0816632	0.59665	0.57308	1.22379
MW0146364	-1.07327	-1.32811	0.124508	1.13299	0.827689	0.3162
MW0000537	-0.936498	-1.35083	0.321164	1.43245	0.285925	0.247786
MEDL02603	-1.21967	-0.544261	-0.281605	1.75176	0.258879	0.0348928
MEDN0473	-1.35037	-0.80736	-0.0416427	1.46565	0.596662	0.137057
MW0135201	-1.46391	-0.556011	-0.252111	1.46376	0.4908	0.317473
MW0132418	-0.375457	-1.37885	-0.810896	1.11681	0.679171	0.769223
MW0113431	-0.85402	-0.955185	-0.844898	1.31543	0.764319	0.574354
MW0153065	-0.981306	-0.924036	-0.745959	1.27231	0.858557	0.520437
MW0106462	-0.894663	-1.04915	-0.666795	1.37392	0.649199	0.587488
MW0016972	-1.08596	-0.95589	-0.629961	1.18301	0.778703	0.710099
MEDN1419	-0.997625	-0.907138	-0.790759	1.19806	0.748907	0.748552
MW0003142	-0.894482	-1.11699	-0.676279	1.12953	0.82924	0.728974
MW0062128	-1.12874	-0.847398	-0.596604	1.37693	0.45475	0.741065
MW0145991	-1.09579	-0.767136	-0.735463	1.39078	0.547119	0.660488
ZINC14725630	-0.988419	-0.878675	-0.743263	1.39002	0.50589	0.714445
MW0145429	-1.15243	-0.800074	-0.655552	1.3116	0.792034	0.50442
MW0139822	-1.26934	-0.83697	-0.498458	1.21266	0.684406	0.707701
MEDP0442	-0.949018	-1.28561	-0.342274	1.13299	0.68138	0.762535
MW0055194	-0.713653	-0.649286	-1.22705	1.29913	0.499565	0.791295
MW0149390	-1.03496	-0.523266	-1.06494	1.14102	0.495465	0.986677
MEDL02576	-1.03716	-0.454295	-1.1266	1.1815	0.616032	0.820527
MEDL01737	-0.820731	-0.783612	-1.0679	1.17826	0.563054	0.930929
MEDN1282	-0.840309	-0.912819	-0.948237	1.15499	0.646994	0.899383
MEDTN02215	-0.923232	-0.761217	-0.9629	1.33216	0.684973	0.630214
MW0156780	-0.930136	-0.714067	-1.00754	1.2879	0.579243	0.784598
MW0125007	-0.755614	-0.57966	-1.16627	1.42412	0.78802	0.289401
MEDP0316	-0.579261	-0.802526	-1.11228	1.49318	0.662876	0.338002
MEDP1615	-0.73201	-0.564323	-1.10766	1.60674	0.497003	0.300253
MW0138479	-0.684052	-0.721356	-0.536961	1.7954	-0.421044	0.568009
MW0150842	-0.685674	-0.67017	-0.493743	1.81325	-0.505475	0.541811
MW0153228	-0.690459	-0.935934	-0.231569	1.79194	-0.40314	0.469166
MW0055417	-0.398746	-0.580214	-0.584568	2.00168	-0.392161	-0.0459926
MW0149467	-0.52619	-0.52119	-0.674154	1.98937	-0.176031	-0.0918045
MW0152230	-0.693533	-0.753827	-0.704774	1.83685	0.0344789	0.280808
MW0146407	-0.693637	-0.713214	-0.696236	1.87006	0.140581	0.0924419
MW0120045	-0.635129	-0.755062	-0.72402	1.86239	0.093506	0.158319
ZINC85854118	-0.943805	-0.722435	-0.571873	1.77537	0.20612	0.256624
MW0105527	-0.83611	-0.707753	-0.54895	1.86307	0.090155	0.139583
MW0146115	-0.82022	-0.871048	-0.496406	1.79606	0.0968521	0.294763
MW0151576	-0.660482	-0.614123	-0.656714	1.91988	-0.18049	0.191933
MW0132475	-0.640068	-0.667571	-0.570388	1.9347	-0.221547	0.164877
MW0151463	-0.787915	-0.658187	-0.543612	1.88902	-0.145869	0.246565
MEDL00447	-0.705801	-0.588813	-0.849625	1.78741	-0.1172	0.474027
MEDTN03140	-0.724184	-0.71344	-0.707027	1.78933	-0.14002	0.495339
MW0105471	-0.580334	-0.605206	-1.00757	1.71994	-0.0887055	0.561875
MADP0508	-0.34365	-0.856997	-0.859287	1.82593	-0.0373953	0.271396
MW0106247	-0.788316	-0.874055	-0.735316	1.65239	0.191291	0.55401
MEDP0075	-0.752824	-0.831765	-0.788794	1.69411	0.243442	0.435831
MEDL00644	-0.624132	-1.02622	-0.691577	1.68564	0.2225	0.433785
MEDN1172	-0.81419	-0.813062	-0.883823	1.56151	0.421299	0.528262
MW0012843	-0.81172	-0.773548	-0.834606	1.65958	0.418447	0.341848
MW0109130	-0.793066	-0.788984	-0.772786	1.71656	0.342234	0.296038
MW0115208	-0.667398	-0.81272	-0.942963	1.64215	0.43108	0.34985
MW0153788	-0.659739	-0.575934	-0.930916	1.77397	0.463131	-0.0705144
MW0127666	-0.710988	-0.728072	-0.436128	1.90862	0.239031	-0.272462
MW0109090	-0.155228	-1.13783	-0.969644	1.26629	-0.0679816	1.0644
MW0144590	-0.0569741	-0.99327	-1.1521	1.12734	-0.108306	1.18331
MWS-00-245g_N	-0.425733	-1.15314	-0.901567	1.31518	0.216842	0.948414
MW0144646	-0.645993	-0.873246	-1.06965	1.28549	0.356681	0.946717
MW0063602	-0.750253	-0.94526	-0.923593	1.20072	0.360669	1.05771
MW0149067	-0.690571	-0.904078	-0.929562	1.32737	0.172075	1.02476
MW0114753	-0.575738	-0.668095	-1.19304	1.29575	0.0864262	1.0547
MW0168255	-0.567303	-0.675843	-1.1652	1.28379	0.0222308	1.10232
MEDN1198	-0.60195	-0.709459	-1.10044	1.46131	0.0652816	0.885256
MW0127736	-0.293298	-0.771718	-0.908279	1.72415	-0.370266	0.619413
MW0106686	-0.481341	-1.04259	-0.696013	1.64234	-0.119098	0.696703
MEDL02647	-0.0415159	-1.08658	-0.805492	1.50803	-0.421294	0.846854
MEDN1827	-1.20432	-0.303249	-0.834352	1.3417	0.0199339	0.980286
MW0148981	-1.14445	-0.560749	-0.526026	1.38045	-0.21942	1.07019
MW0118985	-1.22363	-0.59131	-0.564887	1.23233	0.000620897	1.14688
MW0155390	-1.00052	-0.723108	-0.746047	1.19481	0.0546442	1.22022
MW0157546	-0.921405	-0.725795	-0.849723	1.07251	0.104977	1.31944
MW0147673	-0.905137	-0.834898	-0.785539	1.11234	0.145064	1.26817
MW0157545	-0.795029	-0.81285	-0.888078	1.09803	0.0924364	1.30549
MW0153200	-0.815233	-0.799296	-0.909102	1.17914	0.135657	1.20884
MW0126293	-1.00617	-0.90126	-0.556165	1.26661	0.0763182	1.12067
MW0105120	-0.843024	-0.812292	-0.667684	1.38384	-0.173717	1.11287
MW0015643	-0.835281	-0.817968	-0.711683	1.2674	-0.128784	1.22632
MW0145259	-0.826266	-0.781206	-0.816277	1.46656	0.0139499	0.943237
MW0007286	-0.839051	-0.768193	-0.749907	1.45935	-0.103721	1.00152
MW0144694	-0.714342	-0.816143	-0.695362	1.48236	-0.286406	1.0299
MW0146127	-0.75241	-0.657466	-0.836659	1.4089	-0.276094	1.11373
MW0153043	-0.831952	-0.642187	-0.728154	1.61661	-0.245818	0.831503
MEDL02189	-0.725553	-0.721265	-0.682217	1.67796	-0.30862	0.7597
MW0112182	-0.794693	-0.264396	-1.13126	1.39176	-0.21834	1.01692
MW0158961	-0.955681	-0.229225	-0.963433	1.42974	-0.274567	0.993161
MEDP1675	-0.958164	-0.246592	-0.971629	1.39408	-0.252119	1.03443
MW0156023	-0.910058	-0.527618	-0.854635	1.22227	-0.205443	1.27549
MW0108071	-0.97105	-0.499548	-0.788074	1.40068	-0.225402	1.0834
MW0134804	-0.835137	-0.500668	-1.0268	1.31536	-0.0759695	1.12321
MEDP1616	-0.575443	-0.463435	-0.932631	1.526	-0.537633	0.983144
MW0155169	-0.822125	-0.28928	-0.847229	1.43956	-0.551505	1.07058
MW0121842	-0.73756	-0.361108	-0.987498	1.41787	-0.41311	1.0814
MEDL02577	-0.801058	-0.506143	-0.675679	1.14625	-0.577105	1.41373
MW0108765	-0.784016	-0.467312	-0.705175	1.387	-0.605116	1.17461
MW0151149	-0.459731	-0.838206	-0.709063	1.4772	-0.529086	1.05889
MW0154695	-0.591271	-0.882566	-0.517469	1.42585	-0.557147	1.1226
ZINC13378346	-0.808824	-0.966763	-0.439363	1.19743	-0.287049	1.30457
MW0144468	-0.887203	-0.89424	-0.415473	1.19894	-0.308834	1.30681
MW0150836	-0.838086	-0.814441	-0.53006	1.20968	-0.355192	1.3281
MW0011871	-0.834064	-0.784886	-0.492525	1.39297	-0.430438	1.14894
MW0132014	-1.14132	-0.639784	-0.318156	1.29685	-0.367912	1.17032
MW0158969	-0.999681	-0.826915	-0.372303	1.30521	-0.28641	1.18009
MEDL02729	-0.94413	-0.648837	-0.370303	1.22835	-0.573711	1.30863
MW0145929	-1.00223	-0.557343	-0.483969	1.21076	-0.488592	1.32138
MEDL02392	-0.983557	-0.541368	-0.776599	1.66682	0.0374197	0.597289
MW0130883	-0.961895	-0.508548	-0.847016	1.68743	0.152497	0.477535
MW0151084	-1.2085	-0.381843	-0.836568	1.48954	0.334852	0.602514
MW0159290	-0.836696	-0.63521	-1.0472	1.36061	0.206748	0.951749
MW0146887	-0.83956	-0.584906	-1.01378	1.52093	0.149375	0.767941
MEDL02042	-0.930152	-0.743119	-0.774129	1.52284	0.11814	0.806421
MW0060356	-0.841104	-0.827159	-0.872737	1.44528	0.267187	0.828537
MW0157335	-0.889839	-0.715605	-0.943717	1.39911	0.269513	0.880538
MW0014781	-1.24259	-0.899737	-0.343239	1.26521	0.307485	0.912868
MEDP1665	-0.963347	-1.01386	-0.380332	1.58982	0.187415	0.580306
MW0108619	-1.00468	-0.906165	-0.325206	1.63189	-0.0281914	0.63235
MW0054718	0.00631875	-1.06399	-1.05849	0.421189	1.60035	0.0946259
MW0193234	-0.957091	-1.05976	-0.431204	0.647519	1.50636	0.294184
MW0146412	-0.979779	-0.883017	-0.634958	0.767878	1.48593	0.243944
MEDL02755	-0.869797	-0.665686	-0.824759	0.453862	1.69378	0.212596
MW0128216	-0.79244	-0.722256	-0.750308	0.339084	1.77471	0.151214
MW0158314	-0.689527	-0.964131	-0.631713	0.427132	1.7313	0.126942
MW0134967	-0.83876	-0.835127	-0.591767	0.306837	1.76561	0.193207
MW0141093	-0.87241	-1.0742	-0.278453	0.309375	1.6916	0.224085
MW0130167	-0.729103	-1.18988	-0.368625	0.453732	1.63432	0.199552
MW0053661	-0.766571	-1.14378	-0.535628	0.301322	1.5342	0.610462
MW0007539	-0.611434	-1.2915	-0.473971	0.31989	1.53623	0.520783
MW0130400	-0.601955	-0.91759	-0.856989	0.110252	1.62359	0.642694
MEDN1057	-0.658243	-0.907785	-0.796497	0.0481995	1.61969	0.694637
MW0117084	-1.02568	-0.671803	-0.644711	0.207928	1.68366	0.450611
MW0003445	-0.938271	-0.730672	-0.731391	0.301133	1.66475	0.434446
MW0126734	-0.860165	-0.955961	-0.56394	0.374044	1.66492	0.3411
MW0159730	-0.918249	-0.917264	-0.612625	0.41513	1.60864	0.424372
Lmzn006284	-0.815518	-0.836411	-0.841729	0.34296	1.57358	0.577118
MW0164196	-0.7514	-0.73028	-0.906848	0.320871	1.68158	0.38608
MW0123014	-0.767277	-0.683847	-1.07346	0.408203	1.49703	0.619354
MW0147024	-0.882111	-0.703077	-0.963019	0.506604	1.50009	0.541512
ZINC5998712	-0.875351	-0.554201	-0.42711	-0.392093	1.85308	0.395675
MW0141875	-0.699049	-0.683455	-0.397984	-0.387989	1.91615	0.25233
MW0126018	-0.763208	-0.77846	-0.367191	-0.253394	1.8795	0.282751
MEDL02723	-0.694567	-0.707605	-0.660542	-0.131857	1.85725	0.33732
MW0114285	-0.594467	-0.792356	-0.6805	0.0388978	1.87935	0.149073
MW0153133	-0.840842	-0.929796	-0.306371	0.0426871	1.812	0.222319
MW0011913	-0.473962	-0.471094	-0.480893	-0.284584	2.03387	-0.323338
MW0104504	-0.829579	-0.307174	-0.704433	-0.19374	1.91558	0.119347
MW0011860	-0.638141	-0.473033	-0.839363	-0.0187993	1.91337	0.0559625
MEDP0171	-0.581057	-0.62049	-0.671135	-0.594119	1.69784	0.76896
MW0135483	-0.71671	-0.520552	-0.828892	-0.386714	1.65682	0.796051
MW0142356	-0.427701	-1.04913	-0.515895	-0.311883	1.7428	0.561807
MW0107241	-0.0821986	-0.99087	-0.934716	-0.286095	1.60788	0.686001
MEDL02562	-1.09677	-0.0298747	-1.1116	1.48115	0.578717	0.178385
MW0108880	-0.934559	-0.0991981	-1.00808	1.2272	1.20189	-0.387262
MW0104918	-1.12545	-0.0720452	-0.86314	1.34703	1.03284	-0.319232
MW0138082	-0.788018	-0.37374	-1.00811	1.58086	0.819144	-0.230137
ZINC33830299	-0.97161	-0.471652	-0.804667	1.55095	0.866991	-0.170014
MW0137107	-1.11367	-0.327388	-0.852409	1.43751	0.924564	-0.0686103
MW0052505	-0.991738	-0.388114	-0.668595	1.50275	0.984068	-0.438368
MW0158381	-1.12686	-0.299727	-0.879343	0.859064	1.4591	-0.012232
MW0009592	-1.16072	-0.44624	-0.758161	0.952727	1.40393	0.00846442
MEDL01937	-1.21113	-0.193648	-0.791686	1.01031	1.34962	-0.163464
MEDL02238	-1.3014	-0.185987	-0.81737	0.947497	1.30506	0.0521974
MW0109140	-0.889294	-0.425483	-1.04444	1.09116	1.32056	-0.0525002
MW0126449	-1.21369	-0.245233	-0.985672	1.04317	1.16174	0.239688
MW0139977	-1.20628	-0.413209	-0.84174	1.20628	1.08741	0.167546
MW0017134	-0.864227	-1.17471	-0.535954	1.19862	1.00608	0.3702
MW0112039	-0.902577	-0.903848	-0.786963	1.33593	0.923519	0.333941
MW0143198	-0.894066	-0.881991	-0.803423	1.31928	0.978454	0.281749
MW0158450	-0.791391	-0.993138	-0.824098	1.28693	0.959682	0.362014
MW0113160	-0.893319	-0.905455	-0.749749	1.26864	1.08238	0.197501
MW0106148	-0.861708	-0.911934	-0.780143	1.17561	1.18177	0.196406
MEDN1461	-0.812233	-0.821635	-0.920016	1.16897	1.18909	0.195828
MW0130188	-0.874479	-0.823953	-0.896052	1.22845	1.07759	0.28845
MW0148779	-0.615497	-0.997083	-0.866728	1.24401	1.14927	0.0860326
MW0159213	-1.06277	-0.760541	-0.536681	1.54893	0.777008	0.0340529
MW0151369	-1.00442	-0.799437	-0.602652	1.55091	0.757574	0.0980308
MW0134039	-1.12785	-0.820559	-0.411983	1.47989	0.832159	0.0483485
MW0131713	-1.01794	-0.736422	-0.788269	1.33879	0.978177	0.225669
MEDL02040	-0.952878	-0.641375	-0.86072	1.55072	0.70338	0.200874
MW0139819	-0.742678	-0.943035	-0.812303	1.5393	0.666785	0.291927
MW0141964	-0.779913	-0.831093	-0.861528	1.56509	0.674578	0.232866
MW0153320	-0.866253	-0.826503	-0.811366	1.50003	0.779539	0.224559
MW0123298	-1.08126	-0.613081	-0.716449	1.19141	1.23371	-0.014337
MW0153402	-0.855263	-0.850508	-0.719912	1.2568	1.20259	-0.0337
MW0155108	-0.818234	-0.717946	-0.798504	1.3404	1.16289	-0.168616
MEDP1666	-0.70528	-0.688666	-0.873214	1.47181	1.02349	-0.228145
MW0053831	-0.790472	-0.837362	-0.814897	1.4182	0.998989	0.0255413
MW0143568	-0.816562	-0.777862	-0.758183	1.5507	0.863076	-0.0611696
MW0000410	-0.732858	-0.797776	-0.875731	1.55375	0.801782	0.0508356
MW0127739	-0.825813	-0.684086	-0.897772	1.5399	0.818762	0.0490094
MW0146289	0.0366808	-1.05209	-1.15315	1.41042	0.756779	0.00136419
MW0128211	-0.312177	-1.26918	-0.97593	1.04332	0.985796	0.52818
MW0157607	-0.343963	-1.0839	-1.12265	0.943067	1.16785	0.4396
MW0015605	-0.4987	-1.01419	-1.09669	0.88517	1.21552	0.508885
MW0000031	-0.0705274	-0.903855	-1.35755	0.94175	1.18598	0.204207
MW0150484	-0.74103	-0.153378	-1.50066	0.798229	1.16121	0.435633
MW0128558	-0.587419	-0.510236	-1.32056	0.723365	1.4353	0.259549
MW0169603	-0.389336	-0.467946	-1.29367	0.74508	1.54332	-0.137449
MW0136662	-0.699617	-0.96479	-0.384227	0.597236	1.73121	-0.279815
MW0130644	-0.814829	-1.17308	-0.079023	0.523801	1.63433	-0.0911991
MW0134803	-0.834219	-1.08708	-0.278371	0.762906	1.56416	-0.127396
MW0102959	-0.880632	-0.96135	-0.239374	1.06795	1.39804	-0.38464
MW0157881	-0.901544	-1.02035	-0.394762	1.04679	1.37257	-0.102701
MEDP0778	-0.592467	-1.21876	-0.786113	0.889539	1.23865	0.46915
MEDN0040	-0.740163	-1.11631	-0.790313	0.90033	1.22377	0.52269
MW0134030	-0.708579	-1.11865	-0.738466	0.852037	1.36028	0.353374
MEDL02488	-0.616114	-1.12177	-0.787846	1.00382	1.29742	0.224491
MW0156691	-0.469144	-1.43257	-0.560964	0.897962	1.21966	0.34506
MW0129336	-0.666907	-1.32118	-0.578188	0.813242	1.249	0.504039
MW0136423	-0.672874	-1.26436	-0.631343	1.0285	1.16139	0.378684
MW0001026	-0.515974	-1.4352	-0.432037	0.633287	1.40181	0.348118
MW0055510	-0.487739	-1.18016	-0.627047	1.05907	1.35645	-0.120575
MW0133705	-0.380995	-1.25575	-0.825504	0.941119	1.2868	0.234326
MW0149946	-0.918373	-0.360801	-0.918587	0.493299	1.7144	-0.00993755
MW0152579	-0.890605	-0.583663	-0.874556	0.584928	1.65768	0.106219
MW0145976	-0.792586	-0.633166	-0.903122	0.679399	1.64123	0.00824715
MW0141698	-0.798637	-0.647982	-0.794678	0.55177	1.73333	-0.043798
MW0145699	-0.736017	-0.764711	-0.789378	0.595921	1.70153	-0.00734376
MW0138673	-0.642335	-0.539617	-0.719487	0.594607	1.78724	-0.480404
MEDL02220	-0.680947	-0.608404	-0.75892	0.702654	1.7195	-0.373885
MEDN0573	-0.877209	-0.433656	-0.684026	0.54378	1.78054	-0.329433
MADP0532	-0.77616	-0.443313	-0.728103	0.765565	1.68331	-0.501297
MW0105651	-0.910676	-0.472746	-0.653827	0.814912	1.63795	-0.415612
ZINC95912419	-0.914777	-0.755567	-0.5314	0.785362	1.62744	-0.211063
MW0152081	-0.903074	-0.724492	-0.614729	0.866622	1.57789	-0.202223
MW0109417	-0.951952	-0.651675	-0.659655	0.72951	1.64026	-0.106484
MW0131633	-0.944626	-0.8455	-0.4584	0.642847	1.66317	-0.0574885
MW0156913	-0.787446	-0.753306	-0.75419	1.03082	1.46334	-0.199222
ZINC95918910	-0.85381	-0.735675	-0.751283	0.993805	1.47053	-0.123564
MW0139311	-0.747371	-0.798532	-0.852763	0.8614	1.5279	0.00936462
MW0128229	-0.851608	-0.800566	-0.72561	0.923147	1.501	-0.0463631
MEDN1245	-0.921243	-0.573014	-0.835418	0.808448	1.57129	-0.0500621
MW0000683	-0.955837	-0.688314	-0.741049	0.797885	1.55754	0.0297716
MW0150514	-0.766077	-0.721349	-0.608961	0.317135	1.8484	-0.0691519
MW0149919	-0.721896	-0.732744	-0.576126	0.344268	1.86044	-0.173945
MW0137871	-0.681969	-0.693186	-0.629552	0.226115	1.89559	-0.116998
MW0105416	-0.639606	-0.781758	-0.725653	0.436593	1.80384	-0.0934177
MW0010649	-0.761268	-0.714747	-0.621804	0.492695	1.80056	-0.195438
MW0110204	-0.774174	-0.641495	-0.714155	0.472298	1.79891	-0.141381
MW0158665	-0.633376	-0.669185	-0.537023	0.374786	1.88334	-0.418547
MEDP1073	-0.42637	-0.859927	-0.653005	0.222075	1.89026	-0.173029
MW0000332	-0.673325	-0.458583	-0.837017	0.967583	1.54905	-0.547703
MW0147843	-0.607976	-0.6384	-0.825319	0.965039	1.55283	-0.446175
MW0000474	-0.923987	-0.453724	-0.715908	0.988331	1.51187	-0.406581
MW0158167	-0.65129	-0.66753	-0.669352	1.29881	1.28215	-0.592782
MEDP2104	-0.315947	1.21947	1.26059	-1.13786	-0.476628	-0.549626
MW0122707	-0.0959686	1.12813	1.25886	-1.26695	-0.55592	-0.468158
MW0006873	0.0611005	0.616224	1.6244	-1.11381	-0.467988	-0.719926
MW0114030	-0.364825	0.773753	1.55763	-1.05544	-0.851143	-0.0599734
MEDN0433	0.0703691	0.289072	1.73153	-0.992612	-0.952179	-0.14618
MW0157788	-0.249335	1.18106	1.2666	-0.275205	-0.878768	-1.04436
MW0004284	-0.118938	1.39311	1.05852	-0.531512	-1.00053	-0.800655
MW0137148	-0.283114	1.20741	1.30513	-0.6556	-0.574332	-0.999491
MW0130964	-0.137502	1.09468	1.39311	-0.762956	-0.787515	-0.799822
MW0007527	0.163239	1.00857	1.13635	-0.0180507	-1.29035	-0.999761
MW0137151	-0.102975	0.961782	1.25507	0.10441	-1.01465	-1.20364
MW0148328	0.579554	0.668439	1.31499	-0.517902	-1.27623	-0.768847
MW0137266	0.377031	0.720455	1.41397	-0.551629	-1.21941	-0.740423
MW0137150	0.509251	0.700631	1.38976	-0.682834	-1.04506	-0.871746
MEDP2118	0.501814	0.521477	1.51559	-0.777283	-0.989065	-0.772534
MW0138858	0.54633	0.560874	1.46828	-0.76554	-0.964604	-0.845336
MEDN0061	0.637795	0.474846	1.4522	-0.696271	-1.05324	-0.815323
MW0193358	0.780514	0.593301	1.25772	-0.814484	-1.17564	-0.641411
MW0158703	0.849129	0.579661	1.19956	-0.897521	-1.18211	-0.548717
MW0110317	0.770745	0.590358	1.24126	-0.929316	-1.19258	-0.480465
MW0164694	0.712095	0.761009	1.16934	-0.694422	-1.26283	-0.685191
MW0146309	0.595353	0.755932	1.26912	-0.757963	-1.20927	-0.653172
MW0002352	0.57058	0.825767	1.17119	-0.775822	-1.35074	-0.440969
MW0138473	0.0506356	0.978559	1.4061	-0.782504	-1.03202	-0.620778
MW0141738	0.299413	0.840284	1.4127	-0.815695	-1.0009	-0.735795
MW0157308	0.271371	0.873193	1.36267	-0.67213	-1.21035	-0.624748
MW0006315	0.34791	1.03447	1.20265	-1.04947	-0.970375	-0.565193
MW0134489	0.277364	0.991387	1.23945	-1.10728	-1.01401	-0.386911
MW0155223	0.502229	0.966131	1.14752	-0.972447	-1.1391	-0.504339
MW0168098	0.187809	1.01693	1.29999	-0.537009	-1.074	-0.893725
MW0010631	0.486632	1.01281	1.12076	-0.581176	-1.19938	-0.839657
MW0146345	0.476288	1.00259	1.1665	-0.72828	-1.09858	-0.818514
MW0110126	0.611577	0.773359	1.23464	-0.503515	-1.13275	-0.983317
MW0138857	0.756134	0.754985	1.17716	-0.756854	-1.09707	-0.834358
MW0053847	0.691165	0.692798	1.27633	-0.700888	-0.944923	-1.01448
MW0151663	0.703282	0.683454	1.27805	-0.734302	-0.931402	-0.999082
MW0158478	0.818048	0.875626	1.01958	-0.698214	-1.06595	-0.949088
MW0156951	0.635378	1.00026	1.04543	-0.631891	-1.06944	-0.97973
MEDL01880	0.66031	1.08148	0.967732	-0.884407	-0.983896	-0.841222
MW0134106	0.659615	1.11821	0.931308	-0.888242	-0.924325	-0.896566
MW0052578	0.561295	1.11999	1.00705	-0.861082	-0.96619	-0.861064
MW0111319	0.530884	1.11401	1.0381	-0.895357	-0.895512	-0.892124
MW0110101	0.491655	1.05269	1.12725	-0.884404	-0.904838	-0.882347
MEDN1412	0.554481	1.00886	1.12451	-0.861262	-0.924226	-0.902364
MEDL01890	0.48297	1.12839	1.04686	-0.821467	-0.784409	-1.05235
MW0139106	0.566777	1.06275	1.05414	-0.772641	-0.868527	-1.0425
MW0151208	0.487603	1.1169	1.04063	-0.840318	-1.12269	-0.682126
MW0138292	0.605311	1.05355	1.01466	-0.851521	-1.14462	-0.677383
MW0162565	0.712447	1.05796	0.935044	-0.870661	-1.08704	-0.747753
MW0144557	0.669914	1.12045	0.893607	-0.871688	-1.12435	-0.687937
MW0151662	0.590399	1.25197	0.538336	-0.924192	-0.0651856	-1.39133
MW0152538	0.423232	1.10524	0.863938	-0.953829	-0.0453594	-1.39322
MEDN0383	0.0708168	1.03408	1.13937	-0.771369	-0.0480523	-1.42484
MW0015653	0.277043	0.9435	1.04683	-1.09003	0.137946	-1.31529
MW0144588	0.323737	0.889444	1.19074	-1.02317	-0.104674	-1.27608
MEDN0231	0.0896168	0.638613	1.36603	-1.02096	0.204881	-1.27818
MEDP1493	0.548735	0.762804	1.29514	-0.737327	-0.661964	-1.20739
MEDP0637	0.772703	0.791551	1.13046	-0.855428	-0.725744	-1.11354
MW0105844	0.796593	0.774715	1.09429	-0.873185	-0.580799	-1.21161
MW0148329	0.653714	1.01935	0.990627	-0.737883	-0.685952	-1.23986
MEDP0101	0.479225	1.00394	1.1483	-0.830806	-0.643008	-1.15765
MW0130139	0.610987	0.934807	1.09303	-0.851675	-0.550214	-1.23694
MW0137162	0.530903	0.987384	1.11375	-0.891659	-0.559346	-1.18104
MEDL02353	0.90448	0.816937	0.912864	-0.759275	-0.521037	-1.35397
MW0137756	0.867084	0.728748	0.9897	-0.634653	-0.510771	-1.44011
MEDL02179	0.666428	0.916075	1.02302	-0.787784	-0.463099	-1.35464
MW0152482	0.844935	0.599787	1.17686	-0.908673	-0.503872	-1.20904
MEDN1093	0.691003	0.6358	1.2368	-0.93808	-0.37263	-1.2529
MW0156169	0.235658	0.931543	1.30411	-0.587664	-0.583632	-1.30001
MW0105581	0.458134	0.784429	1.23245	-0.719225	-0.331476	-1.42432
MW0149403	0.338708	0.912714	1.30727	-0.845236	-0.573094	-1.14036
MW0138571	0.207135	0.866305	1.43726	-0.779804	-0.733519	-0.997374
MW0107764	0.547561	0.877634	1.17194	-1.09855	-0.412543	-1.08604
MW0103521	0.250736	0.810867	1.4014	-1.04444	-0.378594	-1.03997
MW0144941	1.08128	0.447401	1.00662	-1.30864	-0.337193	-0.889466
MW0135306	1.07265	0.432277	1.05037	-1.35128	-0.536766	-0.667246
MW0128017	1.35853	0.278135	0.805242	-1.34071	-0.43928	-0.661922
MW0006109	1.41369	0.17377	0.861801	-1.16443	-0.488671	-0.796163
MW0155341	1.27128	0.304987	0.983411	-1.12821	-0.601013	-0.830453
MW0053814	1.30447	0.226985	0.99706	-1.10133	-0.610294	-0.816888
MW0157756	1.24786	0.177703	1.05358	-1.13722	-0.439034	-0.902892
ZINC33831906	1.08681	0.847267	0.732919	-1.06447	-0.530452	-1.07207
MW0130138	0.964204	0.849697	0.877329	-1.08841	-0.567462	-1.03536
MW0131331	1.00243	0.783792	0.908105	-1.01473	-0.599036	-1.08057
MW0142760	0.859731	0.84139	0.967589	-1.11787	-0.488617	-1.06222
MW0135309	1.02845	0.653327	0.971387	-1.052	-0.497844	-1.10332
MW0135666	1.02146	0.747434	0.842303	-1.08944	-0.346295	-1.17546
MW0168432	0.845656	0.791118	0.956308	-1.01106	-0.305812	-1.27621
MW0145567	0.813584	0.898269	0.847865	-1.08139	-0.21467	-1.26366
MEDL02212	1.02001	0.679288	1.00577	-1.01326	-0.725968	-0.96584
MEDL02128	1.12513	0.612529	0.941526	-0.948174	-0.671635	-1.05938
MW0003567	1.16013	0.580914	0.937967	-0.970423	-0.721091	-0.9875
MW0166695	1.14433	0.500287	1.01533	-0.845064	-0.752041	-1.06284
MW0153629	1.24627	0.395068	0.934332	-1.02366	-0.48832	-1.06369
MW0156517	1.16178	0.438865	1.00548	-1.00687	-0.522069	-1.07718
MW0145880	1.19051	0.417417	1.00125	-1.03638	-0.568445	-1.00436
MW0149614	1.14236	0.508336	0.926115	-1.11087	-0.365282	-1.10066
MW0150132	0.963188	0.772828	0.945545	-0.791409	-0.655002	-1.23515
MEDL01905	1.10296	0.603708	0.924161	-0.678604	-0.660795	-1.29143
MW0108193	1.19448	0.741708	0.742544	-0.798695	-0.757653	-1.12239
MW0005239	1.17566	0.734723	0.771404	-0.784308	-0.764901	-1.13258
MW0114516	1.10827	0.703371	0.877173	-0.804594	-0.735856	-1.14836
MW0103660	1.263	0.142606	1.03025	-0.449729	-0.720568	-1.26555
MW0135867	1.31161	0.341505	0.787962	-0.558013	-0.463093	-1.41997
MEDL02652	1.38982	0.244185	0.896105	-0.625324	-0.970157	-0.93463
MW0135945	1.45919	0.285203	0.780664	-0.661438	-0.877289	-0.986331
MW0138676	1.36401	0.333142	0.887763	-0.920451	-0.769299	-0.895164
MW0128919	1.26788	0.496458	0.891336	-0.894753	-0.896868	-0.86405
MW0132017	1.23117	0.350349	1.03391	-0.781081	-0.917676	-0.916673
MW0150112	1.39679	0.0227505	1.02556	-0.794422	-0.785175	-0.865501
MW0130741	1.26792	0.133511	1.11899	-0.791124	-0.839123	-0.890174
MW0157939	1.31749	0.119237	1.07032	-0.756814	-0.877896	-0.872331
MW0152879	1.3166	0.163968	1.04918	-0.824452	-0.801795	-0.903498
MW0148485	1.31982	0.118341	1.05463	-0.736095	-0.725058	-1.03164
MEDP0654	0.985263	0.602428	1.08513	-1.09728	-0.935467	-0.640076
MW0136488	1.18847	0.470057	0.987774	-0.983391	-0.974981	-0.687928
MW0136692	1.08722	0.467162	1.10212	-0.750807	-1.00513	-0.900572
MEDL01891	1.07155	0.420303	1.15417	-0.849663	-0.959945	-0.836417
MW0153633	1.03251	0.525195	1.12107	-0.872267	-0.969371	-0.837129
MW0151054	1.08072	0.467931	1.11126	-0.944198	-0.771659	-0.94405
MW0158136	1.17883	0.426918	1.04244	-0.894918	-0.834383	-0.918885
MW0158615	1.05117	0.626726	1.02869	-0.933489	-0.867796	-0.905304
MW0155642	1.04652	0.574981	1.07332	-0.912875	-0.866751	-0.915194
MW0009385	1.07409	0.534121	1.0764	-0.894237	-0.891559	-0.898816
MW0113887	0.942233	0.583728	1.16508	-0.905388	-0.888382	-0.897271
MW0135234	0.875628	0.656052	1.1648	-1.01965	-0.821933	-0.8549
MW0129335	0.934797	0.606548	1.15235	-0.984228	-0.870347	-0.839123
MW0130081	0.860899	0.493994	1.29262	-0.862054	-0.834117	-0.951346
MW0147045	0.913041	0.451573	1.27579	-0.9164	-0.795272	-0.928733
MW0155141	1.01676	0.651707	1.03077	-0.757778	-0.870419	-1.07104
MW0134824	0.998246	0.664032	1.04324	-0.825438	-0.827093	-1.05299
MW0154610	0.985164	0.672744	1.03538	-0.801176	-0.75508	-1.13703
MEDN0555	0.900639	0.658624	1.14229	-0.804508	-0.905983	-0.99106
MW0144792	0.87023	0.712859	1.12816	-0.883882	-0.839884	-0.987486
MW0112600	0.945105	0.680412	1.08451	-0.862515	-0.831357	-1.01615
MW0130244	1.12238	0.434018	1.04888	-0.785313	-1.20906	-0.610905
MW0134864	1.11343	0.571637	0.954739	-0.804149	-1.22646	-0.609196
MW0146348	1.21736	0.498593	0.895308	-0.739045	-1.22687	-0.64534
MW0140468	0.989586	0.554855	1.07138	-0.479183	-1.23073	-0.905913
MW0153781	0.926203	0.503388	1.18851	-0.614223	-1.21542	-0.788463
MW0140322	1.17173	0.258786	1.08953	-0.429429	-1.08554	-1.00508
MEDN0210	1.22819	0.0891267	1.13601	-0.569744	-1.15919	-0.724397
MW0146202	1.00255	0.295791	1.14512	-1.20373	-0.184718	-1.055
MEDP1520	1.31762	-0.168392	0.963093	-1.10289	0.0347879	-1.04422
MW0133407	0.707287	-0.27331	1.57601	-0.716401	-0.103043	-1.19054
MEDL01844	0.950319	-0.250035	1.40026	-0.746034	-0.12965	-1.22486
MW0108511	0.934344	-0.00848997	1.40125	-0.814235	-0.334507	-1.17837
MW0115443	0.90165	-0.242016	1.45959	-1.05526	-0.132932	-0.931029
MW0005951	1.53479	-0.13135	0.805542	-1.21713	-0.445977	-0.545875
MW0155760	1.59821	-0.256918	0.861522	-0.690323	-0.848807	-0.663685
MW0109740	1.4876	-0.155944	0.973509	-0.809935	-0.891073	-0.604155
MW0143830	1.55282	-0.0404805	0.84946	-0.821641	-0.816917	-0.723242
MW0151672	1.55682	0.00626482	0.823299	-0.785889	-0.795696	-0.804798
MW0151218	1.34926	-0.587389	1.22845	-0.720073	-0.64177	-0.628484
MW0150433	1.58126	-0.495391	0.940778	-0.678634	-0.677032	-0.670984
MW0011760	1.35987	-0.46556	1.10383	-0.936818	-0.901285	-0.160042
MW0008516	0.444217	0.413701	1.49913	-0.699679	-0.318233	-1.33914
MW0109126	0.221374	0.258776	1.66234	-0.39011	-0.410853	-1.34152
MW0114048	0.278961	0.281964	1.68966	-0.562679	-0.492799	-1.1951
MW0130949	0.320364	0.575826	1.52012	-0.351777	-1.02375	-1.04078
MW0134501	0.170023	0.653152	1.58386	-0.612839	-0.737856	-1.05634
MW0157836	-0.0649479	0.458818	1.76689	-0.454435	-0.829696	-0.876627
MW0143963	-0.0860662	0.678481	1.66606	-0.747588	-0.92314	-0.587742
MW0142915	0.301658	0.217155	1.76647	-0.750053	-0.753644	-0.781585
MW0141229	0.558607	0.0407083	1.69612	-0.745177	-0.9372	-0.613059
MW0123384	0.622759	0.124285	1.63803	-0.724605	-0.759632	-0.900834
MW0159192	0.491564	0.233864	1.66707	-0.693255	-0.860562	-0.83868
MW0113897	0.683342	0.171855	1.57534	-0.627906	-0.938698	-0.863936
MW0137929	0.629848	0.188082	1.6028	-0.632698	-0.901903	-0.886127
MEDN1160	0.611425	0.517416	1.45655	-0.88478	-0.786998	-0.913616
MW0130922	0.574352	0.537419	1.46958	-0.842338	-0.870615	-0.868402
MW0113950	0.678144	0.607264	1.35625	-0.844791	-0.85428	-0.942588
MW0137498	0.630201	0.600002	1.38729	-0.959229	-0.721313	-0.936946
MW0151024	0.664013	0.580261	1.38177	-0.932478	-0.777884	-0.915682
MW0006328	0.714489	0.504896	1.3889	-0.816344	-0.766317	-1.02562
MW0004154	0.615832	0.475903	1.46896	-0.84449	-0.699058	-1.01714
MW0154273	0.364786	0.664896	1.50541	-0.894561	-0.899904	-0.740625
MW0158430	0.522879	0.599152	1.45414	-0.937548	-0.944893	-0.693732
MW0152373	0.365111	0.492661	1.60956	-0.824941	-0.866273	-0.776115
MW0010059	0.500285	0.411593	1.57993	-0.888017	-0.733125	-0.870671
MW0138003	-0.311138	-0.1102	2.01121	-0.574039	-0.524995	-0.490843
MW0126156	-0.268304	-0.326949	2.03167	-0.494113	-0.419678	-0.522629
MW0006925	-0.0963071	-0.257972	2.00302	-0.516682	-0.519274	-0.61278
MW0153804	-0.21394	0.0437165	1.93203	-0.686493	-0.245957	-0.829353
MW0146886	-0.0323709	-0.000585019	1.91058	-0.610426	-0.339376	-0.927819
MEDP1441	0.0766577	-0.20701	1.929	-0.769122	-0.281591	-0.747931
MW0149380	-0.132372	-0.0182638	1.96925	-0.628046	-0.572664	-0.617906
MW0110314	0.00351186	0.00244538	1.93336	-0.688466	-0.679339	-0.571509
MW0154396	0.107292	-0.0188165	1.89865	-0.451408	-0.755751	-0.779964
MW0062178	0.987392	-0.435612	1.49587	-0.508446	-1.04762	-0.491584
MW0158714	1.009	-0.375765	1.49901	-0.773621	-0.869402	-0.489224
MW0149645	1.28758	-0.190372	1.19534	-0.850708	-0.959573	-0.482265
MEDL00573	1.28147	-0.181893	1.21617	-0.760223	-0.947916	-0.607611
MW0158245	0.902141	-0.0439615	1.47774	-0.917591	-0.985479	-0.432847
MW0014949	0.997015	-0.0605009	1.41363	-0.989189	-0.903345	-0.457615
MW0001692	1.09854	-0.262399	1.34366	-0.848071	-1.06143	-0.270309
MW0137165	1.15575	-0.105894	1.30817	-0.65779	-0.671729	-1.0285
MEDP0577	1.26656	-0.165352	1.24082	-0.781371	-0.796273	-0.764378
MW0054671	1.19729	-0.377544	1.35686	-0.688101	-0.716229	-0.77228
MW0145884	1.147	-0.231597	1.3724	-0.802819	-0.733153	-0.751829
MW0108927	0.949214	-0.0558417	1.47568	-0.8885	-0.612209	-0.868341
MW0056727	1.11712	-0.0966025	1.33327	-0.934824	-0.504009	-0.914964
MW0107847	1.20622	-0.199306	1.29902	-0.897549	-0.602954	-0.805429
MW0135875	1.11292	0.0346867	1.30749	-0.970112	-0.80152	-0.683465
MW0113490	0.571783	-0.295319	1.68399	-0.649606	-1.13962	-0.17123
MEDP0756	0.625161	-0.081313	1.56376	-0.194764	-1.33707	-0.57578
MW0109640	0.743122	0.0610319	1.36039	0.0864433	-0.963545	-1.28744
MW0157879	0.907571	0.356455	1.17434	-0.19018	-1.35521	-0.892976
MW0149807	0.773766	0.186518	1.37229	-0.246714	-1.39438	-0.691486
ZINC44417982	0.95672	0.516795	1.1581	-0.543328	-1.02511	-1.06318
MW0154407	0.876798	0.361662	1.32178	-0.581569	-0.81973	-1.15894
MW0132476	0.722665	0.46989	1.36926	-0.497595	-1.0768	-0.987423
MW0146207	0.700969	0.572339	1.31181	-0.468124	-1.04751	-1.06949
MW0007273	0.655074	0.339977	1.49491	-0.516303	-1.0429	-0.93076
MW0055558	0.85367	0.178886	1.46453	-0.733035	-0.85821	-0.905838
MW0133978	0.936185	0.155041	1.41016	-0.806009	-0.957609	-0.737768
MW0146252	0.705402	0.0145048	1.59792	-0.461067	-0.84928	-1.00747
MW0107297	0.19672	1.39667	0.607484	-0.97836	-1.29577	0.0732531
MW0005990	0.438767	1.4499	0.385095	-0.753146	-1.40591	-0.1147
MW0010672	0.329582	1.53915	0.529518	-0.639503	-1.25782	-0.50092
MEDN0273	0.133951	1.58889	0.558576	-0.484252	-1.28333	-0.513835
MW0145713	0.111996	1.6741	0.439951	-0.784248	-1.1313	-0.310494
MEDN0141	-0.397101	1.52449	0.943986	-0.871093	-0.872161	-0.32812
MW0144726	-0.446135	1.43013	1.12001	-0.772343	-0.760889	-0.570778
MW0133482	-0.292573	1.59128	0.815988	-1.09125	-0.542178	-0.481265
MW0149410	-0.233393	1.64485	0.789994	-0.741367	-0.743653	-0.716427
MW0134827	-0.00926542	1.41358	0.963256	-0.797717	-1.1053	-0.46455
MW0108038	-0.038563	1.44517	0.950091	-1.04686	-0.818583	-0.491255
MW0145964	-0.126795	1.51862	0.767414	-0.931779	-1.09707	-0.130396
MW0134207	0.838991	0.856036	1.02155	-0.981361	-1.02758	-0.707632
MEDP1089	0.837763	0.867118	0.998686	-0.999947	-1.07298	-0.630639
MW0147322	0.930834	0.913208	0.86661	-0.999693	-1.06225	-0.648707
MW0150879	0.845454	0.947601	0.933675	-0.975067	-0.999514	-0.752148
MW0149411	0.819276	1.01602	0.883576	-1.03851	-0.953039	-0.727323
MW0169166	0.809645	1.00483	0.912611	-1.00618	-0.926755	-0.794148
MEDP0790	1.04869	0.707111	0.947291	-1.1075	-0.838804	-0.756786
MW0005557	0.992604	0.709888	1.01071	-1.058	-0.832044	-0.823166
MW0151023	0.906973	0.878002	0.944255	-1.03251	-0.916886	-0.779835
MW0138536	0.940774	0.789604	0.994219	-1.02126	-0.920056	-0.783285
MEDN1575	0.755374	0.819822	1.13476	-0.784313	-0.948523	-0.977123
MW0169452	0.756902	0.848877	1.11299	-0.87015	-0.893596	-0.955027
MW0153693	0.738922	0.833922	1.14134	-0.891163	-0.916531	-0.906486
MW0139564	0.763089	0.833876	1.12176	-0.909646	-0.896051	-0.913033
MEDN0068	0.760484	0.833724	1.12404	-0.909968	-0.896641	-0.911642
MW0007840	0.790715	0.782274	1.1423	-0.893979	-0.900497	-0.920807
MW0160416	0.700862	0.855389	1.15255	-0.865687	-0.941184	-0.901933
MW0136684	0.728146	0.833221	1.14895	-0.855808	-0.968834	-0.885673
MW0159007	0.8748	0.727051	1.11476	-0.857794	-0.930709	-0.928113
MW0155177	0.859418	0.761402	1.10085	-0.920621	-0.886845	-0.914202
MW0154170	0.891482	0.712729	1.11195	-0.93203	-0.874594	-0.909536
MW0144489	0.928133	0.76294	1.03632	-0.93672	-0.864898	-0.92577
MW0010498	0.936706	0.76861	1.02362	-0.929186	-0.876597	-0.923154
MW0116084	0.835642	0.827355	1.06551	-0.915899	-0.895511	-0.917096
MW0145900	0.806624	0.825219	1.08961	-0.997871	-0.861926	-0.861658
MW0123051	0.861066	0.835667	1.03344	-0.978973	-0.891425	-0.859772
MW0158485	0.780021	0.979319	0.96983	-0.843279	-0.978437	-0.907454
MW0157250	0.785464	0.97614	0.969877	-0.869973	-0.936881	-0.924627
MEDP0823	0.736641	1.03556	0.952567	-0.895914	-0.950203	-0.878655
MW0003138	0.73134	0.937607	1.05436	-0.873841	-0.940341	-0.909128
MW0129649	0.819121	0.939591	0.971414	-0.860041	-1.01955	-0.850533
MW0141805	0.858729	0.894578	0.983045	-0.916223	-0.905686	-0.914443
MW0105882	0.817997	0.901769	1.01347	-0.907719	-0.89909	-0.926424
MW0145186	0.857838	0.920352	0.958064	-0.933925	-0.863957	-0.938372
MW0152003	0.826713	0.970945	0.937717	-0.898385	-0.9268	-0.91019
MEDL02564	0.843245	1.006	0.884437	-0.861708	-0.936174	-0.935797
MEDL02765	0.822734	0.937353	0.970766	-0.810629	-0.934237	-0.985988
MW0150107	0.70712	1.0122	0.99068	-1.05361	-0.750459	-0.905932
MEDP2175	0.687913	0.952348	1.06502	-1.02282	-0.731547	-0.950911
MEDP1800	0.682467	0.891845	1.12805	-1.02372	-0.770655	-0.907988
MEDP1020	0.76161	0.899862	1.05297	-1.07683	-0.84124	-0.796376
MW0132376	0.728338	0.752442	1.19896	-1.10576	-0.739935	-0.834044
MW0153814	0.81912	0.731122	1.15309	-1.02823	-0.789255	-0.885845
MW0150100	0.612811	0.874941	1.20225	-0.91182	-0.913332	-0.864846
MW0106789	0.592013	0.852635	1.23583	-0.890044	-0.906639	-0.883793
MEDP1757	0.613565	0.909135	1.17254	-0.88622	-0.88889	-0.920133
MW0144549	0.459324	0.875473	1.3042	-0.888042	-0.869048	-0.88191
MEDL01873	0.478014	0.938088	1.24052	-0.888812	-0.889086	-0.878721
MW0111967	0.781183	0.721933	1.19705	-0.929381	-0.930367	-0.840419
MEDL02244	0.738638	0.749291	1.20872	-0.959716	-0.903442	-0.833492
MW0169896	0.669842	0.859686	1.17111	-0.963693	-0.910698	-0.826245
MW0106553	0.661099	0.855902	1.17644	-0.978696	-0.953185	-0.761557
MW0157061	0.603922	0.801537	1.26428	-0.882114	-0.989951	-0.797674
MW0165740	0.532426	0.756455	1.32861	-0.957714	-1.03539	-0.62438
MW0103944	0.585978	0.792158	1.27529	-0.976918	-0.984934	-0.691577
MW0120654	0.715834	0.735108	1.20148	-1.03678	-1.0564	-0.559239
MW0164528	0.61194	1.18083	0.854206	-1.1905	-0.619724	-0.836755
MW0154272	0.310644	1.16645	1.10351	-1.06591	-0.612695	-0.901996
MW0148592	0.482866	1.06782	1.10556	-1.04406	-0.720346	-0.891845
MW0147998	0.284254	1.46707	0.743363	-0.973418	-0.994777	-0.526491
MEDL01799	0.477947	1.41306	0.672886	-0.956819	-1.04356	-0.56351
MEDN0732	0.33738	1.52489	0.643115	-0.998339	-0.840204	-0.666838
MEDL02162	0.264809	1.51756	0.682906	-1.11793	-0.712995	-0.634347
MW0115792	0.28401	1.36743	0.834572	-1.26271	-0.683444	-0.539859
MW0146156	0.416323	1.47501	0.674244	-0.845992	-0.82645	-0.893135
MEDP0745	0.512827	1.34946	0.770798	-0.820598	-0.85197	-0.960519
MW0063581	0.495177	1.33582	0.804609	-0.808389	-0.905982	-0.921239
MW0109230	0.417187	1.39287	0.776706	-0.681809	-0.993012	-0.911946
MW0006902	0.6118	1.20563	0.86576	-0.794313	-1.00672	-0.882159
FDATN00282	0.625749	1.25812	0.795423	-0.896039	-0.892011	-0.89124
MW0145731	0.629842	1.23031	0.826079	-0.874171	-0.880621	-0.931435
MEDL02688	0.594358	1.20176	0.891089	-0.886391	-0.87469	-0.926124
MW0113301	0.430469	1.26265	0.944983	-0.906137	-0.809122	-0.922846
MW0120912	0.369011	1.2956	0.94892	-0.875889	-0.805908	-0.931735
MEDP2252	0.433777	1.26263	0.93896	-0.760555	-0.933289	-0.941528
MW0135637	0.46665	1.32649	0.836285	-0.896353	-0.961628	-0.771441
MW0144494	0.383235	1.3381	0.887992	-0.8306	-0.923004	-0.855723
MW0004533	0.346327	1.36922	0.874542	-0.896393	-0.883345	-0.810346
MW0153808	0.412211	1.2303	0.988078	-0.876612	-1.00639	-0.747588
FDATN00292	0.729394	1.28305	0.656025	-0.873346	-0.990951	-0.804169
MEDL02585	0.804139	1.27547	0.568964	-0.871402	-1.06792	-0.709252
MW0009241	0.586698	1.34012	0.716425	-0.944923	-0.925197	-0.773126
MW0145973	0.531399	1.45288	0.5887	-0.995242	-0.900766	-0.676974
MW0115164	0.882654	1.12459	0.374622	-1.49817	-0.742606	-0.141097
MW0150138	0.519759	1.28454	0.557766	-1.42321	-0.858301	-0.0805473
MW0127298	0.768875	1.16403	0.592456	-1.32656	-0.934471	-0.26433
MW0110119	0.992096	1.03817	0.593186	-1.25536	-0.876788	-0.491301
MW0163374	0.948266	0.955138	0.617003	-1.20946	-1.14828	-0.162663
MW0106039	0.947675	1.02132	0.591593	-1.31821	-0.30543	-0.936946
MEDP1197	0.870126	1.03988	0.731637	-1.29544	-0.528295	-0.817906
MW0168613	0.882637	0.968434	0.632792	-1.56768	-0.509826	-0.406361
MW0139807	0.0673776	1.90286	-0.243794	-0.815763	-0.112565	-0.798118
MW0130752	-0.330848	1.96604	0.0888579	-0.457825	-0.57815	-0.688079
MW0126929	0.0709121	1.93885	-0.0929094	-0.622919	-0.678893	-0.615041
MW0153864	-0.0199666	1.9296	0.00470539	-0.536746	-0.548709	-0.828883
MW0137149	-0.201371	1.80909	0.424679	-0.584313	-0.965279	-0.482806
MW0156208	-0.180894	1.90175	0.237331	-0.684595	-0.722212	-0.551385
MEDN1417	0.162823	1.71529	0.445458	-0.859287	-0.837979	-0.626304
MW0151522	-0.040406	1.79552	0.297859	-0.988447	-0.798852	-0.265669
MW0117390	0.242778	1.78703	0.113779	-0.44568	-1.06638	-0.631526
MEDL01981	0.0789881	1.86363	0.140038	-0.550653	-0.876274	-0.655724
MW0154405	0.317469	1.68675	0.367693	-0.709001	-0.701916	-0.960996
Cmzn005251	0.285503	1.73367	0.275136	-0.752789	-0.56787	-0.973652
MW0148155	0.327483	1.74435	0.240071	-0.686469	-0.819869	-0.805567
MW0150316	0.253346	1.79203	0.186334	-0.882081	-0.696032	-0.653598
MW0112443	0.268998	1.84376	0.00617474	-0.812843	-0.567907	-0.738184
MW0155200	0.512516	1.65222	0.17845	-0.891678	-0.977861	-0.47365
MW0159295	0.528508	1.65697	0.121345	-0.996294	-0.888778	-0.421752
MW0135079	0.456136	1.74208	-0.0540719	-0.675067	-1.06571	-0.403377
MEDL01857	0.183678	1.55033	0.592606	-0.606654	-0.43313	-1.28683
MW0147650	0.0732527	1.57594	0.71573	-0.782007	-0.532196	-1.05072
MEDP0598	0.0290781	1.69051	0.564769	-0.60036	-0.693628	-0.990366
MW0006311	0.0830726	1.72836	0.467006	-0.738599	-0.601562	-0.938279
MW0149376	0.0688091	1.79394	0.273313	-0.49424	-0.586061	-1.05576
MEDN0400	-0.184183	1.78704	0.474427	-0.698392	-0.455905	-0.922983
MW0119541	0.173658	1.53032	0.767339	-0.776886	-0.842766	-0.851669
MW0132871	0.253314	1.44203	0.841036	-0.857794	-0.792453	-0.886137
MW0135584	0.233938	1.49589	0.776976	-0.865252	-0.757905	-0.883643
MEDN1144	-0.0202676	1.49758	0.912897	-0.728294	-0.753268	-0.908647
MW0114702	0.249906	1.51545	0.712211	-0.617167	-1.03576	-0.824634
MW0122491	0.166063	1.49092	0.775544	-0.5717	-1.14248	-0.718344
MW0138375	0.060356	1.48445	0.891423	-0.759723	-0.926605	-0.749901
MW0138125	0.191249	1.40529	0.912248	-0.665044	-1.00673	-0.83702
MW0156739	0.81676	1.45474	0.147023	-0.611819	-1.21042	-0.596286
MEDL01915	0.963247	1.35975	0.149095	-0.775029	-1.13166	-0.565403
MW0143257	0.899927	1.41493	0.201695	-0.687921	-0.880971	-0.947664
MW0133409	0.784634	1.46707	0.247902	-0.612576	-1.02991	-0.857118
MW0153525	0.805058	1.49569	0.165904	-0.656332	-0.999636	-0.810687
MW0137256	0.698435	1.59847	0.116753	-0.802578	-0.833294	-0.777784
MW0149953	0.614364	1.61255	0.2014	-0.876404	-0.844484	-0.707424
MW0136345	0.660077	1.64633	0.0297815	-0.895147	-0.802408	-0.638635
MW0110197	0.60723	1.56311	0.288614	-0.683123	-1.06286	-0.712969
MEDN1709	0.620272	1.51265	0.402507	-0.79653	-0.966348	-0.772556
MW0151128	0.497441	1.59122	0.372334	-0.895208	-0.948251	-0.617538
MEDL00355	0.539299	1.55783	0.416486	-0.866291	-0.795889	-0.851438
MW0134994	0.653523	1.45655	0.459761	-1.01473	-0.753763	-0.801347
MW0158931	0.718252	1.46995	0.371412	-0.830668	-0.88415	-0.844796
MW0152083	0.738258	1.42076	0.4333	-0.937838	-0.842299	-0.812186
MW0139418	0.668068	1.46853	0.400877	-0.675675	-0.77802	-1.08377
MW0148019	0.791263	1.36209	0.453947	-0.746035	-0.821551	-1.03972
MW0149211	0.732631	1.39322	0.436243	-0.995995	-0.544759	-1.02134
MW0155231	0.680411	1.39406	0.466727	-0.861009	-0.506212	-1.17398
MW0003167	0.404829	1.61714	0.343596	-0.438071	-0.800383	-1.12711
MW0116161	0.465306	1.56791	0.430485	-0.570928	-1.0526	-0.840177
MEDL02653	0.545983	1.48753	0.478107	-0.518608	-1.04916	-0.943854
MW0006921	1.18936	0.842173	0.342256	-0.0356707	-1.27947	-1.05864
MW0052883	0.901047	0.979655	0.671256	-0.217465	-1.2201	-1.11439
MW0123366	0.864532	0.93277	0.657641	-0.0317062	-1.2922	-1.13103
MW0128968	0.987953	0.76841	0.659521	0.0137552	-1.36773	-1.06191
MW0109852	0.889902	1.06543	0.468842	-0.0492088	-1.06411	-1.31086
MW0148580	0.943535	1.21347	0.359539	-0.327741	-1.04386	-1.14494
MW0140256	0.871989	1.33165	0.0846878	-0.0745387	-1.06702	-1.14677
MW0145816	0.626079	1.31635	0.457405	-0.246544	-0.697885	-1.4554
MEDP1362	0.640082	1.3342	0.507475	-0.270552	-0.973781	-1.23743
MW0002531	0.484211	1.32057	0.693087	-0.284367	-1.03393	-1.17957
MW0105559	0.894125	0.865979	0.799134	-0.243852	-0.967914	-1.34747
MW0000043	0.93969	1.00098	0.615386	-0.260889	-1.01647	-1.27869
MW0134066	1.23432	0.553235	0.605374	-0.188049	-0.691453	-1.51342
MW0105796	0.963464	0.993696	0.515008	-0.434241	-0.492689	-1.54524
MW0007240	0.927463	1.10094	0.550265	-0.731913	-0.485199	-1.36156
MEDN1303	0.857243	0.99104	0.778278	-0.712228	-0.546283	-1.36805
MW0153335	0.948559	0.951964	0.756491	-0.613019	-0.741844	-1.30215
MW0049133	0.71478	0.879168	0.893366	-0.454219	-0.448658	-1.58444
MW0103851	0.957428	0.722249	0.815415	-0.399263	-0.527759	-1.56807
MW0132166	1.42484	1.05874	-0.192058	-0.755797	-0.59245	-0.943281
MEDL01940	1.26097	1.1534	0.0348151	-1.01622	-0.813932	-0.619034
MW0153104	1.13459	1.29266	0.0450662	-0.817049	-0.860683	-0.794583
MW0149677	1.18115	1.2928	-0.089622	-0.837769	-0.891094	-0.65546
MW0146926	1.36716	1.01862	0.112508	-0.840626	-0.82315	-0.83451
MW0110142	1.32676	1.06536	0.109571	-0.769436	-0.87842	-0.85384
MW0151213	1.27329	1.13382	0.0891541	-0.795404	-0.905655	-0.795207
MW0145232	1.28684	1.10758	0.0985689	-0.878382	-0.934878	-0.679731
MW0007866	0.929994	1.47717	-0.0181104	-0.961046	-0.645006	-0.783005
MEDP1824	0.958359	1.39603	0.152972	-0.930972	-0.783045	-0.793341
MW0156696	1.06424	1.20348	0.29193	-1.16508	-0.65262	-0.741951
MW0151221	1.09215	1.25811	0.162685	-1.06829	-0.64118	-0.803473
MW0135495	1.14518	1.17638	0.222708	-1.05629	-0.616921	-0.871056
MW0114510	1.24595	1.0704	0.208077	-1.128	-0.623488	-0.772942
MW0105792	1.21087	1.08361	0.27644	-1.08678	-0.723016	-0.76113
MW0137434	1.11576	1.2813	0.0451468	-1.0839	-0.595496	-0.7628
MW0156638	1.24925	1.14024	0.0856315	-1.01338	-0.595628	-0.86612
MW0113379	1.12348	1.3463	-0.248048	-0.664509	-1.10241	-0.45481
MW0158564	1.21126	1.32741	-0.296796	-0.72925	-0.815221	-0.697399
MW0148467	1.17449	1.32579	-0.237611	-0.526633	-0.973227	-0.76281
MW0150606	1.133	1.4332	-0.628341	-0.724638	-0.663077	-0.550146
MW0117021	1.32074	1.25825	-0.621562	-0.690305	-0.691737	-0.575391
ZINC32296280	1.38501	1.18556	-0.551281	-0.713841	-0.725508	-0.579946
MW0139595	1.22615	1.27891	-0.39249	-0.955638	-0.827866	-0.329068
MW0006688	0.884299	1.60102	-0.581335	-0.775108	-0.762959	-0.365918
MW0145356	0.824036	1.62997	-0.48842	-0.948245	-0.575536	-0.441806
MW0144212	0.885	1.5275	-0.311682	-0.807403	-1.03271	-0.260704
MW0146107	0.522912	1.81174	-0.361696	-0.743593	-0.565887	-0.663472
MW0149375	0.940027	1.50104	-0.11721	-0.651477	-0.720742	-0.951635
MW0000198	0.868364	1.54973	-0.0698397	-0.802443	-0.792191	-0.753616
MW0119764	0.839614	1.6368	-0.371963	-0.671617	-0.716856	-0.715978
MW0158719	1.33811	0.856533	-0.015603	0.0242525	-1.25614	-0.947154
MEDP0617	1.32146	1.04478	-0.224559	-0.153849	-1.23091	-0.756931
MW0110256	0.869976	1.21413	-0.116977	0.323619	-1.26127	-1.02947
MW0112809	0.999	1.28301	0.269272	-1.05077	-0.913774	-0.586744
MW0131650	0.970752	1.33338	0.245949	-0.893979	-0.984146	-0.671952
MW0142371	1.01349	1.31255	0.197999	-0.872093	-1.03313	-0.618824
MW0169251	1.08551	1.19877	0.327498	-0.881709	-0.90619	-0.823878
MEDL01800	0.957594	1.24365	0.445768	-0.908171	-0.846105	-0.892734
MW0016980	0.979798	1.24505	0.412304	-0.895296	-0.895934	-0.845926
MW0153537	1.00478	1.17997	0.479308	-0.888179	-0.924002	-0.851881
MW0147321	0.871673	1.29497	0.466655	-0.782624	-1.0265	-0.824181
MW0113680	0.914596	1.27959	0.438632	-0.876264	-0.985965	-0.770587
MW0134194	0.848099	1.35743	0.387511	-0.848003	-1.02462	-0.720414
MEDN0050	1.06517	1.2202	0.29046	-0.76798	-1.08861	-0.719237
MW0148730	1.00931	1.16406	0.458803	-0.761638	-1.14289	-0.727647
MW0146218	1.03008	1.17689	0.40726	-1.08499	-0.908642	-0.620601
MW0134905	1.05129	1.11842	0.437834	-1.14934	-0.913581	-0.54462
MW0158487	1.03894	1.06625	0.524709	-0.997166	-1.11732	-0.515411
MW0116253	1.11441	0.980019	0.56949	-1.02325	-1.0208	-0.619864
MW0107445	0.806696	1.11684	0.794938	-0.92781	-0.949728	-0.840935
MW0151803	0.783757	1.13622	0.792193	-0.980734	-0.922225	-0.80921
MW0146038	0.854408	1.08559	0.776272	-0.846564	-1.04512	-0.824584
MW0106892	0.773731	1.08282	0.863717	-0.885703	-1.00546	-0.8291
MW0155453	0.713536	1.17391	0.818953	-0.88605	-0.899985	-0.920362
MEDP1294	0.83251	1.12159	0.764758	-0.900104	-0.910395	-0.908356
MW0154413	0.806495	1.11428	0.797737	-0.843209	-0.904689	-0.970616
MEDL02227	0.912926	1.00732	0.809912	-0.938808	-0.966731	-0.824616
MW0156688	0.890807	1.02443	0.815711	-0.92806	-0.952098	-0.850788
MEDN1545	0.971526	0.957164	0.805221	-0.915215	-0.917988	-0.900707
MW0006821	0.939636	0.93741	0.860161	-0.906431	-0.937524	-0.893252
MW0104622	0.882005	0.995484	0.857717	-0.885722	-0.942053	-0.907431
MW0115528	0.874751	1.01455	0.844599	-0.916057	-0.927734	-0.890111
MEDL02742	0.884233	0.990448	0.857938	-0.878385	-0.999357	-0.854876
MW0145749	0.856939	1.04764	0.823619	-0.846396	-0.978318	-0.903479
MW0137583	0.94036	0.987941	0.803046	-0.982787	-0.863919	-0.88464
MW0133991	0.974586	1.02812	0.720302	-0.944679	-0.907251	-0.871083
MW0144214	0.956281	1.02732	0.740488	-0.967254	-0.917284	-0.839546
MW0107215	0.894745	1.03382	0.792	-1.06166	-0.841259	-0.817643
MW0154411	0.643939	1.12408	0.93333	-0.936847	-0.792039	-0.97246
MW0129510	0.689271	1.12335	0.88184	-1.02545	-0.691351	-0.977667
MW0157584	0.698255	1.11806	0.887532	-0.831386	-0.812965	-1.0595
MW0062288	0.717709	1.10518	0.892129	-0.872477	-0.854708	-0.987838
MW0135353	0.784755	1.1022	0.826151	-0.954183	-0.758142	-1.00078
MEDL00019	0.788276	1.06773	0.847573	-0.76562	-0.801398	-1.13656
MW0158504	0.907092	1.09792	0.709255	-0.84271	-0.87587	-0.99569
MW0127907	0.923457	1.10206	0.678245	-0.865367	-0.788907	-1.04949
MW0111553	0.909991	1.11535	0.678387	-0.977079	-0.757615	-0.969037
MW0159301	0.928649	0.970328	0.829854	-0.900599	-0.802038	-1.02619
MW0149382	0.911074	1.02418	0.790083	-0.812507	-0.896649	-1.01618
MW0156300	1.03764	1.01824	0.640932	-0.89359	-0.741308	-1.06191
MW0150529	1.01953	1.03309	0.658351	-0.86336	-0.862053	-0.98556
MW0169689	1.08191	0.908178	0.719192	-0.812942	-0.828745	-1.06759
MW0129053	0.992315	0.909646	0.830043	-0.888939	-0.993033	-0.850034
MW0131209	1.02119	0.864119	0.84642	-0.934778	-0.951893	-0.845061
MEDP0437	1.02	0.919243	0.787631	-0.94576	-0.972961	-0.808153
MW0135202	1.002	0.920208	0.809517	-0.933221	-0.952494	-0.846014
MW0155317	1.06084	0.807017	0.856614	-0.822277	-0.997153	-0.905041
MW0136198	1.04603	0.895025	0.787627	-0.892022	-0.950308	-0.886349
MW0052353	1.07749	0.863797	0.783817	-0.88992	-0.953543	-0.881643
MW0154403	1.1074	0.861473	0.747779	-0.822514	-0.978278	-0.91586
MW0146222	1.12213	0.844294	0.750431	-0.939954	-0.924718	-0.852186
MW0168585	1.14532	0.806029	0.761496	-0.890996	-0.96217	-0.859676
MW0122605	1.13933	0.808504	0.767912	-0.896538	-0.913088	-0.906118
MW0109147	1.13782	0.802617	0.775683	-0.889489	-0.911431	-0.9152
MW0135203	1.10347	0.809331	0.809769	-0.908524	-0.927237	-0.886808
MW0153976	1.0136	0.864309	0.856355	-0.920727	-0.902575	-0.910965
MW0136963	1.02456	0.845405	0.862765	-0.878303	-0.914544	-0.939887
MW0137948	1.0363	0.872934	0.818064	-0.963108	-0.807736	-0.95646
MW0000246	1.11539	0.910376	0.687636	-0.907014	-0.908837	-0.897556
MW0154118	1.14647	0.870735	0.692096	-0.899102	-0.933731	-0.876467
MEDL02610	1.14374	0.884567	0.680201	-0.876223	-0.9031	-0.929182
MW0143824	1.14211	0.897396	0.665706	-0.840179	-0.900712	-0.964322
MW0138966	1.14598	0.935059	0.617762	-0.90839	-0.857722	-0.932688
MW0166463	1.09016	0.998287	0.614962	-0.896437	-0.885896	-0.921077
MW0120159	1.0719	0.912888	0.738533	-0.9012	-0.914552	-0.907565
MW0138805	1.06716	0.928569	0.726762	-0.909574	-0.900369	-0.912551
MW0105834	1.08835	0.917192	0.713376	-0.881875	-0.930118	-0.906928
MEDP1046	1.04982	0.966643	0.704271	-0.904223	-0.907523	-0.90899
MADN0597	1.05677	0.965623	0.696181	-0.931997	-0.86517	-0.921411
MW0149956	1.0223	0.978113	0.719722	-0.898539	-0.993571	-0.82803
MW0107238	1.07772	0.976249	0.657176	-0.884268	-0.951555	-0.875322
MW0048964	1.01783	1.03536	0.657113	-0.849037	-0.990782	-0.870483
MW0156731	1.04234	1.04379	0.616476	-0.944047	-0.936278	-0.822281
MW0156982	1.07194	0.947543	0.687528	-0.748694	-1.01347	-0.944852
MW0158161	1.06284	0.914953	0.739243	-0.790559	-1.01854	-0.90794
MW0158115	0.999521	0.999464	0.724168	-0.847013	-0.927407	-0.948733
MW0052343	0.974477	0.986329	0.766752	-0.835924	-0.975265	-0.916368
MW0141012	1.03212	0.933057	0.759303	-0.820835	-0.921097	-0.982549
MW0169164	1.06527	0.91075	0.744498	-0.808981	-0.958541	-0.952997
MW0114697	1.02715	0.936954	0.758937	-0.79486	-0.977151	-0.951032
MW0137160	1.07699	1.02216	0.59708	-0.797593	-0.958626	-0.940021
MEDL02147	1.05334	0.952962	0.707612	-0.997596	-0.940512	-0.775803
MEDP1421	1.01436	0.975754	0.730853	-0.992209	-0.919391	-0.809367
MW0143900	1.08304	0.939593	0.685736	-1.04012	-0.851092	-0.81716
MEDN1106	1.01212	1.04676	0.626027	-1.1231	-0.840131	-0.721674
MW0116019	0.96831	1.13104	0.597226	-0.873287	-0.940023	-0.88327
MW0160177	0.953562	1.17934	0.547356	-0.894805	-0.946071	-0.83938
MW0112620	0.954212	1.1383	0.599005	-0.952209	-0.95807	-0.781242
MEDL02666	0.931671	1.14103	0.623782	-0.954184	-0.9507	-0.791602
MW0131249	0.94335	1.10034	0.665597	-0.940134	-0.945884	-0.82327
MW0158475	0.921498	1.12327	0.66383	-0.928953	-0.859004	-0.920644
MEDP0359	0.904907	1.09608	0.717922	-0.894756	-0.913154	-0.910994
MEDN1593	0.923248	1.08292	0.713277	-0.911288	-0.926154	-0.882002
MW0135085	0.98031	1.00274	0.585482	-0.801348	-1.37709	-0.390093
MW0140694	0.818523	1.08037	0.669691	-0.779068	-1.39785	-0.391667
MW0168538	0.82225	1.09411	0.748151	-0.899101	-1.19923	-0.566181
MW0000153	0.82508	1.20805	0.609452	-0.950925	-1.12271	-0.568946
MW0129933	0.828372	0.950906	0.901925	-0.861557	-1.22468	-0.594961
MW0156958	0.774634	1.04147	0.8378	-0.843163	-1.26804	-0.542707
MW0137174	0.708458	1.06454	0.858884	-1.04392	-1.16586	-0.422103
MW0113885	0.945824	0.836948	0.895248	-0.809019	-1.2526	-0.616403
MW0109969	0.95646	0.753549	0.967671	-0.817103	-1.23231	-0.62827
MW0155301	0.969217	0.759866	0.958578	-0.755178	-1.21804	-0.714441
MW0130137	1.0243	0.767224	0.926065	-0.920337	-1.04443	-0.752819
MW0146260	0.979857	0.86356	0.879733	-0.91788	-1.05789	-0.747374
MW0143619	1.07123	0.837193	0.804453	-0.905339	-1.06376	-0.743779
MW0146101	1.09892	0.777295	0.828801	-0.878993	-1.08834	-0.737684
MW0003308	1.07132	0.881468	0.752346	-0.788525	-1.11767	-0.798944
MW0104838	0.99703	0.84601	0.877533	-0.792401	-1.09314	-0.835037
MW0146373	1.04663	0.822882	0.847846	-0.845624	-1.08045	-0.791283
MW0003179	0.973306	0.871198	0.861415	-0.810762	-1.16951	-0.725642
MW0013770	0.941949	0.954214	0.811882	-0.714147	-1.14734	-0.84656
MW0116240	1.03087	0.85545	0.804302	-0.682904	-1.19979	-0.807937
MW0109688	0.805801	0.982394	0.927009	-0.887173	-1.09883	-0.729198
MW0003256	0.903572	0.927078	0.894038	-0.799842	-1.08993	-0.83492
MW0103520	0.885362	0.914495	0.911745	-0.78678	-1.1587	-0.76612
MW0111391	0.828796	0.969434	0.895357	-0.724403	-1.217	-0.752179
MW0148782	0.890017	0.982261	0.786513	-0.67687	-1.30898	-0.672941
MW0116218	0.90383	0.982214	0.79467	-0.665102	-1.24565	-0.769961
MW0143063	0.881281	1.08933	0.718702	-0.848908	-1.1504	-0.690002
MEDN0493	0.899753	1.03215	0.770523	-0.870446	-1.13469	-0.697288
MW0112442	0.912841	1.0318	0.752349	-0.871855	-1.14751	-0.677618
MW0130293	0.905658	1.02911	0.774831	-0.811783	-1.12283	-0.774986
MW0158479	0.90653	1.01497	0.782214	-0.78199	-1.15854	-0.763186
MW0140758	0.94947	1.12311	0.589405	-0.7921	-1.17376	-0.696132
MW0154319	0.99064	1.06418	0.604844	-0.762775	-1.21244	-0.684448
MW0112471	1.0596	1.03819	0.547756	-0.811734	-1.19891	-0.634893
MEDP1593	1.01967	0.907136	0.758812	-0.777639	-1.2154	-0.692574
MEDN1539	0.977068	0.975525	0.720045	-0.758153	-1.2469	-0.66759
MW0104056	0.99201	0.95901	0.742337	-0.879273	-1.15862	-0.655465
MEDN1574	0.993245	0.948829	0.765821	-0.837094	-1.13038	-0.740422
MW0139072	1.0083	0.899819	0.796518	-0.862448	-1.14311	-0.699071
MEDL02027	1.0145	0.908011	0.772002	-0.849801	-1.17401	-0.670707
ZINC85744872	1.07612	0.926032	0.680293	-0.903819	-1.1373	-0.641323
MW0169579	1.02117	0.986137	0.694518	-0.891488	-1.0909	-0.719431
MW0112437	1.12073	0.959881	0.592884	-0.766291	-1.13412	-0.773079
MW0149408	1.1432	0.946629	0.570556	-0.794166	-1.15602	-0.710201
MEDP0156	1.12281	0.891384	0.625046	-0.648646	-1.27106	-0.719527
MW0144904	1.12859	0.911764	0.608837	-0.752802	-1.23053	-0.665859
MW0115294	1.12966	0.882494	0.607851	-0.93665	-1.21681	-0.466545
MW0112470	1.17984	0.85719	0.624775	-0.928393	-1.11022	-0.623191
MW0157594	0.838789	0.984735	0.785073	-0.39852	-1.33887	-0.871209
MEDN1754	0.85573	1.00278	0.785005	-0.534043	-1.3153	-0.794176
MW0134530	0.761382	1.19356	0.687747	-0.52059	-1.06693	-1.05517
MW0138022	0.735816	1.19483	0.702534	-0.515745	-1.18045	-0.936987
MW0103358	0.773722	1.20095	0.708781	-0.702444	-1.0136	-0.967414
MW0005946	0.880759	1.1466	0.668426	-0.752321	-1.03604	-0.907423
MW0148156	0.756127	1.16376	0.773981	-0.713933	-1.0405	-0.939438
MW0157587	0.797192	1.11053	0.796319	-0.72519	-1.07081	-0.908045
MW0135665	0.975268	1.05403	0.683067	-0.815633	-1.00856	-0.888171
MEDP0883	0.986496	1.05843	0.658968	-0.766636	-1.03224	-0.90502
MW0106891	0.958586	1.046	0.698729	-0.767021	-1.10201	-0.834278
MW0130246	0.86267	1.03923	0.81156	-0.705139	-1.04461	-0.963707
MW0146111	0.870783	1.01721	0.837228	-0.765927	-0.977709	-0.981585
MW0133395	0.925237	0.948256	0.833888	-0.657306	-0.935809	-1.11427
MW0134079	0.948612	0.86237	0.885595	-0.619666	-0.913132	-1.16378
MW0112811	1.01591	0.796619	0.897453	-0.685607	-0.945887	-1.07849
MW0015928	0.862101	0.853331	1.00934	-0.844514	-0.819851	-1.06041
MW0131964	0.902167	0.868374	0.9417	-0.823202	-0.7404	-1.14864
MW0157877	0.733093	0.916168	1.06514	-0.818634	-0.844057	-1.05171
MW0135710	0.743532	0.993223	0.985968	-0.853782	-0.853483	-1.01546
MW0130152	0.787829	0.761683	1.10972	-0.585144	-0.844218	-1.22987
MW0158647	0.700694	0.892706	1.04322	-0.501862	-0.851381	-1.28338
MW0007440	0.750004	0.93853	0.920438	-0.42118	-0.83042	-1.35737
MEDP1839	1.12141	0.756585	0.820606	-0.813758	-1.11288	-0.771967
FDATN00327	1.14937	0.696103	0.82651	-0.754575	-1.18635	-0.73106
MEDP2166	1.16873	0.824219	0.701223	-0.785351	-1.06492	-0.84391
MEDL02698	1.14882	0.848935	0.691268	-0.7498	-1.10961	-0.829612
MW0158716	1.20232	0.758104	0.724911	-0.748553	-1.06414	-0.872639
MW0144774	1.23664	0.782813	0.656687	-0.819521	-1.05395	-0.80267
MW0154296	1.19048	0.78037	0.721515	-0.82193	-1.05433	-0.8161
MW0130272	1.27679	0.608961	0.78049	-0.822158	-0.839779	-1.00431
MW0148543	1.25165	0.733847	0.697103	-0.852574	-0.85375	-0.976277
MW0152315	1.1664	0.788117	0.746437	-0.812518	-0.849529	-1.03891
MEDN0139	1.31503	0.757766	0.579348	-0.781273	-0.921702	-0.949168
MW0113679	1.31675	0.727432	0.609086	-0.770694	-0.945052	-0.937519
MW0149216	1.1461	0.747163	0.819219	-0.855251	-0.950548	-0.906686
MW0138535	1.13584	0.747472	0.832237	-0.887546	-0.91464	-0.913362
MW0138703	1.1904	0.675135	0.83312	-0.920938	-0.937757	-0.839961
MEDN0225	1.19684	0.694286	0.809236	-0.896254	-0.903643	-0.900464
MW0157072	1.23247	0.669544	0.787407	-0.883244	-0.876145	-0.930034
MW0147080	1.15775	0.757644	0.790674	-0.788026	-0.961779	-0.95626
MW0153874	1.18311	0.764965	0.754181	-0.810543	-0.944496	-0.947221
MW0108623	1.1387	0.736657	0.833607	-0.795906	-0.991537	-0.921518
MW0148047	1.09732	0.64925	0.936598	-0.652148	-1.08387	-0.947142
MW0005745	1.09703	0.663806	0.929971	-0.679122	-1.06232	-0.949367
MW0145931	0.995273	0.667416	1.02992	-0.657525	-1.02609	-1.00899
MEDL00363	0.970251	0.828769	0.929596	-0.778365	-0.972265	-0.977985
MW0159302	1.01306	0.786769	0.928947	-0.829289	-0.947998	-0.951491
MW0015797	0.945208	0.877219	0.912028	-0.837302	-0.996557	-0.900596
MW0149598	1.01757	0.846179	0.865664	-0.833746	-1.00804	-0.887622
MW0115167	1.00184	0.882506	0.848874	-0.856132	-0.971895	-0.905192
MEDN1233	1.13419	0.656817	0.907378	-0.84311	-1.04383	-0.811453
MW0139540	1.06405	0.647896	0.995304	-0.862272	-0.999674	-0.845304
MW0158717	1.05714	0.70133	0.960112	-0.851055	-0.915828	-0.951702
MW0116851	1.0086	0.698745	1.0107	-0.830218	-0.973486	-0.914344
MW0138186	1.05195	0.740942	0.93217	-0.917206	-0.899936	-0.907918
MW0140435	1.01926	0.74675	0.960784	-0.943831	-0.885554	-0.897409
MEDN1197	1.09461	0.733657	0.892364	-0.908446	-0.905188	-0.906992
MW0150365	1.02775	0.795458	0.905534	-0.905379	-0.978627	-0.844732
MW0146072	1.09324	0.775814	0.851577	-0.939439	-0.957202	-0.823994
MW0111055	0.974623	0.772562	0.981271	-0.926865	-0.965689	-0.835902
MW0151998	1.18878	0.656323	0.737172	-0.35095	-1.1113	-1.12002
MW0129210	1.27571	0.522636	0.775314	-0.418857	-1.0521	-1.10271
MW0063496	1.27621	0.722929	0.588037	-0.496885	-1.23397	-0.856327
MW0130000	1.26937	0.686662	0.667025	-0.559771	-1.15486	-0.908419
MW0151762	1.2593	0.59678	0.77506	-0.618668	-1.16363	-0.848835
MW0146103	1.4437	0.581397	0.537426	-0.604521	-1.03627	-0.921731
MW0129677	1.16742	0.840853	0.673256	-0.663473	-1.02185	-0.996208
MW0135003	1.11254	0.856854	0.723416	-0.657802	-1.04385	-0.991159
MW0123213	1.16409	0.819798	0.685627	-0.665409	-1.1629	-0.841209
MW0111377	1.1396	0.759578	0.754944	-0.518335	-1.01814	-1.11765
MW0109155	1.03534	0.876235	0.782605	-0.608985	-1.08098	-1.00421
MW0137930	1.07631	0.881684	0.700358	-0.507162	-1.11212	-1.03907
MW0136447	1.15414	0.950933	0.556066	-0.653205	-0.926782	-1.08115
MEDN0060	1.01943	0.738681	0.843958	-0.358497	-1.29136	-0.952212
MW0001375	1.20385	0.640084	0.725873	-0.365086	-1.26122	-0.9435
MW0112606	1.17483	0.537384	0.862222	-0.509102	-1.34539	-0.719939
MW0103646	1.1405	0.951135	0.434946	-0.909638	-1.29362	-0.323323
MW0155295	1.24689	0.913128	0.294176	-0.83775	-1.31649	-0.299955
MW0151038	1.3721	0.814472	0.236968	-0.822888	-1.26918	-0.331468
MW0132256	1.29074	0.949716	0.221698	-1.01779	-1.11197	-0.332389
MW0141137	1.11765	1.15329	0.126654	-0.795446	-1.29532	-0.306831
MW0132267	1.0434	1.09197	0.253203	-0.615933	-1.47975	-0.292894
MEDL00388	0.958726	1.06263	0.417134	-0.603843	-1.52151	-0.31314
MW0126431	0.997319	0.974999	0.473206	-0.841288	-1.44875	-0.15549
MW0114649	1.0145	0.910981	0.491182	-0.683527	-1.54868	-0.184462
MW0156556	0.778861	1.08232	0.515387	-0.594571	-1.60341	-0.178595
MW0014972	0.77352	1.12832	0.461958	-0.721599	-1.5443	-0.0978995
MW0054026	0.954677	1.20875	0.331219	-0.354863	-1.29634	-0.843434
MW0134537	1.0941	1.21233	0.244629	-0.586982	-0.986485	-0.977586
MEDP2102	1.31251	1.01313	0.156336	-0.495691	-1.05661	-0.929682
MW0144229	1.25174	1.04354	0.227985	-0.511338	-1.06422	-0.947715
MW0144363	1.14977	0.995716	0.315515	-0.463487	-1.43302	-0.564503
MW0112381	1.20372	1.0042	0.302235	-0.499196	-1.30556	-0.705406
MW0002121	1.14153	0.929316	0.526629	-0.550363	-1.30436	-0.74276
MW0158681	1.19133	0.912269	0.427596	-0.610542	-1.37772	-0.542938
MW0157897	1.18376	0.782137	0.414688	-0.219492	-1.54513	-0.615969
MW0141032	1.01358	1.23174	0.0337557	-0.41348	-1.45393	-0.411668
MEDP1414	1.37451	0.494194	0.674661	-0.662561	-1.25947	-0.621336
MEDN1296	1.35822	0.650042	0.5733	-0.633737	-1.20345	-0.74437
MW0151227	1.37134	0.687127	0.508086	-0.634716	-1.21113	-0.720715
MW0010023	1.29871	0.647565	0.709313	-0.788273	-1.04781	-0.819507
MW0153215	1.35026	0.502199	0.753316	-0.806838	-1.10929	-0.689643
MW0153637	1.33761	0.718139	0.570191	-0.76498	-1.09354	-0.767416
FDATN00564	1.35366	0.740113	0.511289	-0.760237	-1.12087	-0.72395
MW0108704	1.30753	0.729111	0.609793	-0.891448	-1.03911	-0.715882
MEDP2111	1.46111	0.53286	0.524162	-0.860449	-1.13881	-0.518875
MEDN1016	1.52346	0.518269	0.428986	-0.75939	-1.16016	-0.551171
MEDL00365	1.4138	0.665293	0.4367	-0.827214	-1.20339	-0.485189
MW0015536	1.40341	0.683419	0.428373	-0.711889	-1.25316	-0.550151
MW0137985	1.42745	0.742312	0.363211	-0.889819	-1.08395	-0.559201
MW0132606	1.39466	0.748632	0.394754	-0.827178	-1.16436	-0.546507
MW0155939	1.14725	0.714807	0.65212	-0.550998	-1.49001	-0.473171
MW0131611	1.11596	0.677599	0.715077	-0.632299	-1.49675	-0.379587
MW0113366	1.08614	0.844703	0.677868	-0.655902	-1.37033	-0.582479
MW0113634	1.17992	0.817603	0.571425	-0.699597	-1.36834	-0.50101
MW0106444	1.09893	0.686709	0.833829	-0.764758	-1.32779	-0.526918
MW0006078	1.09027	0.738519	0.72729	-0.884988	-1.3635	-0.307596
MEDP1077	1.29613	0.603667	0.538576	-0.961806	-1.30853	-0.168032
MW0116861	1.38184	0.277318	0.806294	-0.839998	-1.22314	-0.402313
MW0149907	0.8938	0.781772	0.967773	-1.14346	-1.08239	-0.417496
MEDN0561	0.908369	0.927063	0.77188	-1.0118	-1.25768	-0.337836
MW0146370	0.945403	0.867404	0.852696	-1.05169	-1.13743	-0.476389
MW0128988	0.942401	0.780599	0.904584	-0.993061	-1.24286	-0.391661
MW0156860	0.925119	0.476344	1.11383	-0.921983	-1.32451	-0.268806
MW0143755	0.872208	0.731373	0.771789	-0.903319	-1.5136	0.0415456
MW0004444	1.06976	0.461818	0.738338	-1.1427	-1.32392	0.196701
MW0009169	0.848737	0.862897	0.518454	-1.18749	-1.33143	0.288831
MW0134170	0.477811	0.880263	0.967201	-1.13765	-1.32247	0.134846
MW0149908	0.268101	1.08743	1.03536	-1.16834	-1.14105	-0.0814961
MW0105002	0.544295	1.07645	0.84247	-1.17633	-1.20177	-0.0851097
MW0130933	0.778047	0.827108	1.03374	-0.617175	-1.3405	-0.681219
MW0113434	0.81036	0.738057	1.08707	-0.742063	-1.31663	-0.576798
MW0112757	0.826946	0.792434	0.954423	-0.634683	-1.46674	-0.472383
MW0147061	0.663409	1.06361	0.807337	-0.697201	-1.46774	-0.369417
MEDP1869	0.626225	1.09708	0.89832	-0.69857	-1.32223	-0.600828
MEDN1744	0.489534	0.770944	1.12151	-0.388013	-1.61735	-0.376619
MW0130274	1.67551	0.452468	0.155576	-0.629857	-0.5109	-1.1428
MW0124733	1.60072	0.610475	0.133258	-0.961055	-0.402966	-0.980432
MW0134487	1.5349	0.545131	0.377303	-0.484215	-0.878123	-1.09499
MEDP1442	1.50521	0.490368	0.508888	-0.618513	-0.750677	-1.13527
MW0154410	1.46995	0.594752	0.487942	-0.66533	-0.834612	-1.0527
MW0135000	1.61766	0.443839	0.328383	-0.493113	-1.08314	-0.813624
MW0153530	1.63753	0.561924	0.15942	-0.53451	-1.02941	-0.794946
MW0105848	1.59854	0.589568	0.273769	-0.800387	-0.85574	-0.805747
MW0147984	1.58361	0.38032	0.506199	-0.761486	-1.01512	-0.693527
MEDP1524	1.58016	0.509423	0.396324	-0.774337	-0.961128	-0.750439
MEDL00356	1.52492	0.552966	0.417369	-0.695129	-1.11363	-0.68649
MEDL01792	1.55047	0.820814	-0.0757035	-0.99661	-0.849098	-0.449871
MW0110047	1.49163	0.623521	0.296452	-0.874158	-1.18846	-0.348982
ZINC101511537	1.48852	0.763512	0.058983	-0.92317	-1.13129	-0.25655
MW0146493	1.42481	0.861921	0.0539297	-1.26839	-0.678247	-0.394026
MW0129522	1.3075	0.883437	0.287411	-1.31761	-0.674299	-0.486438
MW0143293	1.53949	0.25114	0.69895	-0.893915	-0.853596	-0.742067
MW0133949	1.65298	0.222561	0.524631	-0.886227	-0.832647	-0.681302
MW0143653	1.57245	0.395405	0.525917	-0.938993	-0.822721	-0.732055
MW0152134	1.52448	0.463765	0.531328	-1.03844	-0.781474	-0.699656
MW0113537	1.58327	0.455544	0.457202	-0.834087	-0.833666	-0.828259
MW0148798	1.54309	0.54463	0.439108	-0.818195	-0.866481	-0.842148
MW0127881	1.51441	0.571227	0.46319	-0.856707	-0.854713	-0.837405
MW0149384	1.48044	0.451105	0.636001	-0.812121	-0.874898	-0.880525
MW0104625	1.5153	0.331134	0.609569	-1.14097	-0.825086	-0.489947
MEDN1410	1.54254	0.269864	0.584336	-0.974292	-1.0615	-0.360941
MW0145405	1.50102	0.258554	0.641157	-1.04411	-1.03792	-0.318702
MEDP1433	1.38926	0.840495	0.318842	-0.881144	-1.05198	-0.615474
MW0114742	1.40058	0.890943	0.227601	-0.782833	-1.05869	-0.677607
MW0155306	1.40809	0.747442	0.447228	-0.882953	-0.867985	-0.851822
MW0050730	1.43754	0.751783	0.388224	-0.833175	-0.903705	-0.840667
MW0000104	1.34154	0.847723	0.42084	-0.956199	-0.933097	-0.720802
MW0120216	1.37024	0.818508	0.415801	-0.898957	-0.944847	-0.760747
MW0156867	1.36002	0.923571	0.286034	-0.902242	-0.758097	-0.909284
MEDP1899	1.13036	1.12229	0.377887	-0.782441	-0.927009	-0.921085
MW0010443	1.09209	1.14077	0.40696	-0.780563	-0.966158	-0.893099
MW0109330	1.10187	1.0947	0.468062	-0.869671	-0.921666	-0.873293
MW0142663	1.15938	1.06577	0.40896	-0.773827	-1.03878	-0.821504
MW0159269	1.26096	1.01321	0.331029	-0.86116	-0.947395	-0.796647
MW0149402	1.20684	0.939507	0.527077	-0.893959	-0.871518	-0.907941
MW0107121	1.2001	0.994549	0.460123	-0.81688	-0.882223	-0.955671
MW0158697	1.1755	0.8952	0.60774	-0.966578	-1.0108	-0.701062
MW0156742	1.156	0.95031	0.574344	-0.945493	-0.992795	-0.742364
MW0149018	1.11338	0.956868	0.626493	-0.882861	-1.02478	-0.789095
MW0137959	1.18485	0.800624	0.709269	-0.993574	-0.945149	-0.756022
MW0107782	1.13851	0.88812	0.680908	-0.9464	-0.93028	-0.830853
MW0152609	1.12485	0.910958	0.670022	-0.947879	-0.95728	-0.800672
MEDP0109	1.07829	0.882303	0.730583	-1.02305	-1.04277	-0.625358
MEDN1677	1.12448	0.899761	0.662191	-1.06913	-0.943962	-0.67334
MW0132234	1.15407	0.735129	0.792725	-1.04729	-0.999599	-0.635039
MW0137134	1.2833	0.781502	0.527741	-1.07383	-1.04001	-0.478703
MW0106579	1.36533	0.615853	0.623951	-1.03885	-0.958424	-0.607866
MW0151692	1.21219	0.806902	0.653391	-0.89079	-0.701292	-1.0804
MEDP2109	1.2168	0.888226	0.56413	-0.959495	-0.732107	-0.977551
MW0145209	1.17851	0.885731	0.600952	-1.10638	-0.664437	-0.894371
MW0149391	1.19786	0.736938	0.749144	-1.0585	-0.714285	-0.911163
MW0141853	1.16706	0.710952	0.821984	-0.971522	-0.766249	-0.962222
MW0156747	1.17624	0.783204	0.745542	-0.948226	-0.828428	-0.92833
MEDN0441	1.36005	0.746267	0.527446	-0.921275	-0.863569	-0.848916
MW0138534	1.28735	0.843117	0.526955	-0.881409	-0.878086	-0.897929
MW0149894	1.29057	0.838267	0.527903	-0.899168	-0.877728	-0.879849
MW0124719	1.31001	0.768218	0.580083	-0.856321	-0.914317	-0.887672
MW0146208	1.28181	0.765014	0.618963	-1.00006	-0.856858	-0.80887
MW0156038	1.45919	0.564112	0.564724	-0.870604	-0.88009	-0.837332
MW0154404	1.42073	0.64062	0.543021	-0.961535	-0.854947	-0.78789
MW0121650	1.39849	0.618736	0.590426	-0.919673	-0.698442	-0.989534
MW0011993	1.26696	0.791008	0.50041	-1.05725	-0.380262	-1.12086
MW0130243	1.25021	0.834335	0.478238	-1.18434	-0.406894	-0.971557
MEDL01972	1.76356	0.629097	-0.479072	-0.560078	-0.544642	-0.808864
MW0136297	1.72428	0.65143	-0.237541	-0.814318	-0.719715	-0.604134
MW0063313	1.71868	0.597171	-0.0766152	-0.701582	-0.700875	-0.836782
MW0113485	1.66047	0.705913	-0.260318	-0.371339	-0.998186	-0.736541
MW0158606	1.88922	0.2419	-0.17473	-0.592358	-0.856143	-0.507885
MW0151211	1.81351	0.450213	-0.234416	-0.728205	-0.84655	-0.454551
MEDL02594	1.8252	0.406617	-0.225034	-0.450835	-0.917489	-0.638459
MW0158431	1.58249	0.932221	-0.446517	-0.714303	-0.694	-0.659888
MW0152596	1.64017	0.845968	-0.589937	-0.788766	-0.627138	-0.480302
MW0130198	1.54878	0.959054	-0.475328	-0.688086	-0.87014	-0.474283
MW0103604	1.54814	0.892382	-0.32126	-0.811429	-0.962206	-0.345626
MW0128570	1.26407	0.513509	0.412753	-0.758579	0.111064	-1.54282
MW0102995	1.26227	0.581508	0.602335	-0.667713	-0.306733	-1.47166
MW0010616	1.16044	0.610204	0.814331	-0.82632	-0.438496	-1.32016
MW0143534	1.23146	0.646173	0.683837	-0.882761	-0.386576	-1.29214
MEDN0498	1.4556	0.568081	0.472683	-0.988707	-0.421397	-1.08626
MW0138618	1.4765	0.505413	0.409445	-0.796135	-0.302302	-1.29292
MW0150543	1.42608	0.455042	0.611616	-0.822188	-0.439184	-1.23137
MW0136978	1.71484	0.0198683	0.162312	-1.13331	0.0959233	-0.859636
MW0004100	1.25647	1.08325	-0.36038	-1.03843	0.0759065	-1.01681
ZINC95913400	1.14441	1.08982	-0.0900878	-0.920393	0.0584268	-1.28217
MW0055924	1.9013	-0.0119382	0.0833651	-0.675806	-0.44816	-0.848762
MEDL00586	1.87485	-0.0506002	0.219821	-0.739976	-0.517625	-0.786473
MW0151114	1.83706	-0.0797195	0.341127	-0.759703	-0.548577	-0.790189
MW0113985	1.8467	-0.00801549	0.272813	-0.565237	-0.761869	-0.784392
pme0376	1.82785	-0.185302	0.405035	-0.739869	-0.483372	-0.824339
MEDL02676	1.7977	-0.209225	0.493825	-0.811352	-0.549805	-0.721145
MW0006042	1.80393	0.0987081	0.255418	-0.992464	-0.640094	-0.525498
MW0055473	1.78151	0.133667	0.336201	-0.704442	-0.809289	-0.73765
FDATP00848	1.77154	0.273747	0.214071	-0.672463	-0.915042	-0.67185
MW0132335	1.7	0.254646	0.381635	-0.843541	-0.938499	-0.554237
MEDL01768	1.91377	-0.260046	0.226022	-0.532795	-0.791309	-0.555642
MW0000522	1.92465	-0.278955	0.114953	-0.79932	-0.708383	-0.252943
MEDN1606	1.90482	-0.0355978	-0.0517517	-0.466468	-1.02013	-0.330867
MW0049176	1.99188	-0.0694836	-0.259401	-0.407083	-0.573642	-0.682274
MW0103666	1.9161	0.0766861	-0.140706	-0.305743	-0.856364	-0.68997
MW0135200	1.7561	-0.546802	0.635689	-0.545335	-0.461323	-0.838332
MEDP1467	1.57527	-0.400802	0.890502	-0.43823	-0.655726	-0.971013
MW0150223	1.83685	-0.344181	0.389043	-0.358421	-0.577941	-0.945351
MW0152322	1.77465	-0.09157	0.422444	-0.431135	-0.642107	-1.03228
MW0122260	1.71376	-0.239811	0.577663	-0.267111	-0.956531	-0.827968
MEDL00810	1.33363	-0.0095122	0.813143	0.0920429	-0.931921	-1.29738
MEDN0537	1.59497	0.0552033	0.43487	0.00247186	-1.24995	-0.837569
