# Supplementary material for: Integrated metabolomic and transcriptomic analysis of the mechanism underlying leaf variegation in Miscanthus sinensis ‘Zebrinus’
Source: Front Plant Sci. 2026 Feb 11;17:1748715. doi: 10.3389/fpls.2026.1748715 (PMC12932611; doi:10.3389/fpls.2026.1748715)
Supplement: Supplementary file 16 [file Table6.xlsx]

## Sheet: Supplementary Table S4
		CDS		引物			YS1	YS2	YS3	GS1	GS2	GS3
TRINITY_DN64534_c0_g1	CCR	ATGTCGTCCAAGTCCAACTGCGGTGAGGACAAGGAGCTGGTGTGCGTGACCGGCGCCGGCGGCTACGTCGGGTCGTGGATCGTCAAGCTCCTGCTCGAGAGGGGGTACGCCGTCAGAGGCACCGTGCGCAACCCCGACGACGCGAAGAACGCGCACCTGAGGGCGCTCCCCGGCGCGGCGGAGAGGCTGGCGCTGTGCAAGGCCGACCTGCTCGACTACGACGCGCTGCGGGCGGCCGTCGCCGGCTGCCACGGCGTCTTCCACACCGCGTCGCCCGTCACCGACGATCCGGAGGAAATGGTGGAGCCAGCGGTGACGGGGACGCGCTACGTCATCGACGCCGCGGCGGAGGCCGGCACGGTCCGCCGCGTCGTCCTGACGTCGTCCATCGGCGCGGTC…		1-F: GGATCGTCAAGCTCCTGCTC	1-R：CACCATTTCCTCCGGATCGT		8.5141	0.0710291	6.30201	0.288862	0.020126	0.032713
TRINITY_DN56970_c0_g2	PAL	TTCGAGCAGGAGCTCCGCGCGGCGCTGCCCCGGGAGGTGGAGGCGGCCCGCGCGGCCGTGGAGAACGGCACCGCCGCGATCCCGAACAGGATCGCCGAGTGCCGATCGTACCCGCTGTACAGGTTCGTGCGCGAGAAGCTCGGCACGGAGTACCTGACCGGGGAGAAGACGAGGTCGCCCGGCGAGGACGTGAACAAGGTGTTCGTGGCGATGAACCTGGGCAAGCACATCGACGCCGTGCTCGAGTGCCTCAAGGAGTGG		2-F：TACCCGCTGTACAGGTTCG	2-R：CACGAACACCTTGTTCACGTC		79.9878	70.2453	157.505	37.4182	40.84	23.2499
TRINITY_DN62308_c1_g2	4CL	ATGATCACGGTGGCAGCACCGGAGGCGCAGCCGCAGGTGGCTGCGCCCGTGGCTCCCGCGGCGCCGGAGGAGACCATGTTCCGGTCGAAGCTGCCGGACATCGACATACCCAGCCACCTGCCTTTGCACGAGTACTGCTTCGCGAGGGCGGCGGAGGTCGCGGACGCGCCGTGCCTCATCGCGGCGGCCACGGGGAGGACCTACACGTACGCCGAGACGCGCCTCCTGTGCCGCAAGGCCGCGGCGTCGCTGCACGGGCTCGGCGTCGGCCAGGGCGACCGCGTCATGATCCTGCTGCAGAACTCCGTCGAGTTCGTGCTCACCTTCTTCGGCGCGTCGTTCCTCGGCGCCGTCACCACGGCCGCCAACCCGTTCTGCACGCCGCTGGAGATCCACAAG…		3-F：GACATCGACATACCCAGCCA	3-R：GATCAGCTCCCAGAACGTCA		182.989	101.181	125.785	145.843	158.536	102.207
TRINITY_DN54734_c1_g3	FLS1	TTCCAGGTGGTGAACCACGGCGTGCCCTCCGCGGCGGTGGCCGAGCTCCAGCGCGTCGGGTGGGCCTTCTTCGCGCTGCCGCGGGAGGAGAAGGAGCGCTACGCCATGGACCCGGCGTCGGGCAAGATCGAGGGCTACGGCACCAAGCTGCAGAGGGACCTCGAGGGCAAGAAGACGTGGAACGACTTCTTCTTCCAAGTCGTCGCGCCGCCGGAGAAGGTGGACCACGCCGTCTGGCCCGAGAGCCTCGCCGTCGCCGGGTACAGGGAGGCGAACGAGGAGTACTGCCGCCACATGCAGCGCCTGACGCGCGAGCTGTTCGAGCACCTCTCGCTGGGGCTCGGCCTCCACGAGGGCGCCATGGCGGAGGCGTTCGGCGGCGACGGCCTGGTGTTCCTG…		4-F：AGGGCAAGAAGACGTGGAAC	4-R：CAGTACTCCTCGTTCGCCTC		110.472	92.1417	105.707	21.5872	27.3548	26.6274
TRINITY_DN56104_c1_g2	HCT	ATGGCGATCACTGTGAGGCGGTCGACGATGGTGCGCCCGGCGCGGGAGACGCCGCGGCAGAGGCTGTGGAACTCCAACCTCGACCTCGTGGTGCCGCGCTTCCACACGCCCAGCGTCTACTTCTACCGCCGCGACGGCGCCGCGGCGCCGGCGGAGGGGTTCTTCGACGGCGAGCGGATGCGGCGCGCGCTGGCAGAGGCGCTCGTGCCGTTCTATCCGATGGCGGGCCGCCTCGCGCGGGACGAGGACGGGAGGGTCGAGATCGACTGCAATGGCGAGGGAGTGCTCTTCGTCGAGGCCGACGCGCCCGACGCCTCCGTCGACGACTACGGTGACTTCGCGCCCACCATGGACCTGAAACGCCTCATCCCGACCGTGGATTACACCGACGACATCTCG…		5-F：CTGCAACCGGATTTGTCAGC	5-R：GCTCAGCCTGCAACGAGATA		19.1971	12.1594	19.3023	2.5975	1.88732	0.698414
TRINITY_DN65620_c0_g2	CHS	GCGACAAGTCGCAGATCCGAAAGCGGTACATGCACGTGACGGAGGAGTACCTTGCGGAAATCCCCAACATGTGCGCGTACATGGCACCGTCGCTGGACGCGCGCCAG		6-F：ACAAGTCGCAGATCCGAAAGC	6-R：CCAGCGACGGTGCCATGTA		185.943	189.308	62.6645	13.0082	13.0961	6.19084
TRINITY_DN56708_c0_g1	DFR	ATATATAATAAAAATGTGGGGCTACTGGAGGAGCACGCAGCAGCTCAAGAAGCAAGTCAGCTCAGGCCTCTGCAAGTTCAGAGAAAAACGAAGGACATGGGGGAGGTGGTGGCACCGCGGGAGGCGACGGAGGGAGGCGCGAGCGTGAAAGGGCCGGTGGTGGTCACGGGGGCGTCGGGCTTCCTCGGCTCCTGGCTCGTCATGAAGCTTCTCCAGGCCGGCTACACCGTCCGGGCGACCGTGCGCGATCCCGCGAACGTTGTGAAGACGAAGCCATTGCTGGACCTTGCCGGAGCAACGGAGCGCCTGTCCTTGTGGAAAGCCGACCTGGCGGAGGAAGGCAGCTTCGACGACGCCATCAGAGGCTGCACCGGCGTCTTCCACGTCGCCACGCCCATG…		7-F：TGACCGGATGGGTACGTAGT	7-R：CGTCGGGATGATGCTGATGA		18.2975	25.8515	17.7564	1.08541	1.86599	6.22475
TRINITY_DN66405_c1_g1	F3H	ATGGCCTCGGTGAGCATCAGCGCGGTGCCGTTCCTCCCGACGGCGGCGGCGGGGGAGGCGACGCTGCGCGCGACGTTCGTGCGCGAGGAGGACGAGCGCCCCATGGTGCCGCACGACAGCTTCAGCGACGAGGTGCCGGTGGTGTCGCTCGAGGGCATCGACGGCGTGGTGCGGCGCACCGAGATCCGCGACCGCGTGGCCGCCGCCTGCGAGGACTGGGGCATCTTCCAGGTGGTGGACCACGGCGTGGACGCCGCGCTCGTGGCCGACATGGCACGCCTCGCGCGCGACTTTTTCGCGCTCCCGGCCGAGGACAAGCTCCACTTCGACATGTCCGGCGGCAAGAAGGGCGGCTTCATCGTCTCCAGCCACCTCCAGGTAAGCGTGGCCGGCAGATGG…		8-F：AGGACAAGCTCCACTTCGAC	8-R：ACGTACACGCATCCATCCAT		8.87148	14.47	17.4243	2.90749	6.01628	0.888618
TRINITY_DN55595_c0_g1	ANR	ATGACGTTCAGGATTCCTCGGACAGCAGGCTCGATCAGTTCTTTCTGCCATCAGTCACCACCACCACATTTGAGCAACGGAGCAGGTGAAAACGACATTATGGGTGGTGCTCAC		9-F：CAGCAGGCTCGATCAGTTCT	9-R：GTTTTCACCTGCTCCGTTGC		20.4539	32.6926	26.6725	1.69098	4.54921	10.4049
TRINITY_DN57972_c0_g1	CYP73A	ATGGCGGTGTCCGCGGCCAGGGTGGCCGTCGCCACGGCCGTCTCCTTAGCCGTGCACTGGCTCCTCAGGTCCTTCCTCCAGGCGCAGCACCCCTCGCTTGGCATGCTCCTCCCGGCCGCCGTCTTCCTCGGCATTGCCGCGACTGGCAACGCTGGCGCCGCCAACGCGCCGCCGGGGCCGGCGGCCGTGCCCGTGTTCGGCAACTGGCTGCAGGTGGGCAACGACCTCAGCCACCGCTTCCTGGCGCGCCTGTCCGCGCGGTACGGGCCCGTCTTCCGCCTCCGCCTCGGCGTGCGCAACCTGGTGGTCGTCTCCGACCCGCGCCTCGCCACGGAGGTGCTGCACACGCAGGGGGTGGAGTTCGGCTCCCGCCCCCGCAACGTCGTCTTCGACATCTTC…		10-F：CGACATGGTCTTCACCGAGT	10-R：GAGGTGATCTCGCCGTTCTT		2.0163	2.67776	3.02933	0.398687	0.180489	0.0457317
内参
	ATGTATTCTTTTGTGCTCGTTAAGAACTTAAGAATCATATGTTGGATTGGGTTTGTTAGGGGCCATGACATCTCCATGAGCTATTGGCATATAGGATCATTCTTATGGGTAACTCTGAAATTGTTTTGTGGTGCTTTGCATATGGTTGTTTTCATGTGCATCTCTGAAAGCCGCGGCGTTAGCACG			0-F：TTGGGTTTGTTAGGGGCCA	0-R：GGCTTTCAGAGATGCACATGA
Gene	GS	YS
1	0.400535	1
	0.346277	1.04972
	0.358489	1.32869
Gene	GS	YS
2	0.895025	1.08673
	0.97942	1
	0.97942	1.06437
Gene	GS	YS
3	0.386891	1
	0.329877	1.04247
	0.351111	1.14076
Gene	GS	YS
4	0.307786	1
	0.233258	0.965936
	0.234881	0.972655
Gene	GS	YS
5	0.0571145	1
	0.0595399	0.926588
	0.0758872	1.00696
Gene	GS	YS
6	1	3.73213
	0.926588	3.27161
	1	3.22657
Gene	GS	YS
7	0.0555527	0.0712977
	0.0536603	0.076415
	0.0607909	0.0842021
Gene	GS	YS
8	2.37841	3.4822
	2.44528	3.36359
	3.34035	3.63008
Gene	GS	YS
9	1.75321	3.38698
	1.6358	3.20428
	2.12874	3.63008
Gene	GS	YS
10	0.0973956	0.122127
	0.0940779	0.11283
	0.114229	0.10166

## Sheet: Figure 4
		A	B	C	D	E	F	G	H	I	J
	表型	CCR	PAL	4CL	FLS1	HCT	CHS	DFR	F3H	ANR	CYP73A
1	YS	1	1.08673	1	1	1	3.73213	0.0712977	3.4822	3.38698	0.122127
1	YS	1.04972	1	1.04247	0.965936	0.926588	3.27161	0.076415	3.36359	3.20428	0.11283
1	YS	1.32869	1.06437	1.14076	0.972655	1.00696	3.22657	0.0842021	3.63008	3.63008	0.10166
2	GS	0.400535	0.895025	0.386891	0.307786	0.0571145	1	0.0555527	2.37841	1.75321	0.0973956
2	GS	0.346277	0.97942	0.329877	0.233258	0.0595399	0.926588	0.0536603	2.44528	1.6358	0.0940779
2	GS	0.358489	0.97942	0.351111	0.234881	0.0758872	1	0.0607909	3.34035	2.12874	0.114229
Relative expression
CCR	均值	误差	显著性		PAL	均值	误差	显著性
YS	1.12667	0.102686	a		YS	1.05	0.0264575	a
GS	0.37	0.0152753	b		GS	0.953333	0.0266667	b
4CL	均值	误差	显著性		FLS1	均值	误差	显著性
YS	1.06	0.0416333	a		YS	0.98	0.01	a
GS	0.356667	0.0176383	b		GS	0.256667	0.0266667	b
HCT	均值	误差	显著性		CHS	均值	误差	显著性
YS	0.98	0.0251661	a		YS	3.41	0.160416	a
GS	0.0666667	0.00666667	b		GS	0.976667	0.0233333	b
WG	0.0766667	0.00333333	b		WG	0.87	0.0057735	b
DFR	均值	误差	显著性		F3H	均值	误差	显著性
YS	0.0766667	0.00333333	a		YS	3.49	0.0781025	a
GS	0.0566667	0.00333333	b		GS	2.72333	0.308995	b
ANR	均值	误差	显著性		CYP73A	均值	误差	显著性
YS	3.40667	0.12441			YS	0.11	0.0057735	a
GS	1.84	0.148436			GS	0.1	0.0057735	a
