# Supplementary material for: Integrated metabolomic and transcriptomic analysis of the mechanism underlying leaf variegation in Miscanthus sinensis ‘Zebrinus’
Source: Front Plant Sci. 2026 Feb 11;17:1748715. doi: 10.3389/fpls.2026.1748715 (PMC12932611; doi:10.3389/fpls.2026.1748715)
Supplement: Supplementary file 17 [file Table7.xlsx]

## Sheet: Sheet1
geneID	metaID	coefficient	pvalue	relationType
TRINITY_DN65620_c0_g2	pme0376	0.964486	2.68433e-05	gene-meta
TRINITY_DN61754_c0_g4	pme0376	0.961375	3.59054e-05	gene-meta
TRINITY_DN61754_c0_g2	pme0376	0.956905	5.24421e-05	gene-meta
TRINITY_DN50988_c0_g2	pme0376	0.935144	0.000214608	gene-meta
TRINITY_DN63604_c2_g1	FDATN00292	0.931678	0.000256627	gene-meta
TRINITY_DN50301_c1_g6	FDATN00292	0.928985	0.000293018	gene-meta
TRINITY_DN64698_c2_g2	pme0376	0.928903	0.000294177	gene-meta
TRINITY_DN54734_c1_g3	FDATN00292	0.917002	0.000499687	gene-meta
TRINITY_DN54734_c1_g3	MEDL02488	-0.899871	0.000947213	gene-meta
TRINITY_DN56104_c1_g2	FDATN00292	0.879559	0.0017712	gene-meta
TRINITY_DN50988_c0_g3	MEDL02040	0.867853	0.00242148	gene-meta
TRINITY_DN63604_c2_g1	MEDL02488	-0.865314	0.00258157	gene-meta
TRINITY_DN64371_c1_g1	FDATN00292	0.864268	0.00264956	gene-meta
TRINITY_DN50301_c1_g6	pme0376	0.855926	0.00323692	gene-meta
TRINITY_DN50301_c1_g6	MEDL02488	-0.853955	0.00338775	gene-meta
TRINITY_DN56104_c1_g2	pme0376	0.84872	0.00381159	gene-meta
TRINITY_DN54734_c1_g3	MW0138375	0.848419	0.00383704	gene-meta
TRINITY_DN56104_c1_g2	MEDL02488	-0.83776	0.00481421	gene-meta
TRINITY_DN63604_c2_g1	MW0138375	0.835127	0.00507937	gene-meta
TRINITY_DN54734_c1_g3	pme0376	0.828783	0.00575911	gene-meta
TRINITY_DN50301_c1_g6	MW0138375	0.826169	0.00605633	gene-meta
TRINITY_DN64371_c1_g1	MEDL02488	-0.814856	0.0074636	gene-meta
TRINITY_DN50988_c0_g2	FDATN00292	0.811146	0.00796944	gene-meta
