# Supplementary material for: Integrated metabolomic and transcriptomic analysis of the mechanism underlying leaf variegation in Miscanthus sinensis ‘Zebrinus’
Source: Front Plant Sci. 2026 Feb 11;17:1748715. doi: 10.3389/fpls.2026.1748715 (PMC12932611; doi:10.3389/fpls.2026.1748715)
Supplement: Supplementary file 18 [file Table8.xls]

KEGG_map	Description	Rich_factor_meta	DiffRatio_meta	BgRatio_meta	P-value_meta	Adjusted P-value_meta	Index_meta	CID_meta	Rich_factor_gene	DiffRatio_gene	BgRatio_gene	P-value_gene	Adjusted P-value_gene	Index_gene	KO_gene	Hyperlink
ko00941	Flavonoid biosynthesis	10ÔÂ13ÈÕ	10/130	13/456	0.000338865	0.026431495	MW0169528;MEDL01762;MEDL02040;pme0376;MEDL02042;MW0138375;FDATN00292;MEDL02488;MW0152579;MEDN1296	C09789+C09833+C12127+C00509+C06562+C09806+C01617+C00389+C05909+C16417	11/99	11/998	99/23270	0.003441282	0.039079674	TRINITY_DN54734_c1_g3;TRINITY_DN64698_c2_g2;TRINITY_DN50301_c1_g6;TRINITY_DN64371_c1_g1;TRINITY_DN61754_c0_g2;TRINITY_DN61754_c0_g4;TRINITY_DN57972_c0_g1;TRINITY_DN56104_c1_g2;TRINITY_DN50988_c0_g3;TRINITY_DN50988_c0_g2;TRINITY_DN63604_c2_g1	K05278+K13065+K13065+K13065+K05280+K05280+K00487+K13065+K13065+K13065+K13065	https://www.genome.jp/dbget-bin/www_bget?ko00941
ko00591	Linoleic acid metabolism	6ÔÂ8ÈÕ	6/130	8/456	0.008074706	0.629827057	MEDN0400;MEDN1417;MW0011913;MW0011866;MEDN0383;MEDN1144	C06426+C04717+C00157+C00157+C01595+C14767	18/47	18/998	47/23270	2.92E-13	2.33E-11	TRINITY_DN66660_c1_g7;TRINITY_DN66660_c1_g3;TRINITY_DN58661_c1_g2;TRINITY_DN54163_c0_g1;TRINITY_DN66660_c0_g1;TRINITY_DN54154_c2_g1;TRINITY_DN55518_c0_g1;TRINITY_DN54154_c1_g2;TRINITY_DN54300_c1_g2;TRINITY_DN54300_c1_g1;TRINITY_DN53142_c0_g4;TRINITY_DN53142_c0_g5;TRINITY_DN53142_c0_g1;TRINITY_DN53142_c0_g3;TRINITY_DN66660_c1_g4;TRINITY_DN55518_c1_g5;TRINITY_DN55518_c1_g3;TRINITY_DN66660_c1_g1	K15718+K15718+K00454+K15718+K15718+K15718+K15718+K15718+K00454+K00454+K15718+K15718+K15718+K15718+K15718+K15718+K15718+K15718	https://www.genome.jp/dbget-bin/www_bget?ko00591
ko00909	Sesquiterpenoid and triterpenoid biosynthesis	2ÔÂ2ÈÕ	2/130	2/456	0.080827068	1	MEDL01844;MW0052883	C09627+C00448	3/37	3/998	37/23270	0.210744371	0.760699452	TRINITY_DN67176_c1_g3;TRINITY_DN56520_c0_g1;TRINITY_DN56156_c1_g3	K15891+K15891+K19011	https://www.genome.jp/dbget-bin/www_bget?ko00909
ko00790	Folate biosynthesis	4ÔÂ7ÈÕ	4/130	7/456	0.105840049	1	MW0106444;MEDP0362;MW0106148;MEDP0540	C00415+C05926+C00251+C02953	1/90	1/998	90/23270	0.980800189	0.912547529	TRINITY_DN48792_c2_g1	K18482	https://www.genome.jp/dbget-bin/www_bget?ko00790
ko00592	alpha-Linolenic acid metabolism	3ÔÂ5ÈÕ	3/130	5/456	0.142736729	1	MW0011913;MW0011866;MEDL02729	C00157+C00157+C16308	22/185	22/998	185/23270	1.54E-05	0.000411896	TRINITY_DN52330_c0_g1;TRINITY_DN58661_c1_g2;TRINITY_DN57287_c1_g1;TRINITY_DN65061_c0_g3;TRINITY_DN62369_c1_g3;TRINITY_DN56646_c0_g2;TRINITY_DN61577_c0_g4;TRINITY_DN61577_c0_g2;TRINITY_DN51463_c4_g2;TRINITY_DN65061_c0_g2;TRINITY_DN54300_c1_g2;TRINITY_DN54300_c1_g1;TRINITY_DN66385_c3_g1;TRINITY_DN64464_c0_g2;TRINITY_DN67051_c2_g4;TRINITY_DN67051_c2_g1;TRINITY_DN67051_c2_g2;TRINITY_DN67051_c2_g3;TRI…	K05894+K00454+K10525+K05894+K18857+K10526+K00232+K00232+K18857+K05894+K00454+K00454+K05894+K10527+K18857+K18857+K18857+K18857+K18857+K05894+K00232+K01723	https://www.genome.jp/dbget-bin/www_bget?ko00592
ko01040	Biosynthesis of unsaturated fatty acids	4ÔÂ9ÈÕ	4/130	9/456	0.235258926	1	MEDN0400;MEDL02576;MEDN0383;MEDL02162	C06426+C16525+C01595+C16513	6/299	6/998	299/23270	0.98960115	0.912547529	TRINITY_DN62994_c2_g1;TRINITY_DN60071_c0_g1;TRINITY_DN61577_c0_g4;TRINITY_DN61577_c0_g2;TRINITY_DN54502_c1_g2;TRINITY_DN60282_c0_g1	K03921+K03921+K00232+K00232+K10251+K00232	https://www.genome.jp/dbget-bin/www_bget?ko01040
ko00940	Phenylpropanoid biosynthesis	5ÔÂ12ÈÕ	5/130	12/456	0.235585792	1	MEDL02027;MW0137756;MEDP0203;MEDP0101;MEDL02147	C01494+C18069+C00903+C00811+C02325	33/310	33/998	310/23270	1.61E-06	5.54E-05	TRINITY_DN63731_c0_g2;TRINITY_DN65079_c0_g1;TRINITY_DN54315_c0_g1;TRINITY_DN62739_c0_g1;TRINITY_DN51311_c6_g2;TRINITY_DN47332_c0_g1;TRINITY_DN66130_c2_g3;TRINITY_DN61489_c0_g1;TRINITY_DN64698_c2_g2;TRINITY_DN63179_c1_g3;TRINITY_DN63179_c1_g1;TRINITY_DN60066_c1_g1;TRINITY_DN52769_c0_g2;TRINITY_DN50301_c1_g6;TRINITY_DN64371_c1_g1;TRINITY_DN53101_c0_g3;TRINITY_DN51926_c0_g1;TRINITY_DN51926_c0_g2;TRI…	K00430+K00430+K00430+K00430+K00430+K00430+K00430+K00430+K13065+K09755+K09755+K01904+K00430+K13065+K13065+K09753+K00430+K00430+K00430+K00430+K00430+K00430+K00487+K00430+K00430+K00430+K13065+K13065+K13065+K00430+K00430+K00430+K13065	https://www.genome.jp/dbget-bin/www_bget?ko00940
ko00565	Ether lipid metabolism	1ÔÂ1ÈÕ	1/130	1/456	0.285087719	1	MEDP0442	C00670	1/91	1/998	91/23270	0.981626825	0.912547529	TRINITY_DN53875_c1_g3	K01114	https://www.genome.jp/dbget-bin/www_bget?ko00565
ko00100	Steroid biosynthesis	1ÔÂ1ÈÕ	1/130	1/456	0.285087719	1	MW0052883	C00448	1/163	1/998	163/23270	0.999231139	0.912547529	TRINITY_DN49248_c0_g1	K14423	https://www.genome.jp/dbget-bin/www_bget?ko00100
ko00564	Glycerophospholipid metabolism	6ÔÂ16ÈÕ	6/130	16/456	0.289458356	1	MW0063581;MEDP0442;MW0011913;MW0011866;MW0012843;MW0103490	C00623+C00670+C00157+C00157+C04230+C00570	8/377	8/998	377/23270	0.992375436	0.912547529	TRINITY_DN54364_c0_g1;TRINITY_DN65176_c4_g1;TRINITY_DN64254_c0_g4;TRINITY_DN64254_c0_g1;TRINITY_DN63414_c0_g3;TRINITY_DN63414_c0_g1;TRINITY_DN51719_c0_g1;TRINITY_DN53875_c1_g3	K00006+K18696+K00006+K00006+K06124+K06124+K18696+K01114	https://www.genome.jp/dbget-bin/www_bget?ko00564
ko00130	Ubiquinone and other terpenoid-quinone biosynthesis	3ÔÂ7ÈÕ	3/130	7/456	0.318654829	1	MW0106148;MW0159730;MEDP0101	C00251+C05847+C00811	8/120	8/998	120/23270	0.144046028	0.585949946	TRINITY_DN62461_c1_g3;TRINITY_DN63214_c0_g1;TRINITY_DN63168_c1_g1;TRINITY_DN60066_c1_g1;TRINITY_DN64345_c2_g1;TRINITY_DN55772_c0_g2;TRINITY_DN57667_c1_g3;TRINITY_DN57972_c0_g1	K19222+K00815+K19222+K01904+K12501+K03809+K19222+K00487	https://www.genome.jp/dbget-bin/www_bget?ko00130
ko00900	Terpenoid backbone biosynthesis	2ÔÂ4ÈÕ	2/130	4/456	0.321822696	1	MEDN1160;MW0052883	C01107+C00448	12/178	12/998	178/23270	0.081950724	0.428619954	TRINITY_DN67176_c1_g3;TRINITY_DN61256_c1_g2;TRINITY_DN61256_c1_g1;TRINITY_DN63235_c2_g1;TRINITY_DN52470_c1_g1;TRINITY_DN56984_c0_g1;TRINITY_DN56520_c0_g1;TRINITY_DN67958_c2_g3;TRINITY_DN67958_c2_g4;TRINITY_DN54155_c2_g1;TRINITY_DN56421_c1_g1;TRINITY_DN56421_c1_g2	K15891+K00099+K00099+K11778+K10960+K15892+K15891+K05356+K05356+K11778+K05356+K05356	https://www.genome.jp/dbget-bin/www_bget?ko00900
ko00340	Histidine metabolism	4ÔÂ11ÈÕ	4/130	11/456	0.386255595	1	MW0115792;MEDP0437;MADP0508;MW0141032	C05828+C05570+C20522+C04437	4/262	4/998	262/23270	0.996549674	0.912547529	TRINITY_DN59705_c0_g1;TRINITY_DN56948_c0_g2;TRINITY_DN57249_c3_g1;TRINITY_DN49071_c0_g1	K00128+K14085+K00128+K19787	https://www.genome.jp/dbget-bin/www_bget?ko00340
ko00750	Vitamin B6 metabolism	2ÔÂ5ÈÕ	2/130	5/456	0.44121334	1	MW0126336;MEDL02128	C00647+C00018	2/85	2/998	85/23270	0.884605094	0.912547529	TRINITY_DN60742_c1_g4;TRINITY_DN59091_c0_g3	K05275+K01733	https://www.genome.jp/dbget-bin/www_bget?ko00750
ko00410	beta-Alanine metabolism	2ÔÂ5ÈÕ	2/130	5/456	0.44121334	1	MW0168585;MW0109417	C00334+C00804	11/373	11/998	373/23270	0.928522506	0.912547529	TRINITY_DN64370_c0_g1;TRINITY_DN61577_c0_g4;TRINITY_DN61577_c0_g2;TRINITY_DN65034_c0_g1;TRINITY_DN59705_c0_g1;TRINITY_DN56948_c0_g2;TRINITY_DN55853_c4_g1;TRINITY_DN57249_c3_g1;TRINITY_DN65034_c0_g2;TRINITY_DN60282_c0_g1;TRINITY_DN60229_c1_g2	K00140+K00232+K00232+K00276+K00128+K14085+K00276+K00128+K00276+K00232+K00276	https://www.genome.jp/dbget-bin/www_bget?ko00410
ko00640	Propanoate metabolism	2ÔÂ5ÈÕ	2/130	5/456	0.44121334	1	MW0109417;MW0103646	C00804+C05983	6/352	6/998	352/23270	0.997885926	0.912547529	TRINITY_DN57361_c0_g2;TRINITY_DN64344_c0_g1;TRINITY_DN64370_c0_g1;TRINITY_DN61577_c0_g4;TRINITY_DN61577_c0_g2;TRINITY_DN60282_c0_g1	K00382+K09699+K00140+K00232+K00232+K00232	https://www.genome.jp/dbget-bin/www_bget?ko00640
ko00860	Porphyrin metabolism	1ÔÂ2ÈÕ	1/130	2/456	0.489348371	1	MEDL01737	C03373	25/196	25/998	196/23270	1.15E-06	4.61E-05	TRINITY_DN65614_c1_g1;TRINITY_DN58051_c2_g2;TRINITY_DN68223_c2_g2;TRINITY_DN52470_c1_g1;TRINITY_DN55400_c0_g1;TRINITY_DN53805_c0_g2;TRINITY_DN53805_c0_g1;TRINITY_DN50909_c0_g1;TRINITY_DN53147_c0_g2;TRINITY_DN55400_c0_g2;TRINITY_DN56913_c0_g1;TRINITY_DN66743_c1_g1;TRINITY_DN63318_c0_g2;TRINITY_DN49172_c0_g1;TRINITY_DN64680_c0_g1;TRINITY_DN62533_c0_g1;TRINITY_DN50528_c0_g5;TRINITY_DN50528_c0_g1;TRI…	K02492+K19073+K03428+K10960+K04035+K04040+K04040+K02492+K13606+K04035+K00218+K03403+K08099+K18010+K13600+K00231+K13600+K13600+K18010+K03428+K13606+K03405+K08099+K00218+K04035	https://www.genome.jp/dbget-bin/www_bget?ko00860
ko00902	Monoterpenoid biosynthesis	1ÔÂ2ÈÕ	1/130	2/456	0.489348371	1	MW0063496	C01852	5ÔÂ26ÈÕ	5/998	26/23270	0.00445539	0.044553903	TRINITY_DN59301_c1_g5;TRINITY_DN55754_c1_g2;TRINITY_DN55754_c1_g1;TRINITY_DN47473_c0_g1;TRINITY_DN61690_c1_g2	K15095+K15095+K15095+K15095+K15095	https://www.genome.jp/dbget-bin/www_bget?ko00902
ko00950	Isoquinoline alkaloid biosynthesis	4ÔÂ13ÈÕ	4/130	13/456	0.533531933	1	MEDP1800;MEDP0101;MW0063496;MW0148176	C06162+C00811+C01852+C07304	11/144	11/998	144/23270	0.045949447	0.321864573	TRINITY_DN54813_c0_g1;TRINITY_DN68156_c0_g1;TRINITY_DN63214_c0_g1;TRINITY_DN51456_c0_g1;TRINITY_DN65034_c0_g1;TRINITY_DN64361_c0_g1;TRINITY_DN64361_c0_g2;TRINITY_DN52746_c5_g8;TRINITY_DN55853_c4_g1;TRINITY_DN65034_c0_g2;TRINITY_DN60229_c1_g2	K14454+K00811+K00815+K01593+K00276+K01593+K01593+K00422+K00276+K00276+K00276	https://www.genome.jp/dbget-bin/www_bget?ko00950
ko00945	Stilbenoid, diarylheptanoid and gingerol biosynthesis	2ÔÂ6ÈÕ	2/130	6/456	0.548095763	1	MEDP0359;MW0147881	C10443+C17750	9/65	9/998	65/23270	0.001748605	0.020983259	TRINITY_DN26353_c0_g1;TRINITY_DN64698_c2_g2;TRINITY_DN50301_c1_g6;TRINITY_DN64371_c1_g1;TRINITY_DN57972_c0_g1;TRINITY_DN56104_c1_g2;TRINITY_DN50988_c0_g3;TRINITY_DN50988_c0_g2;TRINITY_DN63604_c2_g1	K16040+K13065+K13065+K13065+K00487+K13065+K13065+K13065+K13065	https://www.genome.jp/dbget-bin/www_bget?ko00945
ko00500	Starch and sucrose metabolism	3ÔÂ10ÈÕ	3/130	10/456	0.578232867	1	MW0114649;MEDL02262;MEDN1760	C00252+C00689+C00185	59/752	59/998	752/23270	6.22E-06	0.000186721	TRINITY_DN60892_c0_g2;TRINITY_DN67070_c1_g2;TRINITY_DN63617_c1_g1;TRINITY_DN62859_c1_g1;TRINITY_DN66452_c0_g3;TRINITY_DN66452_c0_g1;TRINITY_DN53316_c0_g1;TRINITY_DN68090_c2_g2;TRINITY_DN55603_c1_g3;TRINITY_DN55445_c0_g2;TRINITY_DN66563_c0_g1;TRINITY_DN54426_c3_g2;TRINITY_DN54426_c3_g1;TRINITY_DN68090_c2_g1;TRINITY_DN60036_c1_g3;TRINITY_DN60036_c1_g2;TRINITY_DN60036_c1_g4;TRINITY_DN60672_c0_g1;TRI…	K00696+K00847+K01188+K05349+K00695+K00695+K01187+K01187+K00695+K05350+K01177+K00696+K00696+K01187+K01087+K01087+K01087+K01188+K16055+K01188+K01193+K01188+K01188+K16055+K16055+K16055+K00696+K00696+K01188+K00844+K00688+K19668+K01176+K01176+K01177+K19891+K01177+K01177+K19892+K00975+K00695+K00695+K05350+K01176+K00696+K00696+K05350+K00688+K01188+K00700+K00700+K01810+K05350+K16055+K19891+K00847+K05350+…	https://www.genome.jp/dbget-bin/www_bget?ko00500
ko00230	Purine metabolism	10/36	10/130	36/456	0.606888153	1	MW0005557;MEDL01737;MEDN0537;MEDP1568;MEDN0533;MEDN1545;MEDP0171;MEDL00331;MEDTN02215;MW0143568	C04051+C03373+C00301+C00655+C01762+C00144+C00294+C01367+C00002+C06433	16/499	16/998	499/23270	0.911120649	0.912547529	TRINITY_DN68202_c3_g2;TRINITY_DN67933_c3_g1;TRINITY_DN61221_c1_g1;TRINITY_DN57132_c1_g1;TRINITY_DN67101_c4_g3;TRINITY_DN64572_c1_g5;TRINITY_DN61697_c2_g1;TRINITY_DN53745_c1_g1;TRINITY_DN63767_c1_g2;TRINITY_DN53745_c1_g2;TRINITY_DN3995_c0_g1;TRINITY_DN61722_c1_g1;TRINITY_DN50808_c1_g1;TRINITY_DN68178_c2_g2;TRINITY_DN68178_c2_g5;TRINITY_DN68178_c2_g4	K00764+K01923+K00759+K01490+K01490+K14641+K00764+K00939+K01490+K00939+K01490+K00088+K00764+K00939+K00939+K00939	https://www.genome.jp/dbget-bin/www_bget?ko00230
ko00195	Photosynthesis	1ÔÂ3ÈÕ	1/130	3/456	0.635570203	1	MEDTN02215	C00002	77/104	77/998	104/23270	6.05E-83	1.45E-80	TRINITY_DN53045_c0_g2;TRINITY_DN53045_c0_g1;TRINITY_DN63138_c0_g3;TRINITY_DN53483_c0_g1;TRINITY_DN53045_c0_g3;TRINITY_DN54945_c0_g1;TRINITY_DN67367_c1_g2;TRINITY_DN50242_c1_g1;TRINITY_DN50242_c1_g2;TRINITY_DN50242_c1_g4;TRINITY_DN67367_c1_g3;TRINITY_DN55831_c2_g1;TRINITY_DN66614_c2_g3;TRINITY_DN66614_c2_g5;TRINITY_DN54299_c1_g2;TRINITY_DN65569_c0_g1;TRINITY_DN60492_c2_g2;TRINITY_DN60775_c0_g2;TRI…	K02694+K02694+K02695+K02112+K02694+K02698+K02636+K02641+K02641+K02641+K02636+K02113+K02703+K02703+K02639+K02716+K02641+K08901+K02109+K02109+K08905+K02695+K03541+K02641+K02115+K02115+K02115+K02701+K02701+K02716+K02716+K02716+K02717+K02641+K08901+K02721+K02704+K02115+K02636+K02721+K02699+K02699+K02699+K02109+K02115+K14332+K14332+K14332+K08901+K02636+K02639+K02716+K08901+K02639+K02639+K02639+K02723+…	https://www.genome.jp/dbget-bin/www_bget?ko00195
ko00523	Polyketide sugar unit biosynthesis	1ÔÂ3ÈÕ	1/130	3/456	0.635570203	1	MW0148730	C21350	2ÔÂ3ÈÕ	2/998	3/23270	0.005355489	0.050723702	TRINITY_DN57886_c0_g1;TRINITY_DN57886_c0_g3	K12451+K12451	https://www.genome.jp/dbget-bin/www_bget?ko00523
ko00073	Cutin, suberine and wax biosynthesis	1ÔÂ3ÈÕ	1/130	3/456	0.635570203	1	MW0154695	C19618	5/51	5/998	51/23270	0.066645166	0.399870994	TRINITY_DN55232_c0_g1;TRINITY_DN65461_c0_g4;TRINITY_DN52448_c1_g4;TRINITY_DN50528_c0_g4;TRINITY_DN53482_c2_g1	K17991+K15400+K17991+K15404+K17991	https://www.genome.jp/dbget-bin/www_bget?ko00073
ko00740	Riboflavin metabolism	1ÔÂ3ÈÕ	1/130	3/456	0.635570203	1	MEDN0498	C00199	1/47	1/998	47/23270	0.872840749	0.912547529	TRINITY_DN66172_c0_g3	K14379	https://www.genome.jp/dbget-bin/www_bget?ko00740
ko00730	Thiamine metabolism	2ÔÂ7ÈÕ	2/130	7/456	0.639872137	1	MEDL01737;MEDL02128	C03373+C00018	13/114	13/998	114/23270	0.001211973	0.017110211	TRINITY_DN64829_c2_g2;TRINITY_DN64829_c2_g5;TRINITY_DN59933_c0_g1;TRINITY_DN64829_c1_g1;TRINITY_DN53745_c1_g1;TRINITY_DN64829_c2_g1;TRINITY_DN64829_c2_g3;TRINITY_DN64829_c2_g6;TRINITY_DN53745_c1_g2;TRINITY_DN52127_c1_g1;TRINITY_DN68178_c2_g2;TRINITY_DN68178_c2_g5;TRINITY_DN68178_c2_g4	K03146+K03146+K03146+K03146+K00939+K03146+K03146+K03146+K00939+K00949+K00939+K00939+K00939	https://www.genome.jp/dbget-bin/www_bget?ko00730
ko00030	Pentose phosphate pathway	3ÔÂ11ÈÕ	3/130	11/456	0.650224344	1	MEDTN03140;MEDN0498;MEDN0657	C00631+C00199+C00231	24/408	24/998	408/23270	0.074324853	0.428619954	TRINITY_DN64080_c0_g1;TRINITY_DN56042_c0_g1;TRINITY_DN50457_c0_g1;TRINITY_DN62020_c0_g3;TRINITY_DN67271_c2_g5;TRINITY_DN63208_c0_g1;TRINITY_DN67484_c2_g1;TRINITY_DN64968_c1_g1;TRINITY_DN59054_c0_g4;TRINITY_DN59054_c0_g3;TRINITY_DN59054_c0_g1;TRINITY_DN54727_c4_g1;TRINITY_DN66931_c3_g3;TRINITY_DN66931_c3_g2;TRINITY_DN66931_c3_g4;TRINITY_DN59429_c0_g2;TRINITY_DN51647_c4_g1;TRINITY_DN64734_c0_g1;TRI…	K01057+K03841+K00850+K00852+K01623+K01623+K00850+K00850+K01623+K01623+K01623+K03841+K03841+K03841+K03841+K01807+K03841+K00895+K00850+K03841+K01783+K01810+K00036+K00033	https://www.genome.jp/dbget-bin/www_bget?ko00030
ko00960	Tropane, piperidine and pyridine alkaloid biosynthesis	3ÔÂ11ÈÕ	3/130	11/456	0.650224344	1	MEDL02220;MEDP0823;MW0110047	C00745+C05607+C01456	8/115	8/998	115/23270	0.121209255	0.544735927	TRINITY_DN54813_c0_g1;TRINITY_DN68156_c0_g1;TRINITY_DN63214_c0_g1;TRINITY_DN65034_c0_g1;TRINITY_DN55853_c4_g1;TRINITY_DN64115_c1_g2;TRINITY_DN65034_c0_g2;TRINITY_DN60229_c1_g2	K14454+K00811+K00815+K00276+K00276+K08081+K00276+K00276	https://www.genome.jp/dbget-bin/www_bget?ko00960
ko00330	Arginine and proline metabolism	3ÔÂ11ÈÕ	3/130	11/456	0.650224344	1	MEDL00586;MW0168585;MW0104056	C00062+C00334+C01043	13/425	13/998	425/23270	0.922858121	0.912547529	TRINITY_DN62492_c2_g1;TRINITY_DN66220_c1_g1;TRINITY_DN66220_c1_g2;TRINITY_DN54813_c0_g1;TRINITY_DN49998_c0_g4;TRINITY_DN68156_c0_g1;TRINITY_DN64956_c0_g3;TRINITY_DN64430_c1_g1;TRINITY_DN64956_c0_g2;TRINITY_DN59705_c0_g1;TRINITY_DN56948_c0_g2;TRINITY_DN67211_c1_g1;TRINITY_DN57249_c3_g1	K01581+K01583+K01583+K14454+K00797+K00811+K00294+K00819+K00294+K00128+K14085+K01426+K00128	https://www.genome.jp/dbget-bin/www_bget?ko00330
ko00350	Tyrosine metabolism	5ÔÂ19ÈÕ	5/130	19/456	0.672290634	1	MEDP0316;MEDP0101;MEDN0473;MEDL02353;MEDN1233	C05582+C00811+C05580+C01850+C05596	22/400	22/998	400/23270	0.140512622	0.58143154	TRINITY_DN54813_c0_g1;TRINITY_DN68156_c0_g1;TRINITY_DN63214_c0_g1;TRINITY_DN51456_c0_g1;TRINITY_DN62369_c1_g3;TRINITY_DN65034_c0_g1;TRINITY_DN51463_c4_g2;TRINITY_DN56874_c0_g1;TRINITY_DN56874_c0_g2;TRINITY_DN64361_c0_g1;TRINITY_DN64361_c0_g2;TRINITY_DN52746_c5_g8;TRINITY_DN55853_c4_g1;TRINITY_DN67051_c2_g4;TRINITY_DN67051_c2_g1;TRINITY_DN67051_c2_g2;TRINITY_DN67051_c2_g3;TRINITY_DN52305_c1_g1;TRI…	K14454+K00811+K00815+K01593+K18857+K00276+K18857+K00121+K00121+K01593+K01593+K00422+K00276+K18857+K18857+K18857+K18857+K18857+K00451+K00276+K00121+K00276	https://www.genome.jp/dbget-bin/www_bget?ko00350
ko00040	Pentose and glucuronate interconversions	3ÔÂ12ÈÕ	3/130	12/456	0.713102293	1	MEDN0225;MEDN0498;MEDN0657	C00181+C00199+C00231	7/222	7/998	222/23270	0.843737024	0.912547529	TRINITY_DN49344_c0_g1;TRINITY_DN59290_c0_g1;TRINITY_DN59290_c0_g2;TRINITY_DN48526_c0_g1;TRINITY_DN60316_c0_g1;TRINITY_DN63547_c1_g1;TRINITY_DN53191_c0_g2	K01213+K01051+K01051+K01051+K01051+K01783+K00002	https://www.genome.jp/dbget-bin/www_bget?ko00040
ko00240	Pyrimidine metabolism	5ÔÂ20ÈÕ	5/130	20/456	0.720692142	1	MW0103675;MEDN0141;MEDP0888;MEDN0419;MEDL00810	C00364+C00526+C00705+C00105+C02376	9/243	9/998	243/23270	0.719383808	0.912547529	TRINITY_DN57029_c0_g1;TRINITY_DN48159_c0_g1;TRINITY_DN57191_c1_g1;TRINITY_DN64572_c1_g5;TRINITY_DN63382_c0_g1;TRINITY_DN67859_c0_g1;TRINITY_DN54910_c1_g4;TRINITY_DN60108_c0_g1;TRINITY_DN60108_c0_g2	K01937+K01937+K01937+K14641+K13800+K13421+K13421+K09903+K09903	https://www.genome.jp/dbget-bin/www_bget?ko00240
ko00906	Carotenoid biosynthesis	1ÔÂ4ÈÕ	1/130	4/456	0.740152705	1	MW0052883	C00448	21/98	21/998	98/23270	8.49E-10	4.07E-08	TRINITY_DN66576_c0_g3;TRINITY_DN66576_c0_g2;TRINITY_DN66986_c2_g3;TRINITY_DN66986_c2_g1;TRINITY_DN54595_c0_g1;TRINITY_DN67868_c2_g1;TRINITY_DN67402_c1_g6;TRINITY_DN54595_c1_g1;TRINITY_DN57656_c0_g2;TRINITY_DN67056_c0_g1;TRINITY_DN60602_c1_g1;TRINITY_DN66576_c0_g1;TRINITY_DN67402_c1_g3;TRINITY_DN62966_c0_g1;TRINITY_DN59832_c2_g1;TRINITY_DN57741_c0_g4;TRINITY_DN45488_c0_g1;TRINITY_DN67402_c1_g4;TRI…	K09840+K09840+K09838+K09838+K02291+K09842+K15746+K02291+K06443+K02291+K17912+K09840+K15746+K09838+K15746+K15746+K09842+K15746+K09842+K02291+K02291	https://www.genome.jp/dbget-bin/www_bget?ko00906
ko00290	Valine, leucine and isoleucine biosynthesis	1ÔÂ4ÈÕ	1/130	4/456	0.740152705	1	MEDN1093	C02504	3/195	3/998	195/23270	0.990944663	0.912547529	TRINITY_DN61092_c2_g1;TRINITY_DN61092_c2_g3;TRINITY_DN60523_c0_g1	K00053+K00053+K01754	https://www.genome.jp/dbget-bin/www_bget?ko00290
ko00360	Phenylalanine metabolism	4ÔÂ17ÈÕ	4/130	17/456	0.763474386	1	MEDP0654;MEDN0061;MEDP0823;MEDL01891	C02505+C05598+C05607+C12621	12/234	12/998	234/23270	0.304246849	0.912547529	TRINITY_DN54813_c0_g1;TRINITY_DN68156_c0_g1;TRINITY_DN63214_c0_g1;TRINITY_DN51456_c0_g1;TRINITY_DN65034_c0_g1;TRINITY_DN64361_c0_g1;TRINITY_DN64361_c0_g2;TRINITY_DN67211_c1_g1;TRINITY_DN55853_c4_g1;TRINITY_DN51288_c0_g2;TRINITY_DN65034_c0_g2;TRINITY_DN60229_c1_g2	K14454+K00811+K00815+K01593+K00276+K01593+K01593+K01426+K00276+K00074+K00276+K00276	https://www.genome.jp/dbget-bin/www_bget?ko00360
ko00710	Carbon fixation in photosynthetic organisms	2ÔÂ9ÈÕ	2/130	9/456	0.778909109	1	MEDN0498;MEDN0657	C00199+C00231	59/576	59/998	576/23270	6.12E-10	3.67E-08	TRINITY_DN53110_c0_g2;TRINITY_DN53110_c0_g4;TRINITY_DN56767_c0_g1;TRINITY_DN67986_c6_g7;TRINITY_DN68034_c5_g2;TRINITY_DN54813_c0_g1;TRINITY_DN62644_c2_g4;TRINITY_DN62644_c2_g2;TRINITY_DN62644_c2_g1;TRINITY_DN62650_c1_g2;TRINITY_DN62650_c1_g5;TRINITY_DN62650_c1_g4;TRINITY_DN54468_c2_g3;TRINITY_DN59579_c0_g2;TRINITY_DN56042_c0_g1;TRINITY_DN62539_c2_g1;TRINITY_DN67986_c6_g4;TRINITY_DN53123_c5_g1;TRI…	K01595+K01595+K05298+K05298+K01601+K14454+K00927+K00927+K00927+K01803+K01803+K01803+K00029+K01595+K03841+K00855+K05298+K05298+K00026+K00051+K01623+K01623+K01006+K00051+K00051+K05298+K01623+K01623+K01623+K01595+K03841+K03841+K03841+K03841+K00029+K05298+K01807+K01595+K05298+K00026+K05298+K00051+K01595+K01006+K01006+K03841+K00029+K01595+K01595+K01595+K03841+K01783+K05298+K00051+K00051+K01006+K01006+…	https://www.genome.jp/dbget-bin/www_bget?ko00710
ko00944	Flavone and flavonol biosynthesis	2ÔÂ9ÈÕ	2/130	9/456	0.778909109	1	MW0138571;MEDL02488	C04199+C00389	2ÔÂ12ÈÕ	2/998	12/23270	0.091238678	0.456193388	TRINITY_DN61754_c0_g2;TRINITY_DN61754_c0_g4	K05280+K05280	https://www.genome.jp/dbget-bin/www_bget?ko00944
ko00220	Arginine biosynthesis	2ÔÂ9ÈÕ	2/130	9/456	0.778909109	1	MEDL00586;MEDN0010	C00062+C00327	7/251	7/998	251/23270	0.917037848	0.912547529	TRINITY_DN51529_c0_g1;TRINITY_DN54813_c0_g1;TRINITY_DN68156_c0_g1;TRINITY_DN62355_c0_g2;TRINITY_DN56523_c3_g5;TRINITY_DN56523_c3_g1;TRINITY_DN56523_c3_g2	K01915+K14454+K00811+K01915+K01915+K01915+K01915	https://www.genome.jp/dbget-bin/www_bget?ko00220
ko00600	Sphingolipid metabolism	1ÔÂ5ÈÕ	1/130	5/456	0.814887547	1	MEDN1172	C01120	6/163	6/998	163/23270	0.704588284	0.912547529	TRINITY_DN62279_c0_g1;TRINITY_DN66155_c0_g2;TRINITY_DN51498_c0_g1;TRINITY_DN66155_c0_g1;TRINITY_DN53644_c0_g2;TRINITY_DN68247_c3_g1	K04708+K01634+K04712+K01634+K07407+K07407	https://www.genome.jp/dbget-bin/www_bget?ko00600
ko00561	Glycerolipid metabolism	1ÔÂ5ÈÕ	1/130	5/456	0.814887547	1	MEDTN03140	C00631	11/478	11/998	478/23270	0.99318719	0.912547529	TRINITY_DN63089_c0_g3;TRINITY_DN59705_c0_g1;TRINITY_DN56948_c0_g2;TRINITY_DN61065_c1_g2;TRINITY_DN53644_c0_g2;TRINITY_DN64524_c0_g2;TRINITY_DN64524_c0_g1;TRINITY_DN57249_c3_g1;TRINITY_DN53191_c0_g2;TRINITY_DN68247_c3_g1;TRINITY_DN63089_c0_g2	K15918+K00128+K14085+K06119+K07407+K01054+K01054+K00128+K00002+K07407+K15918	https://www.genome.jp/dbget-bin/www_bget?ko00561
ko00908	Zeatin biosynthesis	2ÔÂ10ÈÕ	2/130	10/456	0.829078169	1	MEDTN02215;MW0154170	C00002+C04713	3ÔÂ30ÈÕ	3/998	30/23270	0.136046705	0.572828231	TRINITY_DN52319_c1_g2;TRINITY_DN49372_c0_g1;TRINITY_DN49203_c0_g1	K00279+K00279+K00279	https://www.genome.jp/dbget-bin/www_bget?ko00908
ko00999	Biosynthesis of various plant secondary metabolites	6ÔÂ27ÈÕ	6/130	27/456	0.832481924	1	MEDL02244;MEDL02179;MEDL02183;MW0106148;MEDL02189;MW0052883	C10874+C05851+C00841+C00251+C08304+C00448	16/162	16/998	162/23270	0.001664382	0.020983259	TRINITY_DN63617_c1_g1;TRINITY_DN62859_c1_g1;TRINITY_DN55445_c0_g2;TRINITY_DN60672_c0_g1;TRINITY_DN52565_c1_g1;TRINITY_DN56882_c0_g1;TRINITY_DN56882_c0_g4;TRINITY_DN50127_c0_g1;TRINITY_DN64221_c2_g4;TRINITY_DN63617_c1_g3;TRINITY_DN62897_c1_g2;TRINITY_DN62246_c2_g1;TRINITY_DN47298_c0_g1;TRINITY_DN56188_c2_g2;TRINITY_DN53153_c0_g1;TRINITY_DN63105_c0_g2	K01188+K05349+K05350+K01188+K01188+K13832+K13832+K01188+K01188+K01188+K05350+K05350+K01188+K05350+K05350+K01188	https://www.genome.jp/dbget-bin/www_bget?ko00999
ko00620	Pyruvate metabolism	1ÔÂ6ÈÕ	1/130	6/456	0.868245904	1	MEDN1093	C02504	45/1191	45/998	1191/23270	0.832775368	0.912547529	TRINITY_DN57361_c0_g2;TRINITY_DN67920_c2_g2;TRINITY_DN53110_c0_g2;TRINITY_DN53110_c0_g4;TRINITY_DN57157_c0_g3;TRINITY_DN54468_c2_g3;TRINITY_DN59579_c0_g2;TRINITY_DN62369_c1_g3;TRINITY_DN55418_c0_g2;TRINITY_DN52518_c2_g1;TRINITY_DN59705_c0_g1;TRINITY_DN48597_c0_g1;TRINITY_DN66826_c0_g1;TRINITY_DN66200_c0_g3;TRINITY_DN51463_c4_g2;TRINITY_DN56874_c0_g1;TRINITY_DN56874_c0_g2;TRINITY_DN67480_c5_g1;TRI…	K00382+K01759+K01595+K01595+K01759+K00029+K01595+K18857+K00026+K00051+K00128+K01006+K00051+K00051+K18857+K00121+K00121+K01595+K14085+K00029+K01679+K01595+K00026+K00102+K00051+K01595+K01759+K01006+K01006+K00029+K01595+K18857+K18857+K18857+K18857+K01595+K00128+K01595+K18857+K00121+K00002+K00051+K00051+K01006+K01006	https://www.genome.jp/dbget-bin/www_bget?ko00620
ko00261	Monobactam biosynthesis	1ÔÂ6ÈÕ	1/130	6/456	0.868245904	1	MEDL00586	C00062	1/49	1/998	49/23270	0.88353538	0.912547529	TRINITY_DN53882_c0_g2	K12524	https://www.genome.jp/dbget-bin/www_bget?ko00261
ko00300	Lysine biosynthesis	1ÔÂ6ÈÕ	1/130	6/456	0.868245904	1	MW0103604	C05560	1/127	1/998	127/23270	0.996236743	0.912547529	TRINITY_DN53882_c0_g2	K12524	https://www.genome.jp/dbget-bin/www_bget?ko00300
ko00901	Indole alkaloid biosynthesis	2ÔÂ11ÈÕ	2/130	11/456	0.868823464	1	MW0169251;MW0063496	C06538+C01852	3ÔÂ8ÈÕ	3/998	8/23270	0.003745135	0.039079674	TRINITY_DN51456_c0_g1;TRINITY_DN64361_c0_g1;TRINITY_DN64361_c0_g2	K01593+K01593+K01593	https://www.genome.jp/dbget-bin/www_bget?ko00901
ko00270	Cysteine and methionine metabolism	3ÔÂ16ÈÕ	3/130	16/456	0.881168396	1	MEDP1496;MEDN0068;MW0157072	C02356+C00021+C03431	24/530	24/998	530/23270	0.421712082	0.912547529	TRINITY_DN56555_c0_g2;TRINITY_DN54813_c0_g1;TRINITY_DN49998_c0_g4;TRINITY_DN68156_c0_g1;TRINITY_DN63214_c0_g1;TRINITY_DN61817_c2_g2;TRINITY_DN60859_c1_g1;TRINITY_DN55418_c0_g2;TRINITY_DN49759_c0_g1;TRINITY_DN49759_c0_g2;TRINITY_DN65645_c2_g1;TRINITY_DN54404_c0_g1;TRINITY_DN59599_c0_g1;TRINITY_DN60650_c6_g3;TRINITY_DN54404_c1_g1;TRINITY_DN61817_c2_g4;TRINITY_DN63737_c1_g1;TRINITY_DN63737_c1_g4;TRI…	K01251+K14454+K00797+K00811+K00815+K00640+K00547+K00026+K01762+K01762+K00827+K05933+K01738+K00026+K05933+K00640+K05933+K05933+K12524+K00547+K00827+K00058+K00640+K00558	https://www.genome.jp/dbget-bin/www_bget?ko00270
ko00250	Alanine, aspartate and glutamate metabolism	2ÔÂ12ÈÕ	2/130	12/456	0.899967698	1	MW0168585;MEDN0561	C00334+C12270	18/476	18/998	476/23270	0.741314728	0.912547529	TRINITY_DN53457_c0_g1;TRINITY_DN51529_c0_g1;TRINITY_DN68202_c3_g2;TRINITY_DN54813_c0_g1;TRINITY_DN68156_c0_g1;TRINITY_DN68019_c2_g1;TRINITY_DN64956_c0_g3;TRINITY_DN62355_c0_g2;TRINITY_DN64956_c0_g2;TRINITY_DN65645_c2_g1;TRINITY_DN61697_c2_g1;TRINITY_DN56523_c3_g5;TRINITY_DN56523_c3_g1;TRINITY_DN56523_c3_g2;TRINITY_DN45456_c0_g1;TRINITY_DN59463_c0_g1;TRINITY_DN50808_c1_g1;TRINITY_DN63296_c0_g2	K01953+K01915+K00764+K14454+K00811+K00264+K00294+K01915+K00294+K00827+K00764+K01915+K01915+K01915+K00264+K00827+K00764+K17761	https://www.genome.jp/dbget-bin/www_bget?ko00250
ko00051	Fructose and mannose metabolism	1ÔÂ7ÈÕ	1/130	7/456	0.906308198	1	MEDN0231	C01019	23/356	23/998	356/23270	0.034094295	0.255707215	TRINITY_DN67070_c1_g2;TRINITY_DN62650_c1_g2;TRINITY_DN62650_c1_g5;TRINITY_DN62650_c1_g4;TRINITY_DN56042_c0_g1;TRINITY_DN50457_c0_g1;TRINITY_DN67271_c2_g5;TRINITY_DN63208_c0_g1;TRINITY_DN67484_c2_g1;TRINITY_DN64968_c1_g1;TRINITY_DN59054_c0_g4;TRINITY_DN59054_c0_g3;TRINITY_DN59054_c0_g1;TRINITY_DN54727_c4_g1;TRINITY_DN66931_c3_g3;TRINITY_DN66931_c3_g2;TRINITY_DN66931_c3_g4;TRINITY_DN65838_c1_g2;TRI…	K00847+K01803+K01803+K01803+K03841+K00850+K01623+K01623+K00850+K00850+K01623+K01623+K01623+K03841+K03841+K03841+K03841+K00844+K03841+K00895+K00850+K03841+K00847	https://www.genome.jp/dbget-bin/www_bget?ko00051
ko00010	Glycolysis / Gluconeogenesis	1ÔÂ7ÈÕ	1/130	7/456	0.906308198	1	MEDTN03140	C00631	53/1200	53/998	1200/23270	0.432161828	0.912547529	TRINITY_DN57361_c0_g2;TRINITY_DN55071_c1_g1;TRINITY_DN62644_c2_g4;TRINITY_DN62644_c2_g2;TRINITY_DN62644_c2_g1;TRINITY_DN62692_c0_g4;TRINITY_DN62650_c1_g2;TRINITY_DN62650_c1_g5;TRINITY_DN62650_c1_g4;TRINITY_DN56042_c0_g1;TRINITY_DN50457_c0_g1;TRINITY_DN50800_c0_g2;TRINITY_DN62369_c1_g3;TRINITY_DN67271_c2_g5;TRINITY_DN63208_c0_g1;TRINITY_DN54816_c0_g2;TRINITY_DN54816_c0_g1;TRINITY_DN67484_c2_g1;TRI…	K00382+K01785+K00927+K00927+K00927+K15634+K01803+K01803+K01803+K03841+K00850+K01689+K18857+K01623+K01623+K01785+K01785+K00850+K00128+K01006+K18857+K00850+K01623+K01623+K01623+K00121+K00121+K14085+K03841+K03841+K03841+K03841+K01785+K00844+K01785+K01006+K01006+K03841+K00895+K01689+K18857+K18857+K18857+K18857+K00850+K00128+K18857+K03841+K01810+K00121+K00002+K01006+K01006	https://www.genome.jp/dbget-bin/www_bget?ko00010
ko00190	Oxidative phosphorylation	1ÔÂ7ÈÕ	1/130	7/456	0.906308198	1	MEDTN02215	C00002	23/1285	23/998	1285/23270	0.999999881	0.912547529	TRINITY_DN53483_c0_g1;TRINITY_DN61557_c0_g4;TRINITY_DN52677_c1_g1;TRINITY_DN57763_c0_g2;TRINITY_DN55831_c2_g1;TRINITY_DN67678_c0_g2;TRINITY_DN61116_c2_g7;TRINITY_DN63679_c1_g4;TRINITY_DN68154_c1_g4;TRINITY_DN68154_c1_g1;TRINITY_DN68252_c5_g1;TRINITY_DN68252_c5_g5;TRINITY_DN68252_c5_g4;TRINITY_DN59719_c0_g2;TRINITY_DN46912_c0_g1;TRINITY_DN62128_c2_g1;TRINITY_DN60651_c0_g1;TRINITY_DN47566_c1_g1;TRI…	K02112+K01535+K01507+K01507+K02113+K02265+K02126+K01535+K02109+K02109+K02115+K02115+K02115+K03880+K02115+K00412+K03882+K02109+K02115+K01507+K03936+K02262+K01507	https://www.genome.jp/dbget-bin/www_bget?ko00190
ko00400	Phenylalanine, tyrosine and tryptophan biosynthesis	2ÔÂ13ÈÕ	2/130	13/456	0.924148479	1	MW0106148;MEDN1245	C00251+C20653	6/222	6/998	222/23270	0.918154418	0.912547529	TRINITY_DN54813_c0_g1;TRINITY_DN68156_c0_g1;TRINITY_DN63214_c0_g1;TRINITY_DN63735_c1_g3;TRINITY_DN56882_c0_g1;TRINITY_DN56882_c0_g4	K14454+K00811+K00815+K01658+K13832+K13832	https://www.genome.jp/dbget-bin/www_bget?ko00400
ko00520	Amino sugar and nucleotide sugar metabolism	3ÔÂ18ÈÕ	3/130	18/456	0.926702534	1	MW0103520;MEDN0225;MEDN0231	C00128+C00181+C01019	27/601	27/998	601/23270	0.429915917	0.912547529	TRINITY_DN56510_c0_g1;TRINITY_DN64229_c0_g2;TRINITY_DN52644_c1_g1;TRINITY_DN67070_c1_g2;TRINITY_DN67378_c2_g4;TRINITY_DN61434_c2_g1;TRINITY_DN61434_c2_g3;TRINITY_DN67183_c1_g2;TRINITY_DN68106_c1_g1;TRINITY_DN59751_c1_g1;TRINITY_DN62038_c0_g2;TRINITY_DN62038_c0_g1;TRINITY_DN56011_c1_g1;TRINITY_DN60668_c0_g1;TRINITY_DN56328_c0_g3;TRINITY_DN63680_c4_g1;TRINITY_DN65838_c1_g2;TRINITY_DN34120_c0_g1;TRI…	K08678+K01183+K20547+K00847+K12450+K00326+K00326+K13648+K01209+K20547+K01183+K01183+K08678+K15920+K01784+K01784+K00844+K20547+K00975+K13648+K01784+K13648+K01810+K00847+K12446+K12451+K12451	https://www.genome.jp/dbget-bin/www_bget?ko00520
ko00760	Nicotinate and nicotinamide metabolism	2ÔÂ14ÈÕ	2/130	14/456	0.942775323	1	MEDL02220;MW0168585	C00745+C00334	1/92	1/998	92/23270	0.982417904	0.912547529	TRINITY_DN63509_c0_g2	K00858	https://www.genome.jp/dbget-bin/www_bget?ko00760
ko00380	Tryptophan metabolism	2ÔÂ14ÈÕ	2/130	14/456	0.942775323	1	MEDP1476;MEDN1197	C05659+C05830	12/523	12/998	523/23270	0.995104012	0.912547529	TRINITY_DN57361_c0_g2;TRINITY_DN51456_c0_g1;TRINITY_DN55500_c4_g1;TRINITY_DN59705_c0_g1;TRINITY_DN56948_c0_g2;TRINITY_DN64361_c0_g1;TRINITY_DN64361_c0_g2;TRINITY_DN53027_c1_g1;TRINITY_DN67211_c1_g1;TRINITY_DN59308_c0_g2;TRINITY_DN57249_c3_g1;TRINITY_DN66869_c2_g1	K00382+K01593+K16903+K00128+K14085+K01593+K01593+K11816+K01426+K03781+K00128+K03781	https://www.genome.jp/dbget-bin/www_bget?ko00380
ko00260	Glycine, serine and threonine metabolism	1ÔÂ9ÈÕ	1/130	9/456	0.952750737	1	MEDTN03140	C00631	23/377	23/998	377/23270	0.057938196	0.369362309	TRINITY_DN57361_c0_g2;TRINITY_DN62692_c0_g4;TRINITY_DN63089_c0_g3;TRINITY_DN50581_c0_g1;TRINITY_DN65034_c0_g1;TRINITY_DN58945_c1_g6;TRINITY_DN58945_c1_g2;TRINITY_DN65645_c2_g1;TRINITY_DN60523_c0_g1;TRINITY_DN56948_c0_g2;TRINITY_DN60982_c0_g2;TRINITY_DN60982_c0_g1;TRINITY_DN58945_c1_g4;TRINITY_DN55853_c4_g1;TRINITY_DN59994_c0_g2;TRINITY_DN57195_c2_g1;TRINITY_DN53882_c0_g2;TRINITY_DN59091_c0_g3;TRI…	K00382+K15634+K15918+K00306+K00276+K00306+K00306+K00827+K01754+K14085+K00130+K00130+K00306+K00276+K00872+K15893+K12524+K01733+K00827+K00276+K00058+K15918+K00276	https://www.genome.jp/dbget-bin/www_bget?ko00260
ko00970	Aminoacyl-tRNA biosynthesis	1ÔÂ10ÈÕ	1/130	10/456	0.966492133	1	MEDL00586	C00062	7/229	7/998	229/23270	0.865062762	0.912547529	TRINITY_DN64382_c1_g2;TRINITY_DN58572_c0_g1;TRINITY_DN53274_c2_g5;TRINITY_DN62900_c0_g2;TRINITY_DN61641_c2_g1;TRINITY_DN62663_c2_g1;TRINITY_DN67075_c2_g1	K01874+K01866+K01874+K01886+K01889+K01866+K01867	https://www.genome.jp/dbget-bin/www_bget?ko00970
ko00650	Butanoate metabolism	1ÔÂ11ÈÕ	1/130	11/456	0.976259	1	MW0168585	C00334	2/211	2/998	211/23270	0.99902825	0.912547529	TRINITY_DN51288_c0_g2;TRINITY_DN63296_c0_g2	K00074+K17761	https://www.genome.jp/dbget-bin/www_bget?ko00650
ko00630	Glyoxylate and dicarboxylate metabolism	1ÔÂ11ÈÕ	1/130	11/456	0.976259	1	MEDTN03140	C00631	17/767	17/998	767/23270	0.999397827	0.912547529	TRINITY_DN57361_c0_g2;TRINITY_DN51529_c0_g1;TRINITY_DN68034_c5_g2;TRINITY_DN63089_c0_g3;TRINITY_DN55418_c0_g2;TRINITY_DN62355_c0_g2;TRINITY_DN60650_c6_g3;TRINITY_DN56523_c3_g5;TRINITY_DN56523_c3_g1;TRINITY_DN56523_c3_g2;TRINITY_DN59308_c0_g2;TRINITY_DN59438_c0_g2;TRINITY_DN57195_c2_g1;TRINITY_DN58379_c1_g2;TRINITY_DN66869_c2_g1;TRINITY_DN63089_c0_g2;TRINITY_DN52033_c0_g2	K00382+K01915+K01601+K15918+K00026+K01915+K00026+K01915+K01915+K01915+K03781+K11517+K15893+K11517+K03781+K15918+K01602	https://www.genome.jp/dbget-bin/www_bget?ko00630
ko02010	ABC transporters	6/39	6/130	39/456	0.985736922	1	MEDL00586;MEDN0141;MEDN0225;MEDN0533;MEDP0171;MEDN1760	C00062+C00526+C00181+C01762+C00294+C00185	9/141	9/998	141/23270	0.152502152	0.604861482	TRINITY_DN54525_c0_g2;TRINITY_DN67394_c0_g2;TRINITY_DN64136_c0_g1;TRINITY_DN65031_c0_g2;TRINITY_DN63907_c0_g5;TRINITY_DN68028_c2_g2;TRINITY_DN61929_c0_g1;TRINITY_DN60052_c0_g1;TRINITY_DN66472_c0_g2	K05665+K05658+K05658+K05665+K05657+K05658+K05665+K05665+K05665	https://www.genome.jp/dbget-bin/www_bget?ko02010
ko00053	Ascorbate and aldarate metabolism	1ÔÂ13ÈÕ	1/130	13/456	0.988115081	1	MEDN0657	C00231	9/350	9/998	350/23270	0.966625566	0.912547529	TRINITY_DN61315_c0_g2;TRINITY_DN59705_c0_g1;TRINITY_DN56948_c0_g2;TRINITY_DN63534_c0_g2;TRINITY_DN63534_c0_g3;TRINITY_DN64238_c1_g1;TRINITY_DN57249_c3_g1;TRINITY_DN53191_c0_g2;TRINITY_DN61415_c1_g1	K00434+K00128+K14085+K00434+K00434+K00469+K00128+K00002+K14190	https://www.genome.jp/dbget-bin/www_bget?ko00053
ko00052	Galactose metabolism	1ÔÂ14ÈÕ	1/130	14/456	0.991602755	1	MW0113897	C01235	22/347	22/998	347/23270	0.044648357	0.321864573	TRINITY_DN55071_c1_g1;TRINITY_DN53316_c0_g1;TRINITY_DN68090_c2_g2;TRINITY_DN50457_c0_g1;TRINITY_DN61115_c0_g1;TRINITY_DN68090_c2_g1;TRINITY_DN54816_c0_g2;TRINITY_DN54816_c0_g1;TRINITY_DN67484_c2_g1;TRINITY_DN64968_c1_g1;TRINITY_DN55384_c0_g2;TRINITY_DN56328_c0_g3;TRINITY_DN49851_c0_g1;TRINITY_DN63680_c4_g1;TRINITY_DN65838_c1_g2;TRINITY_DN55920_c0_g1;TRINITY_DN53644_c0_g2;TRINITY_DN56052_c0_g3;TRI…	K01785+K01187+K01187+K00850+K06617+K01187+K01785+K01785+K00850+K00850+K01193+K01784+K01785+K01784+K00844+K01785+K07407+K06611+K00850+K06617+K01784+K07407	https://www.genome.jp/dbget-bin/www_bget?ko00052
