# Supplementary material for: Integrated metabolomic and transcriptomic analysis of the mechanism underlying leaf variegation in Miscanthus sinensis ‘Zebrinus’
Source: Front Plant Sci. 2026 Feb 11;17:1748715. doi: 10.3389/fpls.2026.1748715 (PMC12932611; doi:10.3389/fpls.2026.1748715)
Supplement: Supplementary file 19 [file Table9.xls]

id	Description	Significant	Annotated	Pvalue	Qvalue	Signi_id	Signi_symbol
ko00195	Flavonoid biosynthesis	67/3297	104/23270	6.73E-32	1.74E-29	TRINITY_DN53045_c0_g2(-2.71330064081),TRINITY_DN53045_c0_g1(-1.96467240067),TRINITY_DN63138_c0_g3(-2.7301230835),TRINITY_DN53045_c0_g3(-2.58723112553),TRINITY_DN54945_c0_g1(-2.4068443089),TRINITY_DN50242_c1_g1(-1.05309736545),TRINITY_DN50242_c1_g2(-2.82065612702),TRINITY_DN50242_c1_g4(-1.99664300363),TRINITY_DN54329_c0_g1(2.78707357582),TRINITY_DN67367_c1_g3(-1.01753369921),TRINITY_DN55831_c2_g1(…	TRINITY_DN53045_c0_g2(-2.71330064081),TRINITY_DN53045_c0_g1(-1.96467240067),TRINITY_DN63138_c0_g3(-2.7301230835),TRINITY_DN53045_c0_g3(-2.58723112553),TRINITY_DN54945_c0_g1(-2.4068443089),TRINITY_DN50242_c1_g1(-1.05309736545),TRINITY_DN50242_c1_g2(-2.82065612702),TRINITY_DN50242_c1_g4(-1.99664300363),TRINITY_DN54329_c0_g1(2.78707357582),TRINITY_DN67367_c1_g3(-1.01753369921),TRINITY_DN55831_c2_g1(…
ko00941	Phenylpropanoid biosynthesis	55/3297	99/23270	5.99E-22	7.72E-20	TRINITY_DN63017_c1_g1(4.09272909981),TRINITY_DN52810_c0_g1(1.90497473445),TRINITY_DN54734_c1_g3(1.63434552292),TRINITY_DN54734_c1_g2(2.86080394172),TRINITY_DN47768_c0_g1(6.4745475855),TRINITY_DN55645_c0_g1(3.03579726706),TRINITY_DN64599_c0_g1(4.59052151632),TRINITY_DN56708_c0_g1(6.2101047168),TRINITY_DN68092_c5_g5(5.64122906741),TRINITY_DN68092_c5_g4(5.69769661154),TRINITY_DN64420_c1_g3(8.1341781…	TRINITY_DN63017_c1_g1(4.09272909981),TRINITY_DN52810_c0_g1(1.90497473445),TRINITY_DN54734_c1_g3(1.63434552292),TRINITY_DN54734_c1_g2(2.86080394172),TRINITY_DN47768_c0_g1(6.4745475855),TRINITY_DN55645_c0_g1(3.03579726706),TRINITY_DN64599_c0_g1(4.59052151632),TRINITY_DN56708_c0_g1(6.2101047168),TRINITY_DN68092_c5_g5(5.64122906741),TRINITY_DN68092_c5_g4(5.69769661154),TRINITY_DN64420_c1_g3(8.1341781…
ko00940	Flavone and flavonol biosynthesis	107/3297	310/23270	1.02E-19	8.74E-18	TRINITY_DN58271_c0_g1(7.18894693244),TRINITY_DN63731_c0_g2(2.54774501558),TRINITY_DN62959_c3_g2(4.19871232924),TRINITY_DN65079_c0_g1(3.97104312992),TRINITY_DN56970_c0_g2(9.59395302119),TRINITY_DN64534_c0_g1(15.5938024151),TRINITY_DN63017_c1_g1(4.09272909981),TRINITY_DN56531_c2_g1(2.59849700915),TRINITY_DN52810_c0_g1(1.90497473445),TRINITY_DN56168_c0_g1(2.52766430613),TRINITY_DN55645_c0_g1(3.03579…	TRINITY_DN58271_c0_g1(7.18894693244),TRINITY_DN63731_c0_g2(2.54774501558),TRINITY_DN62959_c3_g2(4.19871232924),TRINITY_DN65079_c0_g1(3.97104312992),TRINITY_DN56970_c0_g2(9.59395302119),TRINITY_DN64534_c0_g1(15.5938024151),TRINITY_DN63017_c1_g1(4.09272909981),TRINITY_DN56531_c2_g1(2.59849700915),TRINITY_DN52810_c0_g1(1.90497473445),TRINITY_DN56168_c0_g1(2.52766430613),TRINITY_DN55645_c0_g1(3.03579…
ko00196	Photosynthesis - antenna proteins	31/3297	46/23270	2.48E-16	1.60E-14	TRINITY_DN66397_c1_g4(-2.12449762412),TRINITY_DN57711_c0_g2(-2.85703833898),TRINITY_DN57711_c0_g1(-2.67849315031),TRINITY_DN54301_c2_g2(-2.43087847359),TRINITY_DN54301_c2_g1(-2.40328779114),TRINITY_DN61282_c0_g1(-2.0554309509),TRINITY_DN56271_c1_g1(-1.4804737264),TRINITY_DN61096_c4_g4(-4.30995717111),TRINITY_DN61096_c4_g2(-4.351657424),TRINITY_DN66397_c2_g1(-1.91483900093),TRINITY_DN66397_c2_g4(-…	TRINITY_DN66397_c1_g4(-2.12449762412),TRINITY_DN57711_c0_g2(-2.85703833898),TRINITY_DN57711_c0_g1(-2.67849315031),TRINITY_DN54301_c2_g2(-2.43087847359),TRINITY_DN54301_c2_g1(-2.40328779114),TRINITY_DN61282_c0_g1(-2.0554309509),TRINITY_DN56271_c1_g1(-1.4804737264),TRINITY_DN61096_c4_g4(-4.30995717111),TRINITY_DN61096_c4_g2(-4.351657424),TRINITY_DN66397_c2_g1(-1.91483900093),TRINITY_DN66397_c2_g4(-…
ko04016	MAPK signaling pathway - plant	118/3297	413/23270	1.50E-14	7.75E-13	TRINITY_DN59370_c0_g2(6.53489655958),TRINITY_DN59370_c0_g1(14.2539917276),TRINITY_DN50064_c0_g1(3.05067340243),TRINITY_DN64027_c3_g1(2.45406138053),TRINITY_DN67239_c0_g2(1.53712398927),TRINITY_DN50863_c0_g2(2.99560708384),TRINITY_DN50863_c0_g1(2.32194929611),TRINITY_DN65408_c2_g1(3.4623734722),TRINITY_DN65408_c2_g5(2.44438392483),TRINITY_DN63297_c0_g1(2.21593230684),TRINITY_DN52644_c1_g1(5.605570…	TRINITY_DN59370_c0_g2(6.53489655958),TRINITY_DN59370_c0_g1(14.2539917276),TRINITY_DN50064_c0_g1(3.05067340243),TRINITY_DN64027_c3_g1(2.45406138053),TRINITY_DN67239_c0_g2(1.53712398927),TRINITY_DN50863_c0_g2(2.99560708384),TRINITY_DN50863_c0_g1(2.32194929611),TRINITY_DN65408_c2_g1(3.4623734722),TRINITY_DN65408_c2_g5(2.44438392483),TRINITY_DN63297_c0_g1(2.21593230684),TRINITY_DN52644_c1_g1(5.605570…
ko04075	Plant hormone signal transduction	119/3297	425/23270	5.57E-14	2.39E-12	TRINITY_DN50064_c0_g1(3.05067340243),TRINITY_DN67707_c1_g4(2.08440535294),TRINITY_DN61487_c0_g3(13.2159293123),TRINITY_DN66922_c0_g1(2.69158379105),TRINITY_DN65810_c1_g1(-2.02989711755),TRINITY_DN65408_c2_g1(3.4623734722),TRINITY_DN65408_c2_g5(2.44438392483),TRINITY_DN47388_c0_g1(4.87407657903),TRINITY_DN48740_c0_g1(-2.88760225606),TRINITY_DN63297_c0_g1(2.21593230684),TRINITY_DN60159_c0_g1(18.055…	TRINITY_DN50064_c0_g1(3.05067340243),TRINITY_DN67707_c1_g4(2.08440535294),TRINITY_DN61487_c0_g3(13.2159293123),TRINITY_DN66922_c0_g1(2.69158379105),TRINITY_DN65810_c1_g1(-2.02989711755),TRINITY_DN65408_c2_g1(3.4623734722),TRINITY_DN65408_c2_g5(2.44438392483),TRINITY_DN47388_c0_g1(4.87407657903),TRINITY_DN48740_c0_g1(-2.88760225606),TRINITY_DN63297_c0_g1(2.21593230684),TRINITY_DN60159_c0_g1(18.055…
ko00945	Stilbenoid, diarylheptanoid and gingerol biosynthesis	33/3297	65/23270	2.87E-12	1.06E-10	TRINITY_DN63017_c1_g1(4.09272909981),TRINITY_DN26353_c0_g1(6.01248758346),TRINITY_DN52810_c0_g1(1.90497473445),TRINITY_DN55645_c0_g1(3.03579726706),TRINITY_DN64599_c0_g1(4.59052151632),TRINITY_DN64420_c1_g3(8.1341781656),TRINITY_DN48034_c0_g2(4.49430519082),TRINITY_DN48034_c0_g3(4.44455274073),TRINITY_DN64698_c2_g2(3.82860009732),TRINITY_DN50122_c0_g1(3.85393247894),TRINITY_DN62824_c0_g1(4.132165…	TRINITY_DN63017_c1_g1(4.09272909981),TRINITY_DN26353_c0_g1(6.01248758346),TRINITY_DN52810_c0_g1(1.90497473445),TRINITY_DN55645_c0_g1(3.03579726706),TRINITY_DN64599_c0_g1(4.59052151632),TRINITY_DN64420_c1_g3(8.1341781656),TRINITY_DN48034_c0_g2(4.49430519082),TRINITY_DN48034_c0_g3(4.44455274073),TRINITY_DN64698_c2_g2(3.82860009732),TRINITY_DN50122_c0_g1(3.85393247894),TRINITY_DN62824_c0_g1(4.132165…
ko00982	Drug metabolism - cytochrome P450	106/3297	391/23270	1.15E-11	3.72E-10	TRINITY_DN38198_c0_g1(-12.9082581281),TRINITY_DN20943_c0_g1(-12.9677186032),TRINITY_DN54259_c5_g2(-4.14480740236),TRINITY_DN49569_c0_g1(-3.7038207861),TRINITY_DN56802_c0_g3(13.6255661644),TRINITY_DN49661_c0_g1(-12.2162517415),TRINITY_DN54733_c1_g1(-1.85330219868),TRINITY_DN63025_c1_g1(2.06470052468),TRINITY_DN50475_c2_g2(-5.72272726619),TRINITY_DN50475_c2_g4(-11.9834485031),TRINITY_DN50475_c2_g6(…	TRINITY_DN38198_c0_g1(-12.9082581281),TRINITY_DN20943_c0_g1(-12.9677186032),TRINITY_DN54259_c5_g2(-4.14480740236),TRINITY_DN49569_c0_g1(-3.7038207861),TRINITY_DN56802_c0_g3(13.6255661644),TRINITY_DN49661_c0_g1(-12.2162517415),TRINITY_DN54733_c1_g1(-1.85330219868),TRINITY_DN63025_c1_g1(2.06470052468),TRINITY_DN50475_c2_g2(-5.72272726619),TRINITY_DN50475_c2_g4(-11.9834485031),TRINITY_DN50475_c2_g6(…
ko04626	Plant-pathogen interaction	132/3297	537/23270	6.55E-11	1.88E-09	TRINITY_DN52349_c0_g1(1.2524268984),TRINITY_DN66913_c0_g4(2.72714978298),TRINITY_DN51861_c0_g1(-2.16859472032),TRINITY_DN67239_c0_g2(1.53712398927),TRINITY_DN50863_c0_g2(2.99560708384),TRINITY_DN50863_c0_g1(2.32194929611),TRINITY_DN66800_c1_g1(1.83498536036),TRINITY_DN79456_c0_g1(-10.8850989393),TRINITY_DN68308_c1_g1(3.65276988291),TRINITY_DN67072_c1_g1(-4.17843067694),TRINITY_DN52218_c0_g1(2.545…	TRINITY_DN52349_c0_g1(1.2524268984),TRINITY_DN66913_c0_g4(2.72714978298),TRINITY_DN51861_c0_g1(-2.16859472032),TRINITY_DN67239_c0_g2(1.53712398927),TRINITY_DN50863_c0_g2(2.99560708384),TRINITY_DN50863_c0_g1(2.32194929611),TRINITY_DN66800_c1_g1(1.83498536036),TRINITY_DN79456_c0_g1(-10.8850989393),TRINITY_DN68308_c1_g1(3.65276988291),TRINITY_DN67072_c1_g1(-4.17843067694),TRINITY_DN52218_c0_g1(2.545…
ko00591	Linoleic acid metabolism	25/3297	47/23270	3.42E-10	8.82E-09	TRINITY_DN66660_c1_g7(3.60701306722),TRINITY_DN55161_c0_g1(4.38572700276),TRINITY_DN66660_c1_g3(3.28869054351),TRINITY_DN54163_c0_g1(7.0675215336),TRINITY_DN53303_c1_g1(2.60666913882),TRINITY_DN65274_c1_g1(-1.13745889334),TRINITY_DN66660_c0_g1(-2.15982499558),TRINITY_DN54154_c2_g1(3.22392150683),TRINITY_DN55518_c0_g1(2.26772121707),TRINITY_DN54154_c1_g2(5.71537568217),TRINITY_DN54300_c1_g2(-2.715…	TRINITY_DN66660_c1_g7(3.60701306722),TRINITY_DN55161_c0_g1(4.38572700276),TRINITY_DN66660_c1_g3(3.28869054351),TRINITY_DN54163_c0_g1(7.0675215336),TRINITY_DN53303_c1_g1(2.60666913882),TRINITY_DN65274_c1_g1(-1.13745889334),TRINITY_DN66660_c0_g1(-2.15982499558),TRINITY_DN54154_c2_g1(3.22392150683),TRINITY_DN55518_c0_g1(2.26772121707),TRINITY_DN54154_c1_g2(5.71537568217),TRINITY_DN54300_c1_g2(-2.715…
ko04712	Circadian rhythm - plant	41/3297	106/23270	3.85E-10	9.02E-09	TRINITY_DN65810_c1_g1(-2.02989711755),TRINITY_DN65303_c0_g2(-1.1430413795),TRINITY_DN65303_c0_g1(-2.31109706143),TRINITY_DN58710_c1_g1(2.4945521352),TRINITY_DN67503_c0_g2(1.87057046239),TRINITY_DN66010_c2_g1(2.77873019908),TRINITY_DN67500_c2_g2(2.10065835146),TRINITY_DN65437_c0_g2(3.51368816284),TRINITY_DN64271_c0_g1(2.03131831691),TRINITY_DN48149_c0_g1(2.09170213451),TRINITY_DN61884_c0_g1(1.9671…	TRINITY_DN65810_c1_g1(-2.02989711755),TRINITY_DN65303_c0_g2(-1.1430413795),TRINITY_DN65303_c0_g1(-2.31109706143),TRINITY_DN58710_c1_g1(2.4945521352),TRINITY_DN67503_c0_g2(1.87057046239),TRINITY_DN66010_c2_g1(2.77873019908),TRINITY_DN67500_c2_g2(2.10065835146),TRINITY_DN65437_c0_g2(3.51368816284),TRINITY_DN64271_c0_g1(2.03131831691),TRINITY_DN48149_c0_g1(2.09170213451),TRINITY_DN61884_c0_g1(1.9671…
ko00980	Metabolism of xenobiotics by cytochrome P450	105/3297	411/23270	5.99E-10	1.29E-08	TRINITY_DN38198_c0_g1(-12.9082581281),TRINITY_DN20943_c0_g1(-12.9677186032),TRINITY_DN54259_c5_g2(-4.14480740236),TRINITY_DN49569_c0_g1(-3.7038207861),TRINITY_DN56802_c0_g3(13.6255661644),TRINITY_DN49661_c0_g1(-12.2162517415),TRINITY_DN54733_c1_g1(-1.85330219868),TRINITY_DN63025_c1_g1(2.06470052468),TRINITY_DN50475_c2_g2(-5.72272726619),TRINITY_DN50475_c2_g4(-11.9834485031),TRINITY_DN50475_c2_g6(…	TRINITY_DN38198_c0_g1(-12.9082581281),TRINITY_DN20943_c0_g1(-12.9677186032),TRINITY_DN54259_c5_g2(-4.14480740236),TRINITY_DN49569_c0_g1(-3.7038207861),TRINITY_DN56802_c0_g3(13.6255661644),TRINITY_DN49661_c0_g1(-12.2162517415),TRINITY_DN54733_c1_g1(-1.85330219868),TRINITY_DN63025_c1_g1(2.06470052468),TRINITY_DN50475_c2_g2(-5.72272726619),TRINITY_DN50475_c2_g4(-11.9834485031),TRINITY_DN50475_c2_g6(…
ko00904	Diterpenoid biosynthesis	16/3297	33/23270	2.68E-06	5.31E-05	TRINITY_DN50962_c0_g1(5.62862518907),TRINITY_DN61958_c1_g2(10.9500854675),TRINITY_DN56633_c1_g1(1.97692469704),TRINITY_DN63586_c0_g2(14.5442259168),TRINITY_DN63586_c0_g1(5.06308484181),TRINITY_DN52568_c2_g1(9.92694518482),TRINITY_DN57941_c0_g4(12.968493945),TRINITY_DN64469_c0_g1(2.76077678589),TRINITY_DN56514_c1_g1(15.8934271544),TRINITY_DN52568_c2_g2(4.80990586146),TRINITY_DN52576_c1_g3(-2.30790…	TRINITY_DN50962_c0_g1(5.62862518907),TRINITY_DN61958_c1_g2(10.9500854675),TRINITY_DN56633_c1_g1(1.97692469704),TRINITY_DN63586_c0_g2(14.5442259168),TRINITY_DN63586_c0_g1(5.06308484181),TRINITY_DN52568_c2_g1(9.92694518482),TRINITY_DN57941_c0_g4(12.968493945),TRINITY_DN64469_c0_g1(2.76077678589),TRINITY_DN56514_c1_g1(15.8934271544),TRINITY_DN52568_c2_g2(4.80990586146),TRINITY_DN52576_c1_g3(-2.30790…
ko00625	Chloroalkane and chloroalkene degradation	82/3297	353/23270	2.97E-06	5.47E-05	TRINITY_DN57758_c5_g1(-12.1465591299),TRINITY_DN57758_c5_g2(1.390722777),TRINITY_DN55009_c4_g1(-4.36543218734),TRINITY_DN55009_c4_g2(-11.7735266214),TRINITY_DN54259_c5_g2(-4.14480740236),TRINITY_DN57758_c5_g3(-3.64169301664),TRINITY_DN57758_c5_g6(13.0479784126),TRINITY_DN49661_c0_g1(-12.2162517415),TRINITY_DN54733_c1_g1(-1.85330219868),TRINITY_DN55009_c2_g1(-5.17438507216),TRINITY_DN65169_c2_g2(-…	TRINITY_DN57758_c5_g1(-12.1465591299),TRINITY_DN57758_c5_g2(1.390722777),TRINITY_DN55009_c4_g1(-4.36543218734),TRINITY_DN55009_c4_g2(-11.7735266214),TRINITY_DN54259_c5_g2(-4.14480740236),TRINITY_DN57758_c5_g3(-3.64169301664),TRINITY_DN57758_c5_g6(13.0479784126),TRINITY_DN49661_c0_g1(-12.2162517415),TRINITY_DN54733_c1_g1(-1.85330219868),TRINITY_DN55009_c2_g1(-5.17438507216),TRINITY_DN65169_c2_g2(-…
ko00944	Photosynthesis	9/3297	12/23270	3.34E-06	5.74E-05	TRINITY_DN47768_c0_g1(6.4745475855),TRINITY_DN68092_c5_g5(5.64122906741),TRINITY_DN68092_c5_g4(5.69769661154),TRINITY_DN54110_c0_g1(5.38060732774),TRINITY_DN68092_c5_g3(7.33893523738),TRINITY_DN63766_c1_g4(5.86584400203),TRINITY_DN61754_c0_g2(8.79311168144),TRINITY_DN61754_c0_g4(16.6101549439),TRINITY_DN68092_c5_g2(6.26885728089)	TRINITY_DN47768_c0_g1(6.4745475855),TRINITY_DN68092_c5_g5(5.64122906741),TRINITY_DN68092_c5_g4(5.69769661154),TRINITY_DN54110_c0_g1(5.38060732774),TRINITY_DN68092_c5_g3(7.33893523738),TRINITY_DN63766_c1_g4(5.86584400203),TRINITY_DN61754_c0_g2(8.79311168144),TRINITY_DN61754_c0_g4(16.6101549439),TRINITY_DN68092_c5_g2(6.26885728089)
ko00130	Ubiquinone and other terpenoid-quinone biosynthesis	36/3297	120/23270	6.02E-06	9.70E-05	TRINITY_DN59796_c1_g5(-1.70070868729),TRINITY_DN62461_c1_g3(5.97389056622),TRINITY_DN63017_c1_g1(4.09272909981),TRINITY_DN25481_c0_g1(-3.22107069868),TRINITY_DN63214_c0_g1(4.55365833379),TRINITY_DN60617_c1_g1(2.58969160951),TRINITY_DN63168_c1_g1(2.7825610037),TRINITY_DN64420_c1_g3(8.1341781656),TRINITY_DN56540_c0_g1(2.09679179593),TRINITY_DN62308_c1_g2(4.41661182911),TRINITY_DN62308_c1_g1(4.89705…	TRINITY_DN59796_c1_g5(-1.70070868729),TRINITY_DN62461_c1_g3(5.97389056622),TRINITY_DN63017_c1_g1(4.09272909981),TRINITY_DN25481_c0_g1(-3.22107069868),TRINITY_DN63214_c0_g1(4.55365833379),TRINITY_DN60617_c1_g1(2.58969160951),TRINITY_DN63168_c1_g1(2.7825610037),TRINITY_DN64420_c1_g3(8.1341781656),TRINITY_DN56540_c0_g1(2.09679179593),TRINITY_DN62308_c1_g2(4.41661182911),TRINITY_DN62308_c1_g1(4.89705…
ko00983	Drug metabolism - other enzymes	82/3297	375/23270	3.18E-05	0.000483142	TRINITY_DN38198_c0_g1(-12.9082581281),TRINITY_DN20943_c0_g1(-12.9677186032),TRINITY_DN49569_c0_g1(-3.7038207861),TRINITY_DN56802_c0_g3(13.6255661644),TRINITY_DN63025_c1_g1(2.06470052468),TRINITY_DN52285_c0_g1(4.61883552578),TRINITY_DN50736_c1_g3(-1.69403736238),TRINITY_DN51343_c1_g2(2.94801485894),TRINITY_DN51343_c1_g5(11.6293687639),TRINITY_DN59658_c0_g5(-5.019632448),TRINITY_DN56836_c1_g1(2.597…	TRINITY_DN38198_c0_g1(-12.9082581281),TRINITY_DN20943_c0_g1(-12.9677186032),TRINITY_DN49569_c0_g1(-3.7038207861),TRINITY_DN56802_c0_g3(13.6255661644),TRINITY_DN63025_c1_g1(2.06470052468),TRINITY_DN52285_c0_g1(4.61883552578),TRINITY_DN50736_c1_g3(-1.69403736238),TRINITY_DN51343_c1_g2(2.94801485894),TRINITY_DN51343_c1_g5(11.6293687639),TRINITY_DN59658_c0_g5(-5.019632448),TRINITY_DN56836_c1_g1(2.597…
ko00500	Starch and sucrose metabolism	146/3297	752/23270	3.50E-05	0.000501877	TRINITY_DN60892_c0_g2(-1.56340553522),TRINITY_DN50318_c0_g1(3.23368196713),TRINITY_DN35716_c0_g1(-13.2773939611),TRINITY_DN62897_c0_g2(3.9145978302),TRINITY_DN51236_c2_g2(-13.6304468818),TRINITY_DN51236_c2_g1(-6.01423519496),TRINITY_DN51236_c2_g6(-12.8639416759),TRINITY_DN51236_c2_g5(-13.0328504445),TRINITY_DN64449_c3_g3(-13.258621974),TRINITY_DN66956_c1_g1(1.69371058473),TRINITY_DN66956_c1_g2(2.…	TRINITY_DN60892_c0_g2(-1.56340553522),TRINITY_DN50318_c0_g1(3.23368196713),TRINITY_DN35716_c0_g1(-13.2773939611),TRINITY_DN62897_c0_g2(3.9145978302),TRINITY_DN51236_c2_g2(-13.6304468818),TRINITY_DN51236_c2_g1(-6.01423519496),TRINITY_DN51236_c2_g6(-12.8639416759),TRINITY_DN51236_c2_g5(-13.0328504445),TRINITY_DN64449_c3_g3(-13.258621974),TRINITY_DN66956_c1_g1(1.69371058473),TRINITY_DN66956_c1_g2(2.…
ko00480	Glutathione metabolism	103/3297	509/23270	9.62E-05	0.001305812	TRINITY_DN38198_c0_g1(-12.9082581281),TRINITY_DN37853_c0_g1(-11.9950343131),TRINITY_DN58669_c2_g1(-1.25893585577),TRINITY_DN20943_c0_g1(-12.9677186032),TRINITY_DN49569_c0_g1(-3.7038207861),TRINITY_DN62492_c2_g1(13.2243729053),TRINITY_DN56802_c0_g3(13.6255661644),TRINITY_DN61947_c0_g1(2.54970741626),TRINITY_DN63025_c1_g1(2.06470052468),TRINITY_DN52285_c0_g1(4.61883552578),TRINITY_DN51343_c1_g2(2.9…	TRINITY_DN38198_c0_g1(-12.9082581281),TRINITY_DN37853_c0_g1(-11.9950343131),TRINITY_DN58669_c2_g1(-1.25893585577),TRINITY_DN20943_c0_g1(-12.9677186032),TRINITY_DN49569_c0_g1(-3.7038207861),TRINITY_DN62492_c2_g1(13.2243729053),TRINITY_DN56802_c0_g3(13.6255661644),TRINITY_DN61947_c0_g1(2.54970741626),TRINITY_DN63025_c1_g1(2.06470052468),TRINITY_DN52285_c0_g1(4.61883552578),TRINITY_DN51343_c1_g2(2.9…
ko00903	Limonene degradation	44/3297	179/23270	0.000142322	0.001835204	TRINITY_DN57758_c5_g1(-12.1465591299),TRINITY_DN57758_c5_g2(1.390722777),TRINITY_DN55009_c4_g1(-4.36543218734),TRINITY_DN55009_c4_g2(-11.7735266214),TRINITY_DN57758_c5_g3(-3.64169301664),TRINITY_DN57758_c5_g6(13.0479784126),TRINITY_DN55009_c2_g1(-5.17438507216),TRINITY_DN65169_c2_g2(-3.97570443918),TRINITY_DN65169_c4_g3(-5.87048868826),TRINITY_DN49969_c1_g1(-12.6186500945),TRINITY_DN58086_c1_g1(-…	TRINITY_DN57758_c5_g1(-12.1465591299),TRINITY_DN57758_c5_g2(1.390722777),TRINITY_DN55009_c4_g1(-4.36543218734),TRINITY_DN55009_c4_g2(-11.7735266214),TRINITY_DN57758_c5_g3(-3.64169301664),TRINITY_DN57758_c5_g6(13.0479784126),TRINITY_DN55009_c2_g1(-5.17438507216),TRINITY_DN65169_c2_g2(-3.97570443918),TRINITY_DN65169_c4_g3(-5.87048868826),TRINITY_DN49969_c1_g1(-12.6186500945),TRINITY_DN58086_c1_g1(-…
ko00906	Carotenoid biosynthesis	28/3297	98/23270	0.000159198	0.001909688	TRINITY_DN66576_c0_g3(-4.53052946441),TRINITY_DN66576_c0_g2(-3.9846194055),TRINITY_DN66986_c2_g3(-1.1251474358),TRINITY_DN64481_c0_g2(16.935095357),TRINITY_DN54595_c0_g1(2.80216356973),TRINITY_DN67868_c2_g1(2.12590795574),TRINITY_DN50262_c1_g3(2.33506273394),TRINITY_DN64481_c0_g1(-2.52893842829),TRINITY_DN54595_c1_g1(6.23427451078),TRINITY_DN60602_c1_g1(4.47472304577),TRINITY_DN55033_c0_g1(1.9252…	TRINITY_DN66576_c0_g3(-4.53052946441),TRINITY_DN66576_c0_g2(-3.9846194055),TRINITY_DN66986_c2_g3(-1.1251474358),TRINITY_DN64481_c0_g2(16.935095357),TRINITY_DN54595_c0_g1(2.80216356973),TRINITY_DN67868_c2_g1(2.12590795574),TRINITY_DN50262_c1_g3(2.33506273394),TRINITY_DN64481_c0_g1(-2.52893842829),TRINITY_DN54595_c1_g1(6.23427451078),TRINITY_DN60602_c1_g1(4.47472304577),TRINITY_DN55033_c0_g1(1.9252…
ko00981	Insect hormone biosynthesis	44/3297	180/23270	0.000162908	0.001909688	TRINITY_DN57758_c5_g1(-12.1465591299),TRINITY_DN57758_c5_g2(1.390722777),TRINITY_DN55009_c4_g1(-4.36543218734),TRINITY_DN55009_c4_g2(-11.7735266214),TRINITY_DN57758_c5_g3(-3.64169301664),TRINITY_DN57758_c5_g6(13.0479784126),TRINITY_DN55009_c2_g1(-5.17438507216),TRINITY_DN65169_c2_g2(-3.97570443918),TRINITY_DN65169_c4_g3(-5.87048868826),TRINITY_DN49969_c1_g1(-12.6186500945),TRINITY_DN58086_c1_g1(-…	TRINITY_DN57758_c5_g1(-12.1465591299),TRINITY_DN57758_c5_g2(1.390722777),TRINITY_DN55009_c4_g1(-4.36543218734),TRINITY_DN55009_c4_g2(-11.7735266214),TRINITY_DN57758_c5_g3(-3.64169301664),TRINITY_DN57758_c5_g6(13.0479784126),TRINITY_DN55009_c2_g1(-5.17438507216),TRINITY_DN65169_c2_g2(-3.97570443918),TRINITY_DN65169_c4_g3(-5.87048868826),TRINITY_DN49969_c1_g1(-12.6186500945),TRINITY_DN58086_c1_g1(-…
ko00592	alpha-Linolenic acid metabolism	44/3297	185/23270	0.000311935	0.00326855	TRINITY_DN66385_c2_g1(5.83835759436),TRINITY_DN41199_c0_g1(-5.04779449799),TRINITY_DN52330_c0_g1(2.56776478762),TRINITY_DN55161_c0_g1(4.38572700276),TRINITY_DN61781_c1_g2(2.02742453648),TRINITY_DN61781_c1_g1(1.9196616004),TRINITY_DN64789_c1_g3(5.32551885566),TRINITY_DN50948_c2_g2(7.12256684277),TRINITY_DN66385_c2_g2(6.74863834225),TRINITY_DN64489_c0_g1(1.64886830363),TRINITY_DN65801_c0_g1(3.75863…	TRINITY_DN66385_c2_g1(5.83835759436),TRINITY_DN41199_c0_g1(-5.04779449799),TRINITY_DN52330_c0_g1(2.56776478762),TRINITY_DN55161_c0_g1(4.38572700276),TRINITY_DN61781_c1_g2(2.02742453648),TRINITY_DN61781_c1_g1(1.9196616004),TRINITY_DN64789_c1_g3(5.32551885566),TRINITY_DN50948_c2_g2(7.12256684277),TRINITY_DN66385_c2_g2(6.74863834225),TRINITY_DN64489_c0_g1(1.64886830363),TRINITY_DN65801_c0_g1(3.75863…
ko00680	Methane metabolism	109/3297	561/23270	0.000316849	0.00326855	TRINITY_DN45668_c0_g1(-12.5688678468),TRINITY_DN63339_c1_g1(-14.0338376479),TRINITY_DN53110_c0_g2(-2.49804972287),TRINITY_DN53110_c0_g4(-2.44925940971),TRINITY_DN50184_c2_g1(-1.45036254226),TRINITY_DN54733_c1_g1(-1.85330219868),TRINITY_DN64407_c2_g1(4.30959159607),TRINITY_DN40995_c1_g1(-12.4270465269),TRINITY_DN39985_c0_g1(-5.1761365742),TRINITY_DN52397_c0_g1(-12.6186034502),TRINITY_DN49754_c3_g2…	TRINITY_DN45668_c0_g1(-12.5688678468),TRINITY_DN63339_c1_g1(-14.0338376479),TRINITY_DN53110_c0_g2(-2.49804972287),TRINITY_DN53110_c0_g4(-2.44925940971),TRINITY_DN50184_c2_g1(-1.45036254226),TRINITY_DN54733_c1_g1(-1.85330219868),TRINITY_DN64407_c2_g1(4.30959159607),TRINITY_DN40995_c1_g1(-12.4270465269),TRINITY_DN39985_c0_g1(-5.1761365742),TRINITY_DN52397_c0_g1(-12.6186034502),TRINITY_DN49754_c3_g2…
ko04212	Longevity regulating pathway - worm	109/3297	561/23270	0.000316849	0.00326855	TRINITY_DN38198_c0_g1(-12.9082581281),TRINITY_DN52561_c0_g1(-2.67621519662),TRINITY_DN20943_c0_g1(-12.9677186032),TRINITY_DN49569_c0_g1(-3.7038207861),TRINITY_DN56802_c0_g3(13.6255661644),TRINITY_DN58524_c0_g1(2.38545316909),TRINITY_DN57107_c4_g2(-2.49937301518),TRINITY_DN57457_c3_g3(1.68104838295),TRINITY_DN63025_c1_g1(2.06470052468),TRINITY_DN55097_c0_g1(-2.57155934258),TRINITY_DN55097_c0_g2(-3…	TRINITY_DN38198_c0_g1(-12.9082581281),TRINITY_DN52561_c0_g1(-2.67621519662),TRINITY_DN20943_c0_g1(-12.9677186032),TRINITY_DN49569_c0_g1(-3.7038207861),TRINITY_DN56802_c0_g3(13.6255661644),TRINITY_DN58524_c0_g1(2.38545316909),TRINITY_DN57107_c4_g2(-2.49937301518),TRINITY_DN57457_c3_g3(1.68104838295),TRINITY_DN63025_c1_g1(2.06470052468),TRINITY_DN55097_c0_g1(-2.57155934258),TRINITY_DN55097_c0_g2(-3…
ko00073	Cutin, suberine and wax biosynthesis	17/3297	51/23270	0.000431422	0.004279282	TRINITY_DN66081_c2_g6(-1.4764572681),TRINITY_DN45524_c0_g1(6.6850984277),TRINITY_DN58524_c0_g1(2.38545316909),TRINITY_DN65461_c0_g4(4.0673045328),TRINITY_DN43416_c0_g1(-2.83900188508),TRINITY_DN52448_c1_g3(3.19131359115),TRINITY_DN55041_c0_g1(5.35596140187),TRINITY_DN54996_c0_g3(3.51351458929),TRINITY_DN57495_c0_g1(3.0799230992),TRINITY_DN63777_c0_g1(-1.46497643223),TRINITY_DN52251_c0_g1(1.853558…	TRINITY_DN66081_c2_g6(-1.4764572681),TRINITY_DN45524_c0_g1(6.6850984277),TRINITY_DN58524_c0_g1(2.38545316909),TRINITY_DN65461_c0_g4(4.0673045328),TRINITY_DN43416_c0_g1(-2.83900188508),TRINITY_DN52448_c1_g3(3.19131359115),TRINITY_DN55041_c0_g1(5.35596140187),TRINITY_DN54996_c0_g3(3.51351458929),TRINITY_DN57495_c0_g1(3.0799230992),TRINITY_DN63777_c0_g1(-1.46497643223),TRINITY_DN52251_c0_g1(1.853558…
ko00999	Biosynthesis of various plant secondary metabolites	39/3297	162/23270	0.000514027	0.004909805	TRINITY_DN62897_c0_g2(3.9145978302),TRINITY_DN47641_c0_g1(5.26973608421),TRINITY_DN43825_c0_g1(-11.8628413763),TRINITY_DN60103_c0_g2(2.88097973004),TRINITY_DN60103_c0_g1(1.70540700525),TRINITY_DN63617_c1_g1(2.38368249798),TRINITY_DN62859_c1_g1(4.60780186255),TRINITY_DN57721_c0_g2(3.22571848839),TRINITY_DN55445_c0_g2(2.17126101321),TRINITY_DN57721_c0_g1(2.99410315762),TRINITY_DN51223_c0_g1(5.77492…	TRINITY_DN62897_c0_g2(3.9145978302),TRINITY_DN47641_c0_g1(5.26973608421),TRINITY_DN43825_c0_g1(-11.8628413763),TRINITY_DN60103_c0_g2(2.88097973004),TRINITY_DN60103_c0_g1(1.70540700525),TRINITY_DN63617_c1_g1(2.38368249798),TRINITY_DN62859_c1_g1(4.60780186255),TRINITY_DN57721_c0_g2(3.22571848839),TRINITY_DN55445_c0_g2(2.17126101321),TRINITY_DN57721_c0_g1(2.99410315762),TRINITY_DN51223_c0_g1(5.77492…
ko04710	Circadian rhythm	27/3297	100/23270	0.000557743	0.005137105	TRINITY_DN65751_c0_g1(2.0925112881),TRINITY_DN52965_c0_g1(2.32895278152),TRINITY_DN63232_c4_g1(-1.85962142395),TRINITY_DN54516_c0_g1(1.84394458023),TRINITY_DN60325_c1_g5(-2.59631228061),TRINITY_DN66662_c0_g1(2.01045836695),TRINITY_DN56532_c2_g1(1.94953310797),TRINITY_DN56445_c1_g2(-3.33581729446),TRINITY_DN49260_c0_g1(4.28407010198),TRINITY_DN53711_c2_g1(2.10395189669),TRINITY_DN53711_c2_g2(1.854…	TRINITY_DN65751_c0_g1(2.0925112881),TRINITY_DN52965_c0_g1(2.32895278152),TRINITY_DN63232_c4_g1(-1.85962142395),TRINITY_DN54516_c0_g1(1.84394458023),TRINITY_DN60325_c1_g5(-2.59631228061),TRINITY_DN66662_c0_g1(2.01045836695),TRINITY_DN56532_c2_g1(1.94953310797),TRINITY_DN56445_c1_g2(-3.33581729446),TRINITY_DN49260_c0_g1(4.28407010198),TRINITY_DN53711_c2_g1(2.10395189669),TRINITY_DN53711_c2_g2(1.854…
ko00410	beta-Alanine metabolism	76/3297	373/23270	0.000600831	0.005343146	TRINITY_DN66101_c1_g1(1.62302212706),TRINITY_DN57758_c5_g1(-12.1465591299),TRINITY_DN57758_c5_g2(1.390722777),TRINITY_DN55009_c4_g1(-4.36543218734),TRINITY_DN55009_c4_g2(-11.7735266214),TRINITY_DN57758_c5_g3(-3.64169301664),TRINITY_DN57758_c5_g6(13.0479784126),TRINITY_DN55118_c2_g1(3.31827688767),TRINITY_DN60612_c1_g1(1.59456629633),TRINITY_DN57465_c3_g1(-1.47110277648),TRINITY_DN55009_c2_g1(-5.1…	TRINITY_DN66101_c1_g1(1.62302212706),TRINITY_DN57758_c5_g1(-12.1465591299),TRINITY_DN57758_c5_g2(1.390722777),TRINITY_DN55009_c4_g1(-4.36543218734),TRINITY_DN55009_c4_g2(-11.7735266214),TRINITY_DN57758_c5_g3(-3.64169301664),TRINITY_DN57758_c5_g6(13.0479784126),TRINITY_DN55118_c2_g1(3.31827688767),TRINITY_DN60612_c1_g1(1.59456629633),TRINITY_DN57465_c3_g1(-1.47110277648),TRINITY_DN55009_c2_g1(-5.1…
ko00910	Nitrogen metabolism	48/3297	213/23270	0.000635781	0.00546549	TRINITY_DN48419_c0_g1(-4.04364934312),TRINITY_DN51529_c0_g1(6.63128740629),TRINITY_DN46916_c0_g1(-2.56846800434),TRINITY_DN41973_c0_g1(-12.4495390215),TRINITY_DN45395_c0_g1(-11.5191039889),TRINITY_DN65871_c0_g3(-1.88574996347),TRINITY_DN68019_c2_g1(6.03635510972),TRINITY_DN56658_c0_g1(-1.31012834371),TRINITY_DN65570_c2_g5(-1.80441508287),TRINITY_DN64949_c1_g1(-1.34190948384),TRINITY_DN61262_c0_g1…	TRINITY_DN48419_c0_g1(-4.04364934312),TRINITY_DN51529_c0_g1(6.63128740629),TRINITY_DN46916_c0_g1(-2.56846800434),TRINITY_DN41973_c0_g1(-12.4495390215),TRINITY_DN45395_c0_g1(-11.5191039889),TRINITY_DN65871_c0_g3(-1.88574996347),TRINITY_DN68019_c2_g1(6.03635510972),TRINITY_DN56658_c0_g1(-1.31012834371),TRINITY_DN65570_c2_g5(-1.80441508287),TRINITY_DN64949_c1_g1(-1.34190948384),TRINITY_DN61262_c0_g1…
ko00830	Retinol metabolism	43/3297	189/23270	0.000963692	0.008017135	TRINITY_DN54259_c5_g2(-4.14480740236),TRINITY_DN49661_c0_g1(-12.2162517415),TRINITY_DN54733_c1_g1(-1.85330219868),TRINITY_DN50475_c2_g2(-5.72272726619),TRINITY_DN50475_c2_g4(-11.9834485031),TRINITY_DN50475_c2_g6(-1.67051436262),TRINITY_DN48072_c0_g2(-12.1835676696),TRINITY_DN61630_c1_g1(3.35502332227),TRINITY_DN49670_c5_g3(-1.690395381),TRINITY_DN1144_c0_g2(-11.8286098983),TRINITY_DN47591_c0_g1(-…	TRINITY_DN54259_c5_g2(-4.14480740236),TRINITY_DN49661_c0_g1(-12.2162517415),TRINITY_DN54733_c1_g1(-1.85330219868),TRINITY_DN50475_c2_g2(-5.72272726619),TRINITY_DN50475_c2_g4(-11.9834485031),TRINITY_DN50475_c2_g6(-1.67051436262),TRINITY_DN48072_c0_g2(-12.1835676696),TRINITY_DN61630_c1_g1(3.35502332227),TRINITY_DN49670_c5_g3(-1.690395381),TRINITY_DN1144_c0_g2(-11.8286098983),TRINITY_DN47591_c0_g1(-…
ko04068	FoxO signaling pathway	56/3297	264/23270	0.001130396	0.009110097	TRINITY_DN52965_c0_g1(2.32895278152),TRINITY_DN41962_c0_g2(-12.2176790649),TRINITY_DN63232_c4_g1(-1.85962142395),TRINITY_DN50599_c1_g6(-4.7870563549),TRINITY_DN50599_c1_g4(-3.59411527881),TRINITY_DN50599_c1_g5(-3.80936841241),TRINITY_DN50599_c1_g3(-3.62706014651),TRINITY_DN50599_c1_g1(-2.71173105017),TRINITY_DN54414_c0_g2(-1.65672229232),TRINITY_DN41386_c0_g1(-12.9808678834),TRINITY_DN66662_c0_g1…	TRINITY_DN52965_c0_g1(2.32895278152),TRINITY_DN41962_c0_g2(-12.2176790649),TRINITY_DN63232_c4_g1(-1.85962142395),TRINITY_DN50599_c1_g6(-4.7870563549),TRINITY_DN50599_c1_g4(-3.59411527881),TRINITY_DN50599_c1_g5(-3.80936841241),TRINITY_DN50599_c1_g3(-3.62706014651),TRINITY_DN50599_c1_g1(-2.71173105017),TRINITY_DN54414_c0_g2(-1.65672229232),TRINITY_DN41386_c0_g1(-12.9808678834),TRINITY_DN66662_c0_g1…
ko00330	Arginine and proline metabolism	82/3297	425/23270	0.002001592	0.015642429	TRINITY_DN57758_c5_g1(-12.1465591299),TRINITY_DN57758_c5_g2(1.390722777),TRINITY_DN37853_c0_g1(-11.9950343131),TRINITY_DN55009_c4_g1(-4.36543218734),TRINITY_DN55009_c4_g2(-11.7735266214),TRINITY_DN62492_c2_g1(13.2243729053),TRINITY_DN57758_c5_g3(-3.64169301664),TRINITY_DN57758_c5_g6(13.0479784126),TRINITY_DN66220_c1_g1(2.3825528945),TRINITY_DN66220_c1_g2(2.63948174374),TRINITY_DN55009_c2_g1(-5.17…	TRINITY_DN57758_c5_g1(-12.1465591299),TRINITY_DN57758_c5_g2(1.390722777),TRINITY_DN37853_c0_g1(-11.9950343131),TRINITY_DN55009_c4_g1(-4.36543218734),TRINITY_DN55009_c4_g2(-11.7735266214),TRINITY_DN62492_c2_g1(13.2243729053),TRINITY_DN57758_c5_g3(-3.64169301664),TRINITY_DN57758_c5_g6(13.0479784126),TRINITY_DN66220_c1_g1(2.3825528945),TRINITY_DN66220_c1_g2(2.63948174374),TRINITY_DN55009_c2_g1(-5.17…
ko00071	Fatty acid degradation	119/3297	656/23270	0.00241516	0.018319325	TRINITY_DN57758_c5_g1(-12.1465591299),TRINITY_DN57758_c5_g2(1.390722777),TRINITY_DN64724_c0_g2(2.65800745676),TRINITY_DN55009_c4_g1(-4.36543218734),TRINITY_DN55009_c4_g2(-11.7735266214),TRINITY_DN54259_c5_g2(-4.14480740236),TRINITY_DN57758_c5_g3(-3.64169301664),TRINITY_DN57758_c5_g6(13.0479784126),TRINITY_DN49661_c0_g1(-12.2162517415),TRINITY_DN54733_c1_g1(-1.85330219868),TRINITY_DN55009_c2_g1(-5…	TRINITY_DN57758_c5_g1(-12.1465591299),TRINITY_DN57758_c5_g2(1.390722777),TRINITY_DN64724_c0_g2(2.65800745676),TRINITY_DN55009_c4_g1(-4.36543218734),TRINITY_DN55009_c4_g2(-11.7735266214),TRINITY_DN54259_c5_g2(-4.14480740236),TRINITY_DN57758_c5_g3(-3.64169301664),TRINITY_DN57758_c5_g6(13.0479784126),TRINITY_DN49661_c0_g1(-12.2162517415),TRINITY_DN54733_c1_g1(-1.85330219868),TRINITY_DN55009_c2_g1(-5…
ko00561	Glycerolipid metabolism	90/3297	478/23270	0.002643183	0.019301641	TRINITY_DN57758_c5_g1(-12.1465591299),TRINITY_DN57758_c5_g2(1.390722777),TRINITY_DN63072_c1_g1(2.03490842338),TRINITY_DN55009_c4_g1(-4.36543218734),TRINITY_DN55009_c4_g2(-11.7735266214),TRINITY_DN57758_c5_g3(-3.64169301664),TRINITY_DN57758_c5_g6(13.0479784126),TRINITY_DN55009_c2_g1(-5.17438507216),TRINITY_DN65169_c2_g2(-3.97570443918),TRINITY_DN65169_c4_g3(-5.87048868826),TRINITY_DN49969_c1_g1(-1…	TRINITY_DN57758_c5_g1(-12.1465591299),TRINITY_DN57758_c5_g2(1.390722777),TRINITY_DN63072_c1_g1(2.03490842338),TRINITY_DN55009_c4_g1(-4.36543218734),TRINITY_DN55009_c4_g2(-11.7735266214),TRINITY_DN57758_c5_g3(-3.64169301664),TRINITY_DN57758_c5_g6(13.0479784126),TRINITY_DN55009_c2_g1(-5.17438507216),TRINITY_DN65169_c2_g2(-3.97570443918),TRINITY_DN65169_c4_g3(-5.87048868826),TRINITY_DN49969_c1_g1(-1…
ko04361	Axon regeneration	29/3297	121/23270	0.002694352	0.019301641	TRINITY_DN58936_c0_g1(4.49661115432),TRINITY_DN52965_c0_g1(2.32895278152),TRINITY_DN55268_c0_g1(3.6693935276),TRINITY_DN56817_c1_g3(-1.04689966629),TRINITY_DN63232_c4_g1(-1.85962142395),TRINITY_DN51456_c0_g1(6.51326880778),TRINITY_DN56445_c1_g2(-3.33581729446),TRINITY_DN60902_c0_g3(1.75160001598),TRINITY_DN60529_c1_g1(2.79442158775),TRINITY_DN65965_c0_g1(4.16342797419),TRINITY_DN56784_c0_g1(2.039…	TRINITY_DN58936_c0_g1(4.49661115432),TRINITY_DN52965_c0_g1(2.32895278152),TRINITY_DN55268_c0_g1(3.6693935276),TRINITY_DN56817_c1_g3(-1.04689966629),TRINITY_DN63232_c4_g1(-1.85962142395),TRINITY_DN51456_c0_g1(6.51326880778),TRINITY_DN56445_c1_g2(-3.33581729446),TRINITY_DN60902_c0_g3(1.75160001598),TRINITY_DN60529_c1_g1(2.79442158775),TRINITY_DN65965_c0_g1(4.16342797419),TRINITY_DN56784_c0_g1(2.039…
ko00905	Brassinosteroid biosynthesis	8/3297	19/23270	0.002822793	0.01967523	TRINITY_DN66474_c1_g2(-1.32958393974),TRINITY_DN57558_c0_g2(3.72821631426),TRINITY_DN61938_c1_g2(-1.45253227822),TRINITY_DN66474_c1_g1(2.94453157491),TRINITY_DN54943_c2_g1(2.5971468243),TRINITY_DN63113_c0_g1(2.69131580741),TRINITY_DN61896_c0_g2(-1.053513661),TRINITY_DN43457_c0_g1(4.80503293112)	TRINITY_DN66474_c1_g2(-1.32958393974),TRINITY_DN57558_c0_g2(3.72821631426),TRINITY_DN61938_c1_g2(-1.45253227822),TRINITY_DN66474_c1_g1(2.94453157491),TRINITY_DN54943_c2_g1(2.5971468243),TRINITY_DN63113_c0_g1(2.69131580741),TRINITY_DN61896_c0_g2(-1.053513661),TRINITY_DN43457_c0_g1(4.80503293112)
ko04620	Toll-like receptor signaling pathway	29/3297	122/23270	0.003065461	0.020804378	TRINITY_DN66372_c0_g2(-1.397190619),TRINITY_DN58936_c0_g1(4.49661115432),TRINITY_DN65173_c1_g1(3.80142447199),TRINITY_DN55268_c0_g1(3.6693935276),TRINITY_DN66705_c3_g3(-4.23705553139),TRINITY_DN58904_c1_g2(6.22691428981),TRINITY_DN58904_c1_g3(4.80278384127),TRINITY_DN54590_c3_g3(-4.25301497864),TRINITY_DN61955_c0_g2(3.83643897653),TRINITY_DN60902_c0_g3(1.75160001598),TRINITY_DN62464_c1_g1(-2.5432…	TRINITY_DN66372_c0_g2(-1.397190619),TRINITY_DN58936_c0_g1(4.49661115432),TRINITY_DN65173_c1_g1(3.80142447199),TRINITY_DN55268_c0_g1(3.6693935276),TRINITY_DN66705_c3_g3(-4.23705553139),TRINITY_DN58904_c1_g2(6.22691428981),TRINITY_DN58904_c1_g3(4.80278384127),TRINITY_DN54590_c3_g3(-4.25301497864),TRINITY_DN61955_c0_g2(3.83643897653),TRINITY_DN60902_c0_g3(1.75160001598),TRINITY_DN62464_c1_g1(-2.5432…
ko04920	Adipocytokine signaling pathway	31/3297	134/23270	0.003510802	0.023184631	TRINITY_DN64724_c0_g2(2.65800745676),TRINITY_DN52965_c0_g1(2.32895278152),TRINITY_DN64724_c0_g1(2.77870932111),TRINITY_DN63232_c4_g1(-1.85962142395),TRINITY_DN56445_c1_g2(-3.33581729446),TRINITY_DN44887_c0_g1(-11.6657357714),TRINITY_DN65941_c0_g1(3.5338910516),TRINITY_DN63072_c2_g1(1.75283546784),TRINITY_DN55190_c2_g1(3.63448039377),TRINITY_DN65941_c0_g3(3.53387360893),TRINITY_DN46919_c0_g3(-3.90…	TRINITY_DN64724_c0_g2(2.65800745676),TRINITY_DN52965_c0_g1(2.32895278152),TRINITY_DN64724_c0_g1(2.77870932111),TRINITY_DN63232_c4_g1(-1.85962142395),TRINITY_DN56445_c1_g2(-3.33581729446),TRINITY_DN44887_c0_g1(-11.6657357714),TRINITY_DN65941_c0_g1(3.5338910516),TRINITY_DN63072_c2_g1(1.75283546784),TRINITY_DN55190_c2_g1(3.63448039377),TRINITY_DN65941_c0_g3(3.53387360893),TRINITY_DN46919_c0_g3(-3.90…
ko00520	Amino sugar and nucleotide sugar metabolism	109/3297	601/23270	0.003595984	0.023184631	TRINITY_DN64027_c3_g1(2.45406138053),TRINITY_DN56510_c0_g2(2.97501020346),TRINITY_DN56510_c0_g1(3.02378133543),TRINITY_DN47335_c0_g1(-12.1572108078),TRINITY_DN67340_c0_g1(2.61493427346),TRINITY_DN64229_c0_g2(3.61370814281),TRINITY_DN63093_c2_g6(2.93089481589),TRINITY_DN65053_c1_g2(2.97473330124),TRINITY_DN52644_c1_g1(5.60557082488),TRINITY_DN52644_c1_g3(3.51398200118),TRINITY_DN52644_c1_g2(2.7210…	TRINITY_DN64027_c3_g1(2.45406138053),TRINITY_DN56510_c0_g2(2.97501020346),TRINITY_DN56510_c0_g1(3.02378133543),TRINITY_DN47335_c0_g1(-12.1572108078),TRINITY_DN67340_c0_g1(2.61493427346),TRINITY_DN64229_c0_g2(3.61370814281),TRINITY_DN63093_c2_g6(2.93089481589),TRINITY_DN65053_c1_g2(2.97473330124),TRINITY_DN52644_c1_g1(5.60557082488),TRINITY_DN52644_c1_g3(3.51398200118),TRINITY_DN52644_c1_g2(2.7210…
ko00053	Ascorbate and aldarate metabolism	68/3297	350/23270	0.003856741	0.024259348	TRINITY_DN57758_c5_g1(-12.1465591299),TRINITY_DN57758_c5_g2(1.390722777),TRINITY_DN55009_c4_g1(-4.36543218734),TRINITY_DN55009_c4_g2(-11.7735266214),TRINITY_DN57758_c5_g3(-3.64169301664),TRINITY_DN57758_c5_g6(13.0479784126),TRINITY_DN63093_c2_g6(2.93089481589),TRINITY_DN55009_c2_g1(-5.17438507216),TRINITY_DN65169_c2_g2(-3.97570443918),TRINITY_DN65169_c4_g3(-5.87048868826),TRINITY_DN49969_c1_g1(-1…	TRINITY_DN57758_c5_g1(-12.1465591299),TRINITY_DN57758_c5_g2(1.390722777),TRINITY_DN55009_c4_g1(-4.36543218734),TRINITY_DN55009_c4_g2(-11.7735266214),TRINITY_DN57758_c5_g3(-3.64169301664),TRINITY_DN57758_c5_g6(13.0479784126),TRINITY_DN63093_c2_g6(2.93089481589),TRINITY_DN55009_c2_g1(-5.17438507216),TRINITY_DN65169_c2_g2(-3.97570443918),TRINITY_DN65169_c4_g3(-5.87048868826),TRINITY_DN49969_c1_g1(-1…
ko04064	NF-kappa B signaling pathway	28/3297	122/23270	0.005994572	0.036808778	TRINITY_DN66372_c0_g2(-1.397190619),TRINITY_DN65173_c1_g1(3.80142447199),TRINITY_DN66705_c3_g3(-4.23705553139),TRINITY_DN58904_c1_g2(6.22691428981),TRINITY_DN58904_c1_g3(4.80278384127),TRINITY_DN26925_c0_g1(-11.2903894598),TRINITY_DN63554_c0_g1(1.61595408515),TRINITY_DN54590_c3_g3(-4.25301497864),TRINITY_DN61955_c0_g2(3.83643897653),TRINITY_DN55654_c0_g2(2.15051694267),TRINITY_DN59393_c4_g1(1.737…	TRINITY_DN66372_c0_g2(-1.397190619),TRINITY_DN65173_c1_g1(3.80142447199),TRINITY_DN66705_c3_g3(-4.23705553139),TRINITY_DN58904_c1_g2(6.22691428981),TRINITY_DN58904_c1_g3(4.80278384127),TRINITY_DN26925_c0_g1(-11.2903894598),TRINITY_DN63554_c0_g1(1.61595408515),TRINITY_DN54590_c3_g3(-4.25301497864),TRINITY_DN61955_c0_g2(3.83643897653),TRINITY_DN55654_c0_g2(2.15051694267),TRINITY_DN59393_c4_g1(1.737…
ko00860	Porphyrin metabolism	41/3297	196/23270	0.006172914	0.037022375	TRINITY_DN65809_c1_g1(1.52705967896),TRINITY_DN18693_c0_g1(-12.4502902412),TRINITY_DN64691_c0_g2(2.7330644437),TRINITY_DN53253_c0_g1(3.11376604162),TRINITY_DN65614_c1_g1(-1.0718537686),TRINITY_DN56046_c0_g1(-3.61113194867),TRINITY_DN58051_c2_g2(-1.44907699472),TRINITY_DN68223_c2_g2(-2.19386514437),TRINITY_DN65083_c0_g1(-1.72127672162),TRINITY_DN58117_c0_g1(-1.35116355505),TRINITY_DN52470_c1_g1(-2…	TRINITY_DN65809_c1_g1(1.52705967896),TRINITY_DN18693_c0_g1(-12.4502902412),TRINITY_DN64691_c0_g2(2.7330644437),TRINITY_DN53253_c0_g1(3.11376604162),TRINITY_DN65614_c1_g1(-1.0718537686),TRINITY_DN56046_c0_g1(-3.61113194867),TRINITY_DN58051_c2_g2(-1.44907699472),TRINITY_DN68223_c2_g2(-2.19386514437),TRINITY_DN65083_c0_g1(-1.72127672162),TRINITY_DN58117_c0_g1(-1.35116355505),TRINITY_DN52470_c1_g1(-2…
ko04722	Neurotrophin signaling pathway	50/3297	252/23270	0.007953859	0.046619507	TRINITY_DN66372_c0_g2(-1.397190619),TRINITY_DN50863_c0_g2(2.99560708384),TRINITY_DN50863_c0_g1(2.32194929611),TRINITY_DN58936_c0_g1(4.49661115432),TRINITY_DN56978_c1_g5(3.00215232786),TRINITY_DN65173_c1_g1(3.80142447199),TRINITY_DN55268_c0_g1(3.6693935276),TRINITY_DN56817_c1_g3(-1.04689966629),TRINITY_DN66705_c3_g3(-4.23705553139),TRINITY_DN65253_c1_g2(1.78045099955),TRINITY_DN54276_c1_g1(3.07564…	TRINITY_DN66372_c0_g2(-1.397190619),TRINITY_DN50863_c0_g2(2.99560708384),TRINITY_DN50863_c0_g1(2.32194929611),TRINITY_DN58936_c0_g1(4.49661115432),TRINITY_DN56978_c1_g5(3.00215232786),TRINITY_DN65173_c1_g1(3.80142447199),TRINITY_DN55268_c0_g1(3.6693935276),TRINITY_DN56817_c1_g3(-1.04689966629),TRINITY_DN66705_c3_g3(-4.23705553139),TRINITY_DN65253_c1_g2(1.78045099955),TRINITY_DN54276_c1_g1(3.07564…
ko00626	Naphthalene degradation	40/3297	194/23270	0.008661444	0.049638685	TRINITY_DN54259_c5_g2(-4.14480740236),TRINITY_DN49661_c0_g1(-12.2162517415),TRINITY_DN54733_c1_g1(-1.85330219868),TRINITY_DN50475_c2_g2(-5.72272726619),TRINITY_DN50475_c2_g4(-11.9834485031),TRINITY_DN50475_c2_g6(-1.67051436262),TRINITY_DN48072_c0_g2(-12.1835676696),TRINITY_DN49670_c5_g3(-1.690395381),TRINITY_DN1144_c0_g2(-11.8286098983),TRINITY_DN47591_c0_g1(-3.87719722978),TRINITY_DN54259_c6_g1(…	TRINITY_DN54259_c5_g2(-4.14480740236),TRINITY_DN49661_c0_g1(-12.2162517415),TRINITY_DN54733_c1_g1(-1.85330219868),TRINITY_DN50475_c2_g2(-5.72272726619),TRINITY_DN50475_c2_g4(-11.9834485031),TRINITY_DN50475_c2_g6(-1.67051436262),TRINITY_DN48072_c0_g2(-12.1835676696),TRINITY_DN49670_c5_g3(-1.690395381),TRINITY_DN1144_c0_g2(-11.8286098983),TRINITY_DN47591_c0_g1(-3.87719722978),TRINITY_DN54259_c6_g1(…
ko04913	Ovarian steroidogenesis	10/3297	32/23270	0.010575761	0.057906838	TRINITY_DN61070_c0_g2(-3.14934387731),TRINITY_DN52542_c0_g1(2.16034901802),TRINITY_DN54110_c2_g1(-1.3458081881),TRINITY_DN61070_c0_g1(-3.25658414012),TRINITY_DN63680_c3_g4(3.42030890873),TRINITY_DN67326_c1_g3(2.00630174055),TRINITY_DN22360_c0_g1(-11.5005491291),TRINITY_DN54631_c3_g4(-1.93433912254),TRINITY_DN67326_c1_g1(2.4665137199),TRINITY_DN50947_c2_g1(-1.41790193811)	TRINITY_DN61070_c0_g2(-3.14934387731),TRINITY_DN52542_c0_g1(2.16034901802),TRINITY_DN54110_c2_g1(-1.3458081881),TRINITY_DN61070_c0_g1(-3.25658414012),TRINITY_DN63680_c3_g4(3.42030890873),TRINITY_DN67326_c1_g3(2.00630174055),TRINITY_DN22360_c0_g1(-11.5005491291),TRINITY_DN54631_c3_g4(-1.93433912254),TRINITY_DN67326_c1_g1(2.4665137199),TRINITY_DN50947_c2_g1(-1.41790193811)
ko00340	Histidine metabolism	51/3297	262/23270	0.010705247	0.057906838	TRINITY_DN57758_c5_g1(-12.1465591299),TRINITY_DN57758_c5_g2(1.390722777),TRINITY_DN55009_c4_g1(-4.36543218734),TRINITY_DN55009_c4_g2(-11.7735266214),TRINITY_DN57758_c5_g3(-3.64169301664),TRINITY_DN57758_c5_g6(13.0479784126),TRINITY_DN55009_c2_g1(-5.17438507216),TRINITY_DN65169_c2_g2(-3.97570443918),TRINITY_DN65169_c4_g3(-5.87048868826),TRINITY_DN49969_c1_g1(-12.6186500945),TRINITY_DN58086_c1_g1(-…	TRINITY_DN57758_c5_g1(-12.1465591299),TRINITY_DN57758_c5_g2(1.390722777),TRINITY_DN55009_c4_g1(-4.36543218734),TRINITY_DN55009_c4_g2(-11.7735266214),TRINITY_DN57758_c5_g3(-3.64169301664),TRINITY_DN57758_c5_g6(13.0479784126),TRINITY_DN55009_c2_g1(-5.17438507216),TRINITY_DN65169_c2_g2(-3.97570443918),TRINITY_DN65169_c4_g3(-5.87048868826),TRINITY_DN49969_c1_g1(-12.6186500945),TRINITY_DN58086_c1_g1(-…
ko00010	Glycolysis / Gluconeogenesis	198/3297	1200/23270	0.010777763	0.057906838	TRINITY_DN57758_c5_g1(-12.1465591299),TRINITY_DN57758_c5_g2(1.390722777),TRINITY_DN57035_c2_g5(-2.19171815551),TRINITY_DN55009_c4_g1(-4.36543218734),TRINITY_DN55009_c4_g2(-11.7735266214),TRINITY_DN54259_c5_g2(-4.14480740236),TRINITY_DN57758_c5_g3(-3.64169301664),TRINITY_DN57758_c5_g6(13.0479784126),TRINITY_DN49661_c0_g1(-12.2162517415),TRINITY_DN60547_c0_g1(1.42748439914),TRINITY_DN54733_c1_g1(-1…	TRINITY_DN57758_c5_g1(-12.1465591299),TRINITY_DN57758_c5_g2(1.390722777),TRINITY_DN57035_c2_g5(-2.19171815551),TRINITY_DN55009_c4_g1(-4.36543218734),TRINITY_DN55009_c4_g2(-11.7735266214),TRINITY_DN54259_c5_g2(-4.14480740236),TRINITY_DN57758_c5_g3(-3.64169301664),TRINITY_DN57758_c5_g6(13.0479784126),TRINITY_DN49661_c0_g1(-12.2162517415),TRINITY_DN60547_c0_g1(1.42748439914),TRINITY_DN54733_c1_g1(-1…
ko00909	Sesquiterpenoid and triterpenoid biosynthesis	11/3297	37/23270	0.011195366	0.058922981	TRINITY_DN50315_c2_g2(3.39748459054),TRINITY_DN68181_c1_g1(2.87056972325),TRINITY_DN65151_c1_g2(4.80141690238),TRINITY_DN67176_c1_g3(5.08750204995),TRINITY_DN52064_c0_g2(1.89947448861),TRINITY_DN52064_c2_g2(4.2048389312),TRINITY_DN61735_c0_g3(3.29900826696),TRINITY_DN56520_c0_g1(4.20818359545),TRINITY_DN52913_c0_g1(8.43870908509),TRINITY_DN65151_c0_g1(4.11673133824),TRINITY_DN56156_c1_g3(6.333360…	TRINITY_DN50315_c2_g2(3.39748459054),TRINITY_DN68181_c1_g1(2.87056972325),TRINITY_DN65151_c1_g2(4.80141690238),TRINITY_DN67176_c1_g3(5.08750204995),TRINITY_DN52064_c0_g2(1.89947448861),TRINITY_DN52064_c2_g2(4.2048389312),TRINITY_DN61735_c0_g3(3.29900826696),TRINITY_DN56520_c0_g1(4.20818359545),TRINITY_DN52913_c0_g1(8.43870908509),TRINITY_DN65151_c0_g1(4.11673133824),TRINITY_DN56156_c1_g3(6.333360…
ko00460	Cyanoamino acid metabolism	42/3297	212/23270	0.01437435	0.074141384	TRINITY_DN62897_c0_g2(3.9145978302),TRINITY_DN47641_c0_g1(5.26973608421),TRINITY_DN43825_c0_g1(-11.8628413763),TRINITY_DN63617_c1_g1(2.38368249798),TRINITY_DN62859_c1_g1(4.60780186255),TRINITY_DN57721_c0_g2(3.22571848839),TRINITY_DN55445_c0_g2(2.17126101321),TRINITY_DN50469_c0_g1(4.11775040603),TRINITY_DN50469_c0_g2(7.61267852038),TRINITY_DN57721_c0_g1(2.99410315762),TRINITY_DN62561_c2_g5(4.21346…	TRINITY_DN62897_c0_g2(3.9145978302),TRINITY_DN47641_c0_g1(5.26973608421),TRINITY_DN43825_c0_g1(-11.8628413763),TRINITY_DN63617_c1_g1(2.38368249798),TRINITY_DN62859_c1_g1(4.60780186255),TRINITY_DN57721_c0_g2(3.22571848839),TRINITY_DN55445_c0_g2(2.17126101321),TRINITY_DN50469_c0_g1(4.11775040603),TRINITY_DN50469_c0_g2(7.61267852038),TRINITY_DN57721_c0_g1(2.99410315762),TRINITY_DN62561_c2_g5(4.21346…
ko00350	Tyrosine metabolism	72/3297	400/23270	0.018255099	0.092311645	TRINITY_DN59796_c1_g5(-1.70070868729),TRINITY_DN54259_c5_g2(-4.14480740236),TRINITY_DN49661_c0_g1(-12.2162517415),TRINITY_DN55118_c2_g1(3.31827688767),TRINITY_DN54733_c1_g1(-1.85330219868),TRINITY_DN54813_c0_g1(1.65970218661),TRINITY_DN50475_c2_g2(-5.72272726619),TRINITY_DN50475_c2_g4(-11.9834485031),TRINITY_DN50475_c2_g6(-1.67051436262),TRINITY_DN48072_c0_g2(-12.1835676696),TRINITY_DN63214_c0_g1…	TRINITY_DN59796_c1_g5(-1.70070868729),TRINITY_DN54259_c5_g2(-4.14480740236),TRINITY_DN49661_c0_g1(-12.2162517415),TRINITY_DN55118_c2_g1(3.31827688767),TRINITY_DN54733_c1_g1(-1.85330219868),TRINITY_DN54813_c0_g1(1.65970218661),TRINITY_DN50475_c2_g2(-5.72272726619),TRINITY_DN50475_c2_g4(-11.9834485031),TRINITY_DN50475_c2_g6(-1.67051436262),TRINITY_DN48072_c0_g2(-12.1835676696),TRINITY_DN63214_c0_g1…
ko00908	Zeatin biosynthesis	9/3297	30/23270	0.019696567	0.097685405	TRINITY_DN63716_c0_g2(-1.30735325026),TRINITY_DN58335_c0_g1(2.78634495659),TRINITY_DN55746_c1_g1(3.24675034042),TRINITY_DN52319_c1_g3(8.5244849863),TRINITY_DN59741_c0_g2(2.85981816985),TRINITY_DN49372_c0_g1(3.17495511891),TRINITY_DN55156_c0_g3(5.66491367701),TRINITY_DN61412_c0_g1(4.50513170037),TRINITY_DN64131_c2_g1(1.59229301973)	TRINITY_DN63716_c0_g2(-1.30735325026),TRINITY_DN58335_c0_g1(2.78634495659),TRINITY_DN55746_c1_g1(3.24675034042),TRINITY_DN52319_c1_g3(8.5244849863),TRINITY_DN59741_c0_g2(2.85981816985),TRINITY_DN49372_c0_g1(3.17495511891),TRINITY_DN55156_c0_g3(5.66491367701),TRINITY_DN61412_c0_g1(4.50513170037),TRINITY_DN64131_c2_g1(1.59229301973)
ko00620	Pyruvate metabolism	193/3297	1191/23270	0.022761645	0.110756762	TRINITY_DN57758_c5_g1(-12.1465591299),TRINITY_DN57758_c5_g2(1.390722777),TRINITY_DN63871_c1_g3(2.91605694112),TRINITY_DN53110_c0_g2(-2.49804972287),TRINITY_DN53110_c0_g4(-2.44925940971),TRINITY_DN57035_c2_g5(-2.19171815551),TRINITY_DN55009_c4_g1(-4.36543218734),TRINITY_DN55009_c4_g2(-11.7735266214),TRINITY_DN54259_c5_g2(-4.14480740236),TRINITY_DN45887_c2_g1(-4.14794414579),TRINITY_DN57758_c5_g3(-…	TRINITY_DN57758_c5_g1(-12.1465591299),TRINITY_DN57758_c5_g2(1.390722777),TRINITY_DN63871_c1_g3(2.91605694112),TRINITY_DN53110_c0_g2(-2.49804972287),TRINITY_DN53110_c0_g4(-2.44925940971),TRINITY_DN57035_c2_g5(-2.19171815551),TRINITY_DN55009_c4_g1(-4.36543218734),TRINITY_DN55009_c4_g2(-11.7735266214),TRINITY_DN54259_c5_g2(-4.14480740236),TRINITY_DN45887_c2_g1(-4.14794414579),TRINITY_DN57758_c5_g3(-…
ko00902	Monoterpenoid biosynthesis	8/3297	26/23270	0.023456794	0.111983841	TRINITY_DN66089_c0_g2(4.26098729758),TRINITY_DN59301_c1_g5(13.581972575),TRINITY_DN56774_c0_g1(2.60053095422),TRINITY_DN47473_c0_g1(5.88807617224),TRINITY_DN61690_c1_g1(5.01108272254),TRINITY_DN61690_c1_g2(-2.95520235464),TRINITY_DN61690_c1_g5(7.58262068376),TRINITY_DN59301_c0_g1(5.04453174333)	TRINITY_DN66089_c0_g2(4.26098729758),TRINITY_DN59301_c1_g5(13.581972575),TRINITY_DN56774_c0_g1(2.60053095422),TRINITY_DN47473_c0_g1(5.88807617224),TRINITY_DN61690_c1_g1(5.01108272254),TRINITY_DN61690_c1_g2(-2.95520235464),TRINITY_DN61690_c1_g5(7.58262068376),TRINITY_DN59301_c0_g1(5.04453174333)
ko04140	Autophagy - animal	43/3297	225/23270	0.023882268	0.111983841	TRINITY_DN61548_c2_g2(-13.1534844764),TRINITY_DN9737_c0_g1(-12.7982658993),TRINITY_DN58667_c0_g1(1.98854645979),TRINITY_DN57071_c0_g3(-1.03458365083),TRINITY_DN52965_c0_g1(2.32895278152),TRINITY_DN63232_c4_g1(-1.85962142395),TRINITY_DN46962_c0_g1(2.13884545208),TRINITY_DN41015_c0_g2(-11.2654744032),TRINITY_DN51044_c1_g2(-1.81375804242),TRINITY_DN51044_c1_g1(-4.30270555518),TRINITY_DN56445_c1_g2(-…	TRINITY_DN61548_c2_g2(-13.1534844764),TRINITY_DN9737_c0_g1(-12.7982658993),TRINITY_DN58667_c0_g1(1.98854645979),TRINITY_DN57071_c0_g3(-1.03458365083),TRINITY_DN52965_c0_g1(2.32895278152),TRINITY_DN63232_c4_g1(-1.85962142395),TRINITY_DN46962_c0_g1(2.13884545208),TRINITY_DN41015_c0_g2(-11.2654744032),TRINITY_DN51044_c1_g2(-1.81375804242),TRINITY_DN51044_c1_g1(-4.30270555518),TRINITY_DN56445_c1_g2(-…
ko00051	Fructose and mannose metabolism	64/3297	356/23270	0.025391844	0.116936122	TRINITY_DN64407_c2_g1(4.30959159607),TRINITY_DN67174_c0_g2(1.99000256435),TRINITY_DN67070_c1_g2(1.74417255779),TRINITY_DN60650_c5_g1(3.50375653752),TRINITY_DN68010_c0_g1(4.91522407396),TRINITY_DN51016_c0_g1(-1.3575520723),TRINITY_DN53517_c0_g1(2.46386097469),TRINITY_DN55027_c2_g1(5.13254567399),TRINITY_DN62650_c1_g2(-1.03892874474),TRINITY_DN62650_c1_g5(-1.03965138791),TRINITY_DN64657_c1_g2(2.100…	TRINITY_DN64407_c2_g1(4.30959159607),TRINITY_DN67174_c0_g2(1.99000256435),TRINITY_DN67070_c1_g2(1.74417255779),TRINITY_DN60650_c5_g1(3.50375653752),TRINITY_DN68010_c0_g1(4.91522407396),TRINITY_DN51016_c0_g1(-1.3575520723),TRINITY_DN53517_c0_g1(2.46386097469),TRINITY_DN55027_c2_g1(5.13254567399),TRINITY_DN62650_c1_g2(-1.03892874474),TRINITY_DN62650_c1_g5(-1.03965138791),TRINITY_DN64657_c1_g2(2.100…
ko04614	Renin-angiotensin system	8/3297	27/23270	0.029306158	0.129339038	TRINITY_DN49360_c0_g1(-13.6809857862),TRINITY_DN62625_c0_g3(-3.28388065775),TRINITY_DN62625_c0_g1(3.56125742911),TRINITY_DN61364_c0_g1(1.47531632708),TRINITY_DN61673_c0_g1(-2.21680826589),TRINITY_DN49360_c1_g2(-1.68365304811),TRINITY_DN49360_c1_g3(-12.1497365363),TRINITY_DN49360_c1_g5(-11.7516793403)	TRINITY_DN49360_c0_g1(-13.6809857862),TRINITY_DN62625_c0_g3(-3.28388065775),TRINITY_DN62625_c0_g1(3.56125742911),TRINITY_DN61364_c0_g1(1.47531632708),TRINITY_DN61673_c0_g1(-2.21680826589),TRINITY_DN49360_c1_g2(-1.68365304811),TRINITY_DN49360_c1_g3(-12.1497365363),TRINITY_DN49360_c1_g5(-11.7516793403)
ko00710	Carbon fixation in photosynthetic organisms	98/3297	576/23270	0.029454533	0.129339038	TRINITY_DN63871_c1_g3(2.91605694112),TRINITY_DN53110_c0_g2(-2.49804972287),TRINITY_DN53110_c0_g4(-2.44925940971),TRINITY_DN57035_c2_g5(-2.19171815551),TRINITY_DN49215_c0_g7(-4.99779415306),TRINITY_DN49215_c0_g2(-1.56936056502),TRINITY_DN56767_c0_g1(-1.98040202463),TRINITY_DN62576_c0_g1(2.32436242264),TRINITY_DN67986_c6_g7(-1.9464712166),TRINITY_DN68034_c5_g2(-2.5944916338),TRINITY_DN54813_c0_g1(1…	TRINITY_DN63871_c1_g3(2.91605694112),TRINITY_DN53110_c0_g2(-2.49804972287),TRINITY_DN53110_c0_g4(-2.44925940971),TRINITY_DN57035_c2_g5(-2.19171815551),TRINITY_DN49215_c0_g7(-4.99779415306),TRINITY_DN49215_c0_g2(-1.56936056502),TRINITY_DN56767_c0_g1(-1.98040202463),TRINITY_DN62576_c0_g1(2.32436242264),TRINITY_DN67986_c6_g7(-1.9464712166),TRINITY_DN68034_c5_g2(-2.5944916338),TRINITY_DN54813_c0_g1(1…
ko00946	Degradation of flavonoids	16/3297	69/23270	0.029589604	0.129339038	TRINITY_DN62897_c0_g2(3.9145978302),TRINITY_DN43825_c0_g1(-11.8628413763),TRINITY_DN62859_c1_g1(4.60780186255),TRINITY_DN55445_c0_g2(2.17126101321),TRINITY_DN67700_c1_g1(4.35697711496),TRINITY_DN57864_c1_g1(4.91065554625),TRINITY_DN62897_c1_g1(4.83583787086),TRINITY_DN40747_c0_g1(-12.5861916178),TRINITY_DN62897_c1_g2(3.78831085543),TRINITY_DN62897_c0_g1(6.07573396324),TRINITY_DN64545_c1_g1(3.3041…	TRINITY_DN62897_c0_g2(3.9145978302),TRINITY_DN43825_c0_g1(-11.8628413763),TRINITY_DN62859_c1_g1(4.60780186255),TRINITY_DN55445_c0_g2(2.17126101321),TRINITY_DN67700_c1_g1(4.35697711496),TRINITY_DN57864_c1_g1(4.91065554625),TRINITY_DN62897_c1_g1(4.83583787086),TRINITY_DN40747_c0_g1(-12.5861916178),TRINITY_DN62897_c1_g2(3.78831085543),TRINITY_DN62897_c0_g1(6.07573396324),TRINITY_DN64545_c1_g1(3.3041…
ko04070	Phosphatidylinositol signaling system	37/3297	194/23270	0.034971272	0.150315116	TRINITY_DN66832_c1_g1(3.61881318831),TRINITY_DN50863_c0_g2(2.99560708384),TRINITY_DN50863_c0_g1(2.32194929611),TRINITY_DN67803_c1_g1(3.51882078006),TRINITY_DN67803_c1_g2(3.05952598701),TRINITY_DN67803_c1_g3(2.92825622761),TRINITY_DN54276_c1_g1(3.07564906763),TRINITY_DN51587_c2_g4(-4.00074500133),TRINITY_DN51587_c2_g2(-1.56476482243),TRINITY_DN67438_c1_g1(5.98617949608),TRINITY_DN63319_c0_g1(2.367…	TRINITY_DN66832_c1_g1(3.61881318831),TRINITY_DN50863_c0_g2(2.99560708384),TRINITY_DN50863_c0_g1(2.32194929611),TRINITY_DN67803_c1_g1(3.51882078006),TRINITY_DN67803_c1_g2(3.05952598701),TRINITY_DN67803_c1_g3(2.92825622761),TRINITY_DN54276_c1_g1(3.07564906763),TRINITY_DN51587_c2_g4(-4.00074500133),TRINITY_DN51587_c2_g2(-1.56476482243),TRINITY_DN67438_c1_g1(5.98617949608),TRINITY_DN63319_c0_g1(2.367…
ko00965	Betalain biosynthesis	5/3297	14/23270	0.037577051	0.158867601	TRINITY_DN51456_c0_g1(6.51326880778),TRINITY_DN61916_c0_g1(2.31193858614),TRINITY_DN61916_c0_g5(16.6269245109),TRINITY_DN61916_c0_g2(5.91653525204),TRINITY_DN52272_c2_g2(5.89326055378)	TRINITY_DN51456_c0_g1(6.51326880778),TRINITY_DN61916_c0_g1(2.31193858614),TRINITY_DN61916_c0_g5(16.6269245109),TRINITY_DN61916_c0_g2(5.91653525204),TRINITY_DN52272_c2_g2(5.89326055378)
ko00310	Lysine degradation	65/3297	371/23270	0.039453387	0.162314438	TRINITY_DN57758_c5_g1(-12.1465591299),TRINITY_DN57758_c5_g2(1.390722777),TRINITY_DN33217_c0_g1(-12.0018925302),TRINITY_DN55009_c4_g1(-4.36543218734),TRINITY_DN55009_c4_g2(-11.7735266214),TRINITY_DN52472_c3_g5(1.99515509579),TRINITY_DN52472_c3_g1(2.3518936007),TRINITY_DN57758_c5_g3(-3.64169301664),TRINITY_DN57758_c5_g6(13.0479784126),TRINITY_DN55009_c2_g1(-5.17438507216),TRINITY_DN65169_c2_g2(-3.9…	TRINITY_DN57758_c5_g1(-12.1465591299),TRINITY_DN57758_c5_g2(1.390722777),TRINITY_DN33217_c0_g1(-12.0018925302),TRINITY_DN55009_c4_g1(-4.36543218734),TRINITY_DN55009_c4_g2(-11.7735266214),TRINITY_DN52472_c3_g5(1.99515509579),TRINITY_DN52472_c3_g1(2.3518936007),TRINITY_DN57758_c5_g3(-3.64169301664),TRINITY_DN57758_c5_g6(13.0479784126),TRINITY_DN55009_c2_g1(-5.17438507216),TRINITY_DN65169_c2_g2(-3.9…
ko04721	Synaptic vesicle cycle	44/3297	239/23270	0.039651098	0.162314438	TRINITY_DN65648_c1_g2(2.907256576),TRINITY_DN2349_c0_g1(-12.3029672909),TRINITY_DN55180_c0_g1(1.81083343539),TRINITY_DN47631_c0_g1(3.51863636373),TRINITY_DN36075_c0_g3(-11.9207895185),TRINITY_DN60633_c0_g2(-1.55179630276),TRINITY_DN60633_c0_g1(-1.72833912508),TRINITY_DN48379_c0_g1(2.75964552835),TRINITY_DN57294_c0_g2(2.48519723433),TRINITY_DN54715_c0_g1(-1.54503436019),TRINITY_DN59766_c5_g3(2.441…	TRINITY_DN65648_c1_g2(2.907256576),TRINITY_DN2349_c0_g1(-12.3029672909),TRINITY_DN55180_c0_g1(1.81083343539),TRINITY_DN47631_c0_g1(3.51863636373),TRINITY_DN36075_c0_g3(-11.9207895185),TRINITY_DN60633_c0_g2(-1.55179630276),TRINITY_DN60633_c0_g1(-1.72833912508),TRINITY_DN48379_c0_g1(2.75964552835),TRINITY_DN57294_c0_g2(2.48519723433),TRINITY_DN54715_c0_g1(-1.54503436019),TRINITY_DN59766_c5_g3(2.441…
ko00360	Phenylalanine metabolism	43/3297	234/23270	0.042651172	0.171867385	TRINITY_DN59796_c1_g5(-1.70070868729),TRINITY_DN56970_c0_g2(9.59395302119),TRINITY_DN55118_c2_g1(3.31827688767),TRINITY_DN54813_c0_g1(1.65970218661),TRINITY_DN63214_c0_g1(4.55365833379),TRINITY_DN56462_c3_g1(3.0488706403),TRINITY_DN51456_c0_g1(6.51326880778),TRINITY_DN58799_c1_g4(3.77327759699),TRINITY_DN58799_c1_g1(3.6097180244),TRINITY_DN58799_c1_g3(3.72471457819),TRINITY_DN56540_c0_g1(2.096791…	TRINITY_DN59796_c1_g5(-1.70070868729),TRINITY_DN56970_c0_g2(9.59395302119),TRINITY_DN55118_c2_g1(3.31827688767),TRINITY_DN54813_c0_g1(1.65970218661),TRINITY_DN63214_c0_g1(4.55365833379),TRINITY_DN56462_c3_g1(3.0488706403),TRINITY_DN51456_c0_g1(6.51326880778),TRINITY_DN58799_c1_g4(3.77327759699),TRINITY_DN58799_c1_g1(3.6097180244),TRINITY_DN58799_c1_g3(3.72471457819),TRINITY_DN56540_c0_g1(2.096791…
ko04371	Apelin signaling pathway	35/3297	186/23270	0.046636586	0.185035848	TRINITY_DN50863_c0_g2(2.99560708384),TRINITY_DN50863_c0_g1(2.32194929611),TRINITY_DN53064_c0_g3(-2.75905403611),TRINITY_DN52965_c0_g1(2.32895278152),TRINITY_DN63232_c4_g1(-1.85962142395),TRINITY_DN54276_c1_g1(3.07564906763),TRINITY_DN51587_c2_g4(-4.00074500133),TRINITY_DN51587_c2_g2(-1.56476482243),TRINITY_DN67438_c1_g1(5.98617949608),TRINITY_DN56445_c1_g2(-3.33581729446),TRINITY_DN60836_c5_g1(-2…	TRINITY_DN50863_c0_g2(2.99560708384),TRINITY_DN50863_c0_g1(2.32194929611),TRINITY_DN53064_c0_g3(-2.75905403611),TRINITY_DN52965_c0_g1(2.32895278152),TRINITY_DN63232_c4_g1(-1.85962142395),TRINITY_DN54276_c1_g1(3.07564906763),TRINITY_DN51587_c2_g4(-4.00074500133),TRINITY_DN51587_c2_g2(-1.56476482243),TRINITY_DN67438_c1_g1(5.98617949608),TRINITY_DN56445_c1_g2(-3.33581729446),TRINITY_DN60836_c5_g1(-2…
ko00603	Glycosphingolipid biosynthesis - globo and isoglobo series	10/3297	40/23270	0.048471845	0.189403542	TRINITY_DN59536_c0_g2(-1.23941970729),TRINITY_DN59536_c0_g1(-1.51747781655),TRINITY_DN47461_c0_g1(-11.5330998108),TRINITY_DN47461_c0_g2(-12.2836575225),TRINITY_DN53644_c0_g1(6.27739492785),TRINITY_DN53644_c0_g2(4.80216528247),TRINITY_DN51700_c1_g1(2.33124149766),TRINITY_DN51215_c0_g3(4.56997256224),TRINITY_DN43041_c0_g1(-12.7862907315),TRINITY_DN68247_c3_g1(1.33447652251)	TRINITY_DN59536_c0_g2(-1.23941970729),TRINITY_DN59536_c0_g1(-1.51747781655),TRINITY_DN47461_c0_g1(-11.5330998108),TRINITY_DN47461_c0_g2(-12.2836575225),TRINITY_DN53644_c0_g1(6.27739492785),TRINITY_DN53644_c0_g2(4.80216528247),TRINITY_DN51700_c1_g1(2.33124149766),TRINITY_DN51215_c0_g3(4.56997256224),TRINITY_DN43041_c0_g1(-12.7862907315),TRINITY_DN68247_c3_g1(1.33447652251)
ko00960	Tropane, piperidine and pyridine alkaloid biosynthesis	23/3297	115/23270	0.052863905	0.200844722	TRINITY_DN55118_c2_g1(3.31827688767),TRINITY_DN54813_c0_g1(1.65970218661),TRINITY_DN63214_c0_g1(4.55365833379),TRINITY_DN56540_c0_g1(2.09679179593),TRINITY_DN65620_c4_g2(7.5361545876),TRINITY_DN65620_c4_g3(7.24915441538),TRINITY_DN51869_c1_g2(-2.75848713259),TRINITY_DN49620_c3_g5(11.3209210504),TRINITY_DN65620_c0_g2(18.221653198),TRINITY_DN65034_c0_g1(2.28411530815),TRINITY_DN56797_c0_g1(2.409048…	TRINITY_DN55118_c2_g1(3.31827688767),TRINITY_DN54813_c0_g1(1.65970218661),TRINITY_DN63214_c0_g1(4.55365833379),TRINITY_DN56540_c0_g1(2.09679179593),TRINITY_DN65620_c4_g2(7.5361545876),TRINITY_DN65620_c4_g3(7.24915441538),TRINITY_DN51869_c1_g2(-2.75848713259),TRINITY_DN49620_c3_g5(11.3209210504),TRINITY_DN65620_c0_g2(18.221653198),TRINITY_DN65034_c0_g1(2.28411530815),TRINITY_DN56797_c0_g1(2.409048…
ko00140	Steroid hormone biosynthesis	11/3297	46/23270	0.052957425	0.200844722	TRINITY_DN56024_c1_g3(3.53423808498),TRINITY_DN61070_c0_g2(-3.14934387731),TRINITY_DN53303_c1_g1(2.60666913882),TRINITY_DN54110_c2_g1(-1.3458081881),TRINITY_DN61070_c0_g1(-3.25658414012),TRINITY_DN62598_c0_g1(2.21082406254),TRINITY_DN63680_c3_g4(3.42030890873),TRINITY_DN22360_c0_g1(-11.5005491291),TRINITY_DN54631_c3_g4(-1.93433912254),TRINITY_DN54502_c1_g1(6.81549277899),TRINITY_DN50947_c2_g1(-1.…	TRINITY_DN56024_c1_g3(3.53423808498),TRINITY_DN61070_c0_g2(-3.14934387731),TRINITY_DN53303_c1_g1(2.60666913882),TRINITY_DN54110_c2_g1(-1.3458081881),TRINITY_DN61070_c0_g1(-3.25658414012),TRINITY_DN62598_c0_g1(2.21082406254),TRINITY_DN63680_c3_g4(3.42030890873),TRINITY_DN22360_c0_g1(-11.5005491291),TRINITY_DN54631_c3_g4(-1.93433912254),TRINITY_DN54502_c1_g1(6.81549277899),TRINITY_DN50947_c2_g1(-1.…
ko00402	Benzoxazinoid biosynthesis	2/3297	3/23270	0.054523819	0.200877226	TRINITY_DN64622_c3_g1(12.2657801482),TRINITY_DN60596_c1_g1(-2.21239521101)	TRINITY_DN64622_c3_g1(12.2657801482),TRINITY_DN60596_c1_g1(-2.21239521101)
ko00523	Polyketide sugar unit biosynthesis	2/3297	3/23270	0.054523819	0.200877226	TRINITY_DN57886_c0_g1(2.898887222),TRINITY_DN57886_c0_g3(3.49885432001)	TRINITY_DN57886_c0_g1(2.898887222),TRINITY_DN57886_c0_g3(3.49885432001)
ko04724	Glutamatergic synapse	31/3297	165/23270	0.05925543	0.211333252	TRINITY_DN52482_c0_g1(1.80547494848),TRINITY_DN51529_c0_g1(6.63128740629),TRINITY_DN48316_c0_g1(4.24755049149),TRINITY_DN62191_c0_g2(2.43781762137),TRINITY_DN61229_c1_g6(-6.40457775169),TRINITY_DN55283_c0_g1(-1.5399010136),TRINITY_DN59479_c0_g3(4.06669469495),TRINITY_DN62355_c0_g2(6.88661545053),TRINITY_DN53300_c3_g1(2.2240169134),TRINITY_DN56523_c2_g1(-2.37097243766),TRINITY_DN63809_c1_g2(2.1718…	TRINITY_DN52482_c0_g1(1.80547494848),TRINITY_DN51529_c0_g1(6.63128740629),TRINITY_DN48316_c0_g1(4.24755049149),TRINITY_DN62191_c0_g2(2.43781762137),TRINITY_DN61229_c1_g6(-6.40457775169),TRINITY_DN55283_c0_g1(-1.5399010136),TRINITY_DN59479_c0_g3(4.06669469495),TRINITY_DN62355_c0_g2(6.88661545053),TRINITY_DN53300_c3_g1(2.2240169134),TRINITY_DN56523_c2_g1(-2.37097243766),TRINITY_DN63809_c1_g2(2.1718…
ko00770	Pantothenate and CoA biosynthesis	60/3297	348/23270	0.059977472	0.211333252	TRINITY_DN57758_c5_g1(-12.1465591299),TRINITY_DN57758_c5_g2(1.390722777),TRINITY_DN55009_c4_g1(-4.36543218734),TRINITY_DN55009_c4_g2(-11.7735266214),TRINITY_DN57758_c5_g3(-3.64169301664),TRINITY_DN57758_c5_g6(13.0479784126),TRINITY_DN55009_c2_g1(-5.17438507216),TRINITY_DN56453_c1_g1(2.76504951401),TRINITY_DN65169_c2_g2(-3.97570443918),TRINITY_DN65169_c4_g3(-5.87048868826),TRINITY_DN49969_c1_g1(-1…	TRINITY_DN57758_c5_g1(-12.1465591299),TRINITY_DN57758_c5_g2(1.390722777),TRINITY_DN55009_c4_g1(-4.36543218734),TRINITY_DN55009_c4_g2(-11.7735266214),TRINITY_DN57758_c5_g3(-3.64169301664),TRINITY_DN57758_c5_g6(13.0479784126),TRINITY_DN55009_c2_g1(-5.17438507216),TRINITY_DN56453_c1_g1(2.76504951401),TRINITY_DN65169_c2_g2(-3.97570443918),TRINITY_DN65169_c4_g3(-5.87048868826),TRINITY_DN49969_c1_g1(-1…
ko02010	ABC transporters	27/3297	141/23270	0.061273825	0.211333252	TRINITY_DN68028_c3_g2(2.02261528959),TRINITY_DN68028_c3_g1(2.4584007491),TRINITY_DN66479_c0_g2(-3.44490647837),TRINITY_DN66479_c0_g1(-3.8443000128),TRINITY_DN62724_c0_g2(3.48880277618),TRINITY_DN62724_c0_g1(3.03175638013),TRINITY_DN67344_c2_g2(3.16742283432),TRINITY_DN66941_c2_g4(13.5737055631),TRINITY_DN66941_c2_g1(2.00470500919),TRINITY_DN67394_c0_g2(2.76993866931),TRINITY_DN67394_c0_g3(2.21319…	TRINITY_DN68028_c3_g2(2.02261528959),TRINITY_DN68028_c3_g1(2.4584007491),TRINITY_DN66479_c0_g2(-3.44490647837),TRINITY_DN66479_c0_g1(-3.8443000128),TRINITY_DN62724_c0_g2(3.48880277618),TRINITY_DN62724_c0_g1(3.03175638013),TRINITY_DN67344_c2_g2(3.16742283432),TRINITY_DN66941_c2_g4(13.5737055631),TRINITY_DN66941_c2_g1(2.00470500919),TRINITY_DN67394_c0_g2(2.76993866931),TRINITY_DN67394_c0_g3(2.21319…
ko04211	Longevity regulating pathway	45/3297	253/23270	0.061578332	0.211333252	TRINITY_DN58667_c0_g1(1.98854645979),TRINITY_DN57071_c0_g3(-1.03458365083),TRINITY_DN52965_c0_g1(2.32895278152),TRINITY_DN27888_c0_g1(-11.6094888873),TRINITY_DN60788_c0_g1(2.67347575986),TRINITY_DN63232_c4_g1(-1.85962142395),TRINITY_DN50599_c1_g6(-4.7870563549),TRINITY_DN50599_c1_g4(-3.59411527881),TRINITY_DN50599_c1_g5(-3.80936841241),TRINITY_DN50599_c1_g3(-3.62706014651),TRINITY_DN50599_c1_g1(-…	TRINITY_DN58667_c0_g1(1.98854645979),TRINITY_DN57071_c0_g3(-1.03458365083),TRINITY_DN52965_c0_g1(2.32895278152),TRINITY_DN27888_c0_g1(-11.6094888873),TRINITY_DN60788_c0_g1(2.67347575986),TRINITY_DN63232_c4_g1(-1.85962142395),TRINITY_DN50599_c1_g6(-4.7870563549),TRINITY_DN50599_c1_g4(-3.59411527881),TRINITY_DN50599_c1_g5(-3.80936841241),TRINITY_DN50599_c1_g3(-3.62706014651),TRINITY_DN50599_c1_g1(-…
ko04966	Collecting duct acid secretion	25/3297	129/23270	0.06194221	0.211333252	TRINITY_DN65648_c1_g2(2.907256576),TRINITY_DN55180_c0_g1(1.81083343539),TRINITY_DN57294_c0_g2(2.48519723433),TRINITY_DN54715_c0_g1(-1.54503436019),TRINITY_DN37445_c0_g1(-12.4964535279),TRINITY_DN45681_c0_g2(-11.7669020949),TRINITY_DN45681_c0_g1(-11.7097296058),TRINITY_DN52357_c1_g1(-2.11368563013),TRINITY_DN52357_c1_g2(-2.59194311962),TRINITY_DN67654_c1_g2(1.80416327337),TRINITY_DN67654_c1_g3(2.6…	TRINITY_DN65648_c1_g2(2.907256576),TRINITY_DN55180_c0_g1(1.81083343539),TRINITY_DN57294_c0_g2(2.48519723433),TRINITY_DN54715_c0_g1(-1.54503436019),TRINITY_DN37445_c0_g1(-12.4964535279),TRINITY_DN45681_c0_g2(-11.7669020949),TRINITY_DN45681_c0_g1(-11.7097296058),TRINITY_DN52357_c1_g1(-2.11368563013),TRINITY_DN52357_c1_g2(-2.59194311962),TRINITY_DN67654_c1_g2(1.80416327337),TRINITY_DN67654_c1_g3(2.6…
ko04976	Bile secretion	22/3297	111/23270	0.062278616	0.211333252	TRINITY_DN68028_c3_g2(2.02261528959),TRINITY_DN68028_c3_g1(2.4584007491),TRINITY_DN62724_c0_g2(3.48880277618),TRINITY_DN62724_c0_g1(3.03175638013),TRINITY_DN67344_c2_g2(3.16742283432),TRINITY_DN66941_c2_g4(13.5737055631),TRINITY_DN66941_c2_g1(2.00470500919),TRINITY_DN57863_c1_g2(3.54622573642),TRINITY_DN67394_c0_g2(2.76993866931),TRINITY_DN67394_c0_g3(2.2131986056),TRINITY_DN56021_c1_g1(3.9865916…	TRINITY_DN68028_c3_g2(2.02261528959),TRINITY_DN68028_c3_g1(2.4584007491),TRINITY_DN62724_c0_g2(3.48880277618),TRINITY_DN62724_c0_g1(3.03175638013),TRINITY_DN67344_c2_g2(3.16742283432),TRINITY_DN66941_c2_g4(13.5737055631),TRINITY_DN66941_c2_g1(2.00470500919),TRINITY_DN57863_c1_g2(3.54622573642),TRINITY_DN67394_c0_g2(2.76993866931),TRINITY_DN67394_c0_g3(2.2131986056),TRINITY_DN56021_c1_g1(3.9865916…
ko00400	Phenylalanine, tyrosine and tryptophan biosynthesis	40/3297	222/23270	0.063244867	0.211824912	TRINITY_DN65726_c2_g1(6.39706107098),TRINITY_DN53885_c0_g1(2.25343761624),TRINITY_DN60103_c0_g2(2.88097973004),TRINITY_DN60103_c0_g1(1.70540700525),TRINITY_DN49525_c0_g1(8.04703980985),TRINITY_DN54813_c0_g1(1.65970218661),TRINITY_DN63214_c0_g1(4.55365833379),TRINITY_DN67508_c1_g2(1.84168229584),TRINITY_DN67508_c1_g1(5.93006344867),TRINITY_DN59013_c0_g1(1.89162059819),TRINITY_DN63735_c1_g3(2.60493…	TRINITY_DN65726_c2_g1(6.39706107098),TRINITY_DN53885_c0_g1(2.25343761624),TRINITY_DN60103_c0_g2(2.88097973004),TRINITY_DN60103_c0_g1(1.70540700525),TRINITY_DN49525_c0_g1(8.04703980985),TRINITY_DN54813_c0_g1(1.65970218661),TRINITY_DN63214_c0_g1(4.55365833379),TRINITY_DN67508_c1_g2(1.84168229584),TRINITY_DN67508_c1_g1(5.93006344867),TRINITY_DN59013_c0_g1(1.89162059819),TRINITY_DN63735_c1_g3(2.60493…
ko04973	Carbohydrate digestion and absorption	16/3297	77/23270	0.071585347	0.236685697	TRINITY_DN66850_c2_g1(2.53545691089),TRINITY_DN63361_c0_g1(3.2694119584),TRINITY_DN63361_c0_g2(2.9123610732),TRINITY_DN52990_c0_g1(2.26637598684),TRINITY_DN62931_c0_g1(2.92725220621),TRINITY_DN62408_c1_g1(3.15917655478),TRINITY_DN62408_c1_g2(2.81917556123),TRINITY_DN62408_c1_g3(5.45747115788),TRINITY_DN62408_c1_g4(3.8244755419),TRINITY_DN55325_c2_g1(2.34057412477),TRINITY_DN44481_c0_g1(-11.465819…	TRINITY_DN66850_c2_g1(2.53545691089),TRINITY_DN63361_c0_g1(3.2694119584),TRINITY_DN63361_c0_g2(2.9123610732),TRINITY_DN52990_c0_g1(2.26637598684),TRINITY_DN62931_c0_g1(2.92725220621),TRINITY_DN62408_c1_g1(3.15917655478),TRINITY_DN62408_c1_g2(2.81917556123),TRINITY_DN62408_c1_g3(5.45747115788),TRINITY_DN62408_c1_g4(3.8244755419),TRINITY_DN55325_c2_g1(2.34057412477),TRINITY_DN44481_c0_g1(-11.465819…
ko04152	AMPK signaling pathway	83/3297	502/23270	0.072686329	0.237283817	TRINITY_DN61548_c2_g2(-13.1534844764),TRINITY_DN52561_c0_g1(-2.67621519662),TRINITY_DN55997_c0_g1(1.85310216537),TRINITY_DN67888_c1_g1(2.96313770679),TRINITY_DN55358_c0_g1(2.31970458154),TRINITY_DN49511_c0_g1(-12.1875799251),TRINITY_DN52965_c0_g1(2.32895278152),TRINITY_DN64407_c2_g1(4.30959159607),TRINITY_DN67174_c0_g2(1.99000256435),TRINITY_DN56624_c0_g1(2.32441972727),TRINITY_DN57107_c4_g2(-2.4…	TRINITY_DN61548_c2_g2(-13.1534844764),TRINITY_DN52561_c0_g1(-2.67621519662),TRINITY_DN55997_c0_g1(1.85310216537),TRINITY_DN67888_c1_g1(2.96313770679),TRINITY_DN55358_c0_g1(2.31970458154),TRINITY_DN49511_c0_g1(-12.1875799251),TRINITY_DN52965_c0_g1(2.32895278152),TRINITY_DN64407_c2_g1(4.30959159607),TRINITY_DN67174_c0_g2(1.99000256435),TRINITY_DN56624_c0_g1(2.32441972727),TRINITY_DN57107_c4_g2(-2.4…
ko04380	Osteoclast differentiation	16/3297	78/23270	0.078728767	0.253796682	TRINITY_DN58936_c0_g1(4.49661115432),TRINITY_DN55268_c0_g1(3.6693935276),TRINITY_DN48316_c0_g1(4.24755049149),TRINITY_DN55283_c0_g1(-1.5399010136),TRINITY_DN60902_c0_g3(1.75160001598),TRINITY_DN63809_c1_g2(2.17182268156),TRINITY_DN63809_c1_g1(1.8268255185),TRINITY_DN34149_c0_g1(-11.3113907184),TRINITY_DN66172_c0_g3(1.71951986011),TRINITY_DN66172_c0_g2(1.61001306129),TRINITY_DN54017_c0_g2(-1.22721…	TRINITY_DN58936_c0_g1(4.49661115432),TRINITY_DN55268_c0_g1(3.6693935276),TRINITY_DN48316_c0_g1(4.24755049149),TRINITY_DN55283_c0_g1(-1.5399010136),TRINITY_DN60902_c0_g3(1.75160001598),TRINITY_DN63809_c1_g2(2.17182268156),TRINITY_DN63809_c1_g1(1.8268255185),TRINITY_DN34149_c0_g1(-11.3113907184),TRINITY_DN66172_c0_g3(1.71951986011),TRINITY_DN66172_c0_g2(1.61001306129),TRINITY_DN54017_c0_g2(-1.22721…
ko04923	Regulation of lipolysis in adipocytes	8/3297	33/23270	0.085343752	0.271724747	TRINITY_DN56110_c3_g1(1.99559087335),TRINITY_DN49873_c0_g1(1.68998133368),TRINITY_DN65576_c0_g3(3.99419472237),TRINITY_DN64524_c0_g2(6.19629016926),TRINITY_DN64524_c0_g1(3.39495594747),TRINITY_DN53484_c0_g1(5.0218347513),TRINITY_DN65576_c0_g1(2.18185432254),TRINITY_DN36948_c0_g1(-3.22359351139)	TRINITY_DN56110_c3_g1(1.99559087335),TRINITY_DN49873_c0_g1(1.68998133368),TRINITY_DN65576_c0_g3(3.99419472237),TRINITY_DN64524_c0_g2(6.19629016926),TRINITY_DN64524_c0_g1(3.39495594747),TRINITY_DN53484_c0_g1(5.0218347513),TRINITY_DN65576_c0_g1(2.18185432254),TRINITY_DN36948_c0_g1(-3.22359351139)
ko00511	Other glycan degradation	12/3297	56/23270	0.09039301	0.284291238	TRINITY_DN60926_c0_g2(2.62244732854),TRINITY_DN59153_c0_g1(4.07444776955),TRINITY_DN61377_c0_g1(3.10785534779),TRINITY_DN59536_c0_g2(-1.23941970729),TRINITY_DN59536_c0_g1(-1.51747781655),TRINITY_DN45983_c0_g1(5.08531199659),TRINITY_DN64762_c0_g1(2.28426032319),TRINITY_DN67450_c1_g1(1.86091197601),TRINITY_DN66863_c2_g2(2.04033928814),TRINITY_DN68128_c14_g1(-2.36428874185),TRINITY_DN65256_c0_g1(1.7…	TRINITY_DN60926_c0_g2(2.62244732854),TRINITY_DN59153_c0_g1(4.07444776955),TRINITY_DN61377_c0_g1(3.10785534779),TRINITY_DN59536_c0_g2(-1.23941970729),TRINITY_DN59536_c0_g1(-1.51747781655),TRINITY_DN45983_c0_g1(5.08531199659),TRINITY_DN64762_c0_g1(2.28426032319),TRINITY_DN67450_c1_g1(1.86091197601),TRINITY_DN66863_c2_g2(2.04033928814),TRINITY_DN68128_c14_g1(-2.36428874185),TRINITY_DN65256_c0_g1(1.7…
ko04921	Oxytocin signaling pathway	52/3297	306/23270	0.091694561	0.284910178	TRINITY_DN50863_c0_g2(2.99560708384),TRINITY_DN50863_c0_g1(2.32194929611),TRINITY_DN51672_c1_g4(-12.8263141098),TRINITY_DN51672_c1_g2(-1.84307179142),TRINITY_DN52965_c0_g1(2.32895278152),TRINITY_DN26281_c0_g1(-13.1006656238),TRINITY_DN49623_c4_g3(-3.74458901644),TRINITY_DN49623_c4_g8(-11.9795178469),TRINITY_DN48316_c0_g1(4.24755049149),TRINITY_DN63232_c4_g1(-1.85962142395),TRINITY_DN54276_c1_g1(3…	TRINITY_DN50863_c0_g2(2.99560708384),TRINITY_DN50863_c0_g1(2.32194929611),TRINITY_DN51672_c1_g4(-12.8263141098),TRINITY_DN51672_c1_g2(-1.84307179142),TRINITY_DN52965_c0_g1(2.32895278152),TRINITY_DN26281_c0_g1(-13.1006656238),TRINITY_DN49623_c4_g3(-3.74458901644),TRINITY_DN49623_c4_g8(-11.9795178469),TRINITY_DN48316_c0_g1(4.24755049149),TRINITY_DN63232_c4_g1(-1.85962142395),TRINITY_DN54276_c1_g1(3…
ko04927	Cortisol synthesis and secretion	7/3297	29/23270	0.105877777	0.32506335	TRINITY_DN61070_c0_g2(-3.14934387731),TRINITY_DN54110_c2_g1(-1.3458081881),TRINITY_DN61070_c0_g1(-3.25658414012),TRINITY_DN63680_c3_g4(3.42030890873),TRINITY_DN22360_c0_g1(-11.5005491291),TRINITY_DN54631_c3_g4(-1.93433912254),TRINITY_DN50947_c2_g1(-1.41790193811)	TRINITY_DN61070_c0_g2(-3.14934387731),TRINITY_DN54110_c2_g1(-1.3458081881),TRINITY_DN61070_c0_g1(-3.25658414012),TRINITY_DN63680_c3_g4(3.42030890873),TRINITY_DN22360_c0_g1(-11.5005491291),TRINITY_DN54631_c3_g4(-1.93433912254),TRINITY_DN50947_c2_g1(-1.41790193811)
ko00062	Fatty acid elongation	24/3297	131/23270	0.109691798	0.332811029	TRINITY_DN56024_c1_g3(3.53423808498),TRINITY_DN59989_c1_g1(2.51304173547),TRINITY_DN51222_c0_g6(3.9786090588),TRINITY_DN51222_c0_g4(-2.00600553385),TRINITY_DN67550_c0_g3(11.3108091036),TRINITY_DN52542_c0_g1(2.16034901802),TRINITY_DN59989_c0_g2(8.66049372672),TRINITY_DN63893_c1_g1(1.50209113684),TRINITY_DN67550_c1_g1(-2.68250425516),TRINITY_DN62600_c1_g2(-2.51348822061),TRINITY_DN62600_c1_g1(1.486…	TRINITY_DN56024_c1_g3(3.53423808498),TRINITY_DN59989_c1_g1(2.51304173547),TRINITY_DN51222_c0_g6(3.9786090588),TRINITY_DN51222_c0_g4(-2.00600553385),TRINITY_DN67550_c0_g3(11.3108091036),TRINITY_DN52542_c0_g1(2.16034901802),TRINITY_DN59989_c0_g2(8.66049372672),TRINITY_DN63893_c1_g1(1.50209113684),TRINITY_DN67550_c1_g1(-2.68250425516),TRINITY_DN62600_c1_g2(-2.51348822061),TRINITY_DN62600_c1_g1(1.486…
ko00531	Glycosaminoglycan degradation	8/3297	35/23270	0.112509757	0.337391559	TRINITY_DN59536_c0_g2(-1.23941970729),TRINITY_DN59536_c0_g1(-1.51747781655),TRINITY_DN57038_c1_g1(-1.15680614164),TRINITY_DN63629_c0_g1(2.45393427891),TRINITY_DN62584_c0_g1(2.37786929414),TRINITY_DN61679_c0_g1(4.18283694929),TRINITY_DN54916_c3_g2(2.91445991867),TRINITY_DN51215_c0_g3(4.56997256224)	TRINITY_DN59536_c0_g2(-1.23941970729),TRINITY_DN59536_c0_g1(-1.51747781655),TRINITY_DN57038_c1_g1(-1.15680614164),TRINITY_DN63629_c0_g1(2.45393427891),TRINITY_DN62584_c0_g1(2.37786929414),TRINITY_DN61679_c0_g1(4.18283694929),TRINITY_DN54916_c3_g2(2.91445991867),TRINITY_DN51215_c0_g3(4.56997256224)
ko04014	Ras signaling pathway	30/3297	170/23270	0.117804872	0.347962231	TRINITY_DN50863_c0_g2(2.99560708384),TRINITY_DN50863_c0_g1(2.32194929611),TRINITY_DN58936_c0_g1(4.49661115432),TRINITY_DN55268_c0_g1(3.6693935276),TRINITY_DN54276_c1_g1(3.07564906763),TRINITY_DN51591_c1_g1(2.51327516403),TRINITY_DN51587_c2_g4(-4.00074500133),TRINITY_DN51587_c2_g2(-1.56476482243),TRINITY_DN61229_c1_g6(-6.40457775169),TRINITY_DN60130_c0_g2(1.91663771281),TRINITY_DN60895_c1_g1(-2.32…	TRINITY_DN50863_c0_g2(2.99560708384),TRINITY_DN50863_c0_g1(2.32194929611),TRINITY_DN58936_c0_g1(4.49661115432),TRINITY_DN55268_c0_g1(3.6693935276),TRINITY_DN54276_c1_g1(3.07564906763),TRINITY_DN51591_c1_g1(2.51327516403),TRINITY_DN51587_c2_g4(-4.00074500133),TRINITY_DN51587_c2_g2(-1.56476482243),TRINITY_DN61229_c1_g6(-6.40457775169),TRINITY_DN60130_c0_g2(1.91663771281),TRINITY_DN60895_c1_g1(-2.32…
ko04270	Vascular smooth muscle contraction	17/3297	89/23270	0.12019596	0.347962231	TRINITY_DN50863_c0_g2(2.99560708384),TRINITY_DN50863_c0_g1(2.32194929611),TRINITY_DN26281_c0_g1(-13.1006656238),TRINITY_DN54276_c1_g1(3.07564906763),TRINITY_DN51587_c2_g4(-4.00074500133),TRINITY_DN51587_c2_g2(-1.56476482243),TRINITY_DN67438_c1_g1(5.98617949608),TRINITY_DN65274_c1_g1(-1.13745889334),TRINITY_DN63809_c1_g2(2.17182268156),TRINITY_DN63809_c1_g1(1.8268255185),TRINITY_DN53961_c0_g4(6.72…	TRINITY_DN50863_c0_g2(2.99560708384),TRINITY_DN50863_c0_g1(2.32194929611),TRINITY_DN26281_c0_g1(-13.1006656238),TRINITY_DN54276_c1_g1(3.07564906763),TRINITY_DN51587_c2_g4(-4.00074500133),TRINITY_DN51587_c2_g2(-1.56476482243),TRINITY_DN67438_c1_g1(5.98617949608),TRINITY_DN65274_c1_g1(-1.13745889334),TRINITY_DN63809_c1_g2(2.17182268156),TRINITY_DN63809_c1_g1(1.8268255185),TRINITY_DN53961_c0_g4(6.72…
ko04970	Salivary secretion	15/3297	77/23270	0.122065945	0.347962231	TRINITY_DN50863_c0_g2(2.99560708384),TRINITY_DN50863_c0_g1(2.32194929611),TRINITY_DN66850_c2_g1(2.53545691089),TRINITY_DN52990_c0_g1(2.26637598684),TRINITY_DN54276_c1_g1(3.07564906763),TRINITY_DN51587_c2_g4(-4.00074500133),TRINITY_DN51587_c2_g2(-1.56476482243),TRINITY_DN67438_c1_g1(5.98617949608),TRINITY_DN53961_c0_g4(6.72249885601),TRINITY_DN55325_c2_g1(2.34057412477),TRINITY_DN56954_c2_g1(3.116…	TRINITY_DN50863_c0_g2(2.99560708384),TRINITY_DN50863_c0_g1(2.32194929611),TRINITY_DN66850_c2_g1(2.53545691089),TRINITY_DN52990_c0_g1(2.26637598684),TRINITY_DN54276_c1_g1(3.07564906763),TRINITY_DN51587_c2_g4(-4.00074500133),TRINITY_DN51587_c2_g2(-1.56476482243),TRINITY_DN67438_c1_g1(5.98617949608),TRINITY_DN53961_c0_g4(6.72249885601),TRINITY_DN55325_c2_g1(2.34057412477),TRINITY_DN56954_c2_g1(3.116…
ko00730	Thiamine metabolism	21/3297	114/23270	0.122671118	0.347962231	TRINITY_DN61081_c1_g1(1.23135546657),TRINITY_DN61081_c1_g2(3.5903725605),TRINITY_DN64829_c2_g2(2.68901541219),TRINITY_DN58157_c0_g2(2.13908279707),TRINITY_DN49076_c1_g1(-3.49429159978),TRINITY_DN59933_c0_g1(2.55215646532),TRINITY_DN47765_c0_g2(-14.7627534966),TRINITY_DN54717_c1_g1(2.15961521578),TRINITY_DN49076_c0_g1(-13.7518334338),TRINITY_DN67857_c2_g1(2.93118526516),TRINITY_DN53745_c1_g1(-1.00…	TRINITY_DN61081_c1_g1(1.23135546657),TRINITY_DN61081_c1_g2(3.5903725605),TRINITY_DN64829_c2_g2(2.68901541219),TRINITY_DN58157_c0_g2(2.13908279707),TRINITY_DN49076_c1_g1(-3.49429159978),TRINITY_DN59933_c0_g1(2.55215646532),TRINITY_DN47765_c0_g2(-14.7627534966),TRINITY_DN54717_c1_g1(2.15961521578),TRINITY_DN49076_c0_g1(-13.7518334338),TRINITY_DN67857_c2_g1(2.93118526516),TRINITY_DN53745_c1_g1(-1.00…
ko04713	Circadian entrainment	13/3297	65/23270	0.122780959	0.347962231	TRINITY_DN50863_c0_g2(2.99560708384),TRINITY_DN50863_c0_g1(2.32194929611),TRINITY_DN54276_c1_g1(3.07564906763),TRINITY_DN51587_c2_g4(-4.00074500133),TRINITY_DN51587_c2_g2(-1.56476482243),TRINITY_DN67438_c1_g1(5.98617949608),TRINITY_DN63809_c1_g2(2.17182268156),TRINITY_DN63809_c1_g1(1.8268255185),TRINITY_DN53961_c0_g4(6.72249885601),TRINITY_DN63809_c0_g1(2.57160075176),TRINITY_DN56954_c2_g1(3.1167…	TRINITY_DN50863_c0_g2(2.99560708384),TRINITY_DN50863_c0_g1(2.32194929611),TRINITY_DN54276_c1_g1(3.07564906763),TRINITY_DN51587_c2_g4(-4.00074500133),TRINITY_DN51587_c2_g2(-1.56476482243),TRINITY_DN67438_c1_g1(5.98617949608),TRINITY_DN63809_c1_g2(2.17182268156),TRINITY_DN63809_c1_g1(1.8268255185),TRINITY_DN53961_c0_g4(6.72249885601),TRINITY_DN63809_c0_g1(2.57160075176),TRINITY_DN56954_c2_g1(3.1167…
ko04213	Longevity regulating pathway - multiple species	62/3297	379/23270	0.124332095	0.348528185	TRINITY_DN53656_c2_g5(-2.66436186371),TRINITY_DN50990_c1_g1(-5.48749860874),TRINITY_DN43817_c1_g1(-5.11253234711),TRINITY_DN58667_c0_g1(1.98854645979),TRINITY_DN64189_c0_g2(2.03025308795),TRINITY_DN51201_c0_g1(-2.08824934279),TRINITY_DN52965_c0_g1(2.32895278152),TRINITY_DN53402_c2_g2(-4.45265812132),TRINITY_DN53402_c2_g1(-2.50518964557),TRINITY_DN53656_c2_g3(-4.78922196211),TRINITY_DN53656_c2_g7(…	TRINITY_DN53656_c2_g5(-2.66436186371),TRINITY_DN50990_c1_g1(-5.48749860874),TRINITY_DN43817_c1_g1(-5.11253234711),TRINITY_DN58667_c0_g1(1.98854645979),TRINITY_DN64189_c0_g2(2.03025308795),TRINITY_DN51201_c0_g1(-2.08824934279),TRINITY_DN52965_c0_g1(2.32895278152),TRINITY_DN53402_c2_g2(-4.45265812132),TRINITY_DN53402_c2_g1(-2.50518964557),TRINITY_DN53656_c2_g3(-4.78922196211),TRINITY_DN53656_c2_g7(…
ko04912	GnRH signaling pathway	23/3297	128/23270	0.13470343	0.37285873	TRINITY_DN50863_c0_g2(2.99560708384),TRINITY_DN50863_c0_g1(2.32194929611),TRINITY_DN65253_c1_g2(1.78045099955),TRINITY_DN54276_c1_g1(3.07564906763),TRINITY_DN51587_c2_g4(-4.00074500133),TRINITY_DN51587_c2_g2(-1.56476482243),TRINITY_DN61229_c1_g6(-6.40457775169),TRINITY_DN67438_c1_g1(5.98617949608),TRINITY_DN59479_c0_g3(4.06669469495),TRINITY_DN53300_c3_g1(2.2240169134),TRINITY_DN63809_c1_g2(2.171…	TRINITY_DN50863_c0_g2(2.99560708384),TRINITY_DN50863_c0_g1(2.32194929611),TRINITY_DN65253_c1_g2(1.78045099955),TRINITY_DN54276_c1_g1(3.07564906763),TRINITY_DN51587_c2_g4(-4.00074500133),TRINITY_DN51587_c2_g2(-1.56476482243),TRINITY_DN61229_c1_g6(-6.40457775169),TRINITY_DN67438_c1_g1(5.98617949608),TRINITY_DN59479_c0_g3(4.06669469495),TRINITY_DN53300_c3_g1(2.2240169134),TRINITY_DN63809_c1_g2(2.171…
ko00030	Pentose phosphate pathway	66/3297	408/23270	0.135903202	0.37285873	TRINITY_DN86606_c0_g1(-11.8582711632),TRINITY_DN61718_c0_g1(1.49982406948),TRINITY_DN64407_c2_g1(4.30959159607),TRINITY_DN53815_c0_g1(2.16603477166),TRINITY_DN68010_c0_g1(4.91522407396),TRINITY_DN51016_c0_g1(-1.3575520723),TRINITY_DN48061_c1_g3(-2.81093707954),TRINITY_DN55027_c2_g1(5.13254567399),TRINITY_DN49497_c2_g5(-4.20824937998),TRINITY_DN49497_c2_g8(-4.45854136359),TRINITY_DN59722_c2_g4(2.8…	TRINITY_DN86606_c0_g1(-11.8582711632),TRINITY_DN61718_c0_g1(1.49982406948),TRINITY_DN64407_c2_g1(4.30959159607),TRINITY_DN53815_c0_g1(2.16603477166),TRINITY_DN68010_c0_g1(4.91522407396),TRINITY_DN51016_c0_g1(-1.3575520723),TRINITY_DN48061_c1_g3(-2.81093707954),TRINITY_DN55027_c2_g1(5.13254567399),TRINITY_DN49497_c2_g5(-4.20824937998),TRINITY_DN49497_c2_g8(-4.45854136359),TRINITY_DN59722_c2_g4(2.8…
ko04625	C-type lectin receptor signaling pathway	18/3297	97/23270	0.137480875	0.37321678	TRINITY_DN50863_c0_g2(2.99560708384),TRINITY_DN50863_c0_g1(2.32194929611),TRINITY_DN48316_c0_g1(4.24755049149),TRINITY_DN54276_c1_g1(3.07564906763),TRINITY_DN51587_c2_g4(-4.00074500133),TRINITY_DN51587_c2_g2(-1.56476482243),TRINITY_DN55283_c0_g1(-1.5399010136),TRINITY_DN67438_c1_g1(5.98617949608),TRINITY_DN63809_c1_g2(2.17182268156),TRINITY_DN63809_c1_g1(1.8268255185),TRINITY_DN53961_c0_g4(6.7224…	TRINITY_DN50863_c0_g2(2.99560708384),TRINITY_DN50863_c0_g1(2.32194929611),TRINITY_DN48316_c0_g1(4.24755049149),TRINITY_DN54276_c1_g1(3.07564906763),TRINITY_DN51587_c2_g4(-4.00074500133),TRINITY_DN51587_c2_g2(-1.56476482243),TRINITY_DN55283_c0_g1(-1.5399010136),TRINITY_DN67438_c1_g1(5.98617949608),TRINITY_DN63809_c1_g2(2.17182268156),TRINITY_DN63809_c1_g1(1.8268255185),TRINITY_DN53961_c0_g4(6.7224…
ko04624	Toll and Imd signaling pathway	27/3297	155/23270	0.147416891	0.396021252	TRINITY_DN66372_c0_g2(-1.397190619),TRINITY_DN65173_c1_g1(3.80142447199),TRINITY_DN66705_c3_g3(-4.23705553139),TRINITY_DN58904_c1_g2(6.22691428981),TRINITY_DN58904_c1_g3(4.80278384127),TRINITY_DN54590_c3_g3(-4.25301497864),TRINITY_DN61955_c0_g2(3.83643897653),TRINITY_DN62464_c1_g1(-2.54326943797),TRINITY_DN59671_c0_g2(1.53112771204),TRINITY_DN63279_c1_g5(2.5497547445),TRINITY_DN45659_c0_g1(-12.36…	TRINITY_DN66372_c0_g2(-1.397190619),TRINITY_DN65173_c1_g1(3.80142447199),TRINITY_DN66705_c3_g3(-4.23705553139),TRINITY_DN58904_c1_g2(6.22691428981),TRINITY_DN58904_c1_g3(4.80278384127),TRINITY_DN54590_c3_g3(-4.25301497864),TRINITY_DN61955_c0_g2(3.83643897653),TRINITY_DN62464_c1_g1(-2.54326943797),TRINITY_DN59671_c0_g2(1.53112771204),TRINITY_DN63279_c1_g5(2.5497547445),TRINITY_DN45659_c0_g1(-12.36…
ko00760	Nicotinate and nicotinamide metabolism	17/3297	92/23270	0.149771392	0.398198492	TRINITY_DN54530_c1_g1(4.57180504255),TRINITY_DN60222_c0_g2(2.55169208602),TRINITY_DN59820_c0_g1(2.14366390048),TRINITY_DN67881_c1_g2(2.11158886396),TRINITY_DN44612_c0_g1(-12.9650453154),TRINITY_DN62730_c0_g1(2.19158314422),TRINITY_DN62730_c0_g2(2.20192500121),TRINITY_DN46283_c0_g1(3.39693947891),TRINITY_DN57249_c5_g1(-12.415210077),TRINITY_DN65169_c1_g1(-3.14183481133),TRINITY_DN63509_c0_g2(-1.83…	TRINITY_DN54530_c1_g1(4.57180504255),TRINITY_DN60222_c0_g2(2.55169208602),TRINITY_DN59820_c0_g1(2.14366390048),TRINITY_DN67881_c1_g2(2.11158886396),TRINITY_DN44612_c0_g1(-12.9650453154),TRINITY_DN62730_c0_g1(2.19158314422),TRINITY_DN62730_c0_g2(2.20192500121),TRINITY_DN46283_c0_g1(3.39693947891),TRINITY_DN57249_c5_g1(-12.415210077),TRINITY_DN65169_c1_g1(-3.14183481133),TRINITY_DN63509_c0_g2(-1.83…
ko04727	GABAergic synapse	27/3297	156/23270	0.155432363	0.409032535	TRINITY_DN52482_c0_g1(1.80547494848),TRINITY_DN51529_c0_g1(6.63128740629),TRINITY_DN57465_c3_g1(-1.47110277648),TRINITY_DN62564_c1_g3(5.55704985523),TRINITY_DN60633_c0_g2(-1.55179630276),TRINITY_DN60633_c0_g1(-1.72833912508),TRINITY_DN54183_c0_g1(8.92777240394),TRINITY_DN62191_c0_g2(2.43781762137),TRINITY_DN45567_c0_g2(-12.7161170874),TRINITY_DN62355_c0_g2(6.88661545053),TRINITY_DN56523_c2_g1(-2.…	TRINITY_DN52482_c0_g1(1.80547494848),TRINITY_DN51529_c0_g1(6.63128740629),TRINITY_DN57465_c3_g1(-1.47110277648),TRINITY_DN62564_c1_g3(5.55704985523),TRINITY_DN60633_c0_g2(-1.55179630276),TRINITY_DN60633_c0_g1(-1.72833912508),TRINITY_DN54183_c0_g1(8.92777240394),TRINITY_DN62191_c0_g2(2.43781762137),TRINITY_DN45567_c0_g2(-12.7161170874),TRINITY_DN62355_c0_g2(6.88661545053),TRINITY_DN56523_c2_g1(-2.…
ko00405	Phenazine biosynthesis	3/3297	10/23270	0.158648038	0.413277717	TRINITY_DN63735_c1_g3(2.60493548121),TRINITY_DN56233_c0_g2(12.3871951277),TRINITY_DN58835_c0_g1(2.13567219452)	TRINITY_DN63735_c1_g3(2.60493548121),TRINITY_DN56233_c0_g2(12.3871951277),TRINITY_DN58835_c0_g1(2.13567219452)
ko04744	Phototransduction	8/3297	38/23270	0.16087411	0.414885863	TRINITY_DN50863_c0_g2(2.99560708384),TRINITY_DN50863_c0_g1(2.32194929611),TRINITY_DN54276_c1_g1(3.07564906763),TRINITY_DN51587_c2_g4(-4.00074500133),TRINITY_DN51587_c2_g2(-1.56476482243),TRINITY_DN67438_c1_g1(5.98617949608),TRINITY_DN53961_c0_g4(6.72249885601),TRINITY_DN56954_c2_g1(3.11677992136)	TRINITY_DN50863_c0_g2(2.99560708384),TRINITY_DN50863_c0_g1(2.32194929611),TRINITY_DN54276_c1_g1(3.07564906763),TRINITY_DN51587_c2_g4(-4.00074500133),TRINITY_DN51587_c2_g2(-1.56476482243),TRINITY_DN67438_c1_g1(5.98617949608),TRINITY_DN53961_c0_g4(6.72249885601),TRINITY_DN56954_c2_g1(3.11677992136)
ko04922	Glucagon signaling pathway	62/3297	389/23270	0.173983684	0.444252242	TRINITY_DN50863_c0_g2(2.99560708384),TRINITY_DN50863_c0_g1(2.32194929611),TRINITY_DN67888_c1_g1(2.96313770679),TRINITY_DN60547_c0_g1(1.42748439914),TRINITY_DN49511_c0_g1(-12.1875799251),TRINITY_DN52965_c0_g1(2.32895278152),TRINITY_DN64407_c2_g1(4.30959159607),TRINITY_DN60891_c0_g1(-1.46929849813),TRINITY_DN68010_c0_g1(4.91522407396),TRINITY_DN48316_c0_g1(4.24755049149),TRINITY_DN63232_c4_g1(-1.85…	TRINITY_DN50863_c0_g2(2.99560708384),TRINITY_DN50863_c0_g1(2.32194929611),TRINITY_DN67888_c1_g1(2.96313770679),TRINITY_DN60547_c0_g1(1.42748439914),TRINITY_DN49511_c0_g1(-12.1875799251),TRINITY_DN52965_c0_g1(2.32895278152),TRINITY_DN64407_c2_g1(4.30959159607),TRINITY_DN60891_c0_g1(-1.46929849813),TRINITY_DN68010_c0_g1(4.91522407396),TRINITY_DN48316_c0_g1(4.24755049149),TRINITY_DN63232_c4_g1(-1.85…
ko00900	Terpenoid backbone biosynthesis	30/3297	178/23270	0.176738853	0.445152333	TRINITY_DN64184_c0_g2(1.58228571786),TRINITY_DN67176_c1_g3(5.08750204995),TRINITY_DN61081_c1_g1(1.23135546657),TRINITY_DN61081_c1_g2(3.5903725605),TRINITY_DN65083_c0_g1(-1.72127672162),TRINITY_DN63591_c0_g3(3.42181599815),TRINITY_DN63591_c0_g1(2.68973228416),TRINITY_DN52470_c1_g1(-2.40749035672),TRINITY_DN57919_c0_g1(1.96345945148),TRINITY_DN64399_c0_g1(2.61309346584),TRINITY_DN57863_c1_g2(3.5462…	TRINITY_DN64184_c0_g2(1.58228571786),TRINITY_DN67176_c1_g3(5.08750204995),TRINITY_DN61081_c1_g1(1.23135546657),TRINITY_DN61081_c1_g2(3.5903725605),TRINITY_DN65083_c0_g1(-1.72127672162),TRINITY_DN63591_c0_g3(3.42181599815),TRINITY_DN63591_c0_g1(2.68973228416),TRINITY_DN52470_c1_g1(-2.40749035672),TRINITY_DN57919_c0_g1(1.96345945148),TRINITY_DN64399_c0_g1(2.61309346584),TRINITY_DN57863_c1_g2(3.5462…
ko04720	Long-term potentiation	21/3297	120/23270	0.177788391	0.445152333	TRINITY_DN50863_c0_g2(2.99560708384),TRINITY_DN50863_c0_g1(2.32194929611),TRINITY_DN26281_c0_g1(-13.1006656238),TRINITY_DN48316_c0_g1(4.24755049149),TRINITY_DN54276_c1_g1(3.07564906763),TRINITY_DN51587_c2_g4(-4.00074500133),TRINITY_DN51587_c2_g2(-1.56476482243),TRINITY_DN55283_c0_g1(-1.5399010136),TRINITY_DN67438_c1_g1(5.98617949608),TRINITY_DN63809_c1_g2(2.17182268156),TRINITY_DN63809_c1_g1(1.82…	TRINITY_DN50863_c0_g2(2.99560708384),TRINITY_DN50863_c0_g1(2.32194929611),TRINITY_DN26281_c0_g1(-13.1006656238),TRINITY_DN48316_c0_g1(4.24755049149),TRINITY_DN54276_c1_g1(3.07564906763),TRINITY_DN51587_c2_g4(-4.00074500133),TRINITY_DN51587_c2_g2(-1.56476482243),TRINITY_DN55283_c0_g1(-1.5399010136),TRINITY_DN67438_c1_g1(5.98617949608),TRINITY_DN63809_c1_g2(2.17182268156),TRINITY_DN63809_c1_g1(1.82…
ko04810	Regulation of actin cytoskeleton	44/3297	272/23270	0.191296673	0.474333836	TRINITY_DN66832_c1_g1(3.61881318831),TRINITY_DN51664_c0_g1(4.34031707268),TRINITY_DN46052_c0_g1(2.98406970117),TRINITY_DN58936_c0_g1(4.49661115432),TRINITY_DN51672_c1_g4(-12.8263141098),TRINITY_DN51672_c1_g2(-1.84307179142),TRINITY_DN55268_c0_g1(3.6693935276),TRINITY_DN26281_c0_g1(-13.1006656238),TRINITY_DN52956_c2_g1(1.8270794968),TRINITY_DN47597_c0_g1(13.2394264855),TRINITY_DN67803_c1_g1(3.5188…	TRINITY_DN66832_c1_g1(3.61881318831),TRINITY_DN51664_c0_g1(4.34031707268),TRINITY_DN46052_c0_g1(2.98406970117),TRINITY_DN58936_c0_g1(4.49661115432),TRINITY_DN51672_c1_g4(-12.8263141098),TRINITY_DN51672_c1_g2(-1.84307179142),TRINITY_DN55268_c0_g1(3.6693935276),TRINITY_DN26281_c0_g1(-13.1006656238),TRINITY_DN52956_c2_g1(1.8270794968),TRINITY_DN47597_c0_g1(13.2394264855),TRINITY_DN67803_c1_g1(3.5188…
ko04658	Th1 and Th2 cell differentiation	10/3297	52/23270	0.193901996	0.474333836	TRINITY_DN48316_c0_g1(4.24755049149),TRINITY_DN55283_c0_g1(-1.5399010136),TRINITY_DN63809_c1_g2(2.17182268156),TRINITY_DN63809_c1_g1(1.8268255185),TRINITY_DN54017_c0_g2(-1.22721344213),TRINITY_DN63809_c0_g1(2.57160075176),TRINITY_DN66814_c1_g2(3.60775819962),TRINITY_DN58208_c0_g2(1.63188749436),TRINITY_DN67885_c1_g3(4.01933738498),TRINITY_DN57660_c1_g1(1.67621580731)	TRINITY_DN48316_c0_g1(4.24755049149),TRINITY_DN55283_c0_g1(-1.5399010136),TRINITY_DN63809_c1_g2(2.17182268156),TRINITY_DN63809_c1_g1(1.8268255185),TRINITY_DN54017_c0_g2(-1.22721344213),TRINITY_DN63809_c0_g1(2.57160075176),TRINITY_DN66814_c1_g2(3.60775819962),TRINITY_DN58208_c0_g2(1.63188749436),TRINITY_DN67885_c1_g3(4.01933738498),TRINITY_DN57660_c1_g1(1.67621580731)
ko04924	Renin secretion	14/3297	77/23270	0.194960887	0.474333836	TRINITY_DN50863_c0_g2(2.99560708384),TRINITY_DN50863_c0_g1(2.32194929611),TRINITY_DN48316_c0_g1(4.24755049149),TRINITY_DN54276_c1_g1(3.07564906763),TRINITY_DN51587_c2_g4(-4.00074500133),TRINITY_DN51587_c2_g2(-1.56476482243),TRINITY_DN55283_c0_g1(-1.5399010136),TRINITY_DN67438_c1_g1(5.98617949608),TRINITY_DN53961_c0_g4(6.72249885601),TRINITY_DN54017_c0_g2(-1.22721344213),TRINITY_DN66814_c1_g2(3.60…	TRINITY_DN50863_c0_g2(2.99560708384),TRINITY_DN50863_c0_g1(2.32194929611),TRINITY_DN48316_c0_g1(4.24755049149),TRINITY_DN54276_c1_g1(3.07564906763),TRINITY_DN51587_c2_g4(-4.00074500133),TRINITY_DN51587_c2_g2(-1.56476482243),TRINITY_DN55283_c0_g1(-1.5399010136),TRINITY_DN67438_c1_g1(5.98617949608),TRINITY_DN53961_c0_g4(6.72249885601),TRINITY_DN54017_c0_g2(-1.22721344213),TRINITY_DN66814_c1_g2(3.60…
ko04742	Taste transduction	2/3297	6/23270	0.204137838	0.492019383	TRINITY_DN63361_c0_g1(3.2694119584),TRINITY_DN63361_c0_g2(2.9123610732)	TRINITY_DN63361_c0_g1(3.2694119584),TRINITY_DN63361_c0_g2(2.9123610732)
ko04745	Phototransduction - fly	13/3297	72/23270	0.213455796	0.509714132	TRINITY_DN50863_c0_g2(2.99560708384),TRINITY_DN50863_c0_g1(2.32194929611),TRINITY_DN51672_c1_g4(-12.8263141098),TRINITY_DN51672_c1_g2(-1.84307179142),TRINITY_DN54276_c1_g1(3.07564906763),TRINITY_DN51587_c2_g4(-4.00074500133),TRINITY_DN51587_c2_g2(-1.56476482243),TRINITY_DN55344_c1_g3(-13.0440952347),TRINITY_DN67438_c1_g1(5.98617949608),TRINITY_DN53961_c0_g4(6.72249885601),TRINITY_DN53671_c0_g3(-1…	TRINITY_DN50863_c0_g2(2.99560708384),TRINITY_DN50863_c0_g1(2.32194929611),TRINITY_DN51672_c1_g4(-12.8263141098),TRINITY_DN51672_c1_g2(-1.84307179142),TRINITY_DN54276_c1_g1(3.07564906763),TRINITY_DN51587_c2_g4(-4.00074500133),TRINITY_DN51587_c2_g2(-1.56476482243),TRINITY_DN55344_c1_g3(-13.0440952347),TRINITY_DN67438_c1_g1(5.98617949608),TRINITY_DN53961_c0_g4(6.72249885601),TRINITY_DN53671_c0_g3(-1…
ko00280	Valine, leucine and isoleucine degradation	79/3297	513/23270	0.226292205	0.53534678	TRINITY_DN66101_c1_g1(1.62302212706),TRINITY_DN57758_c5_g1(-12.1465591299),TRINITY_DN57758_c5_g2(1.390722777),TRINITY_DN55009_c4_g1(-4.36543218734),TRINITY_DN55009_c4_g2(-11.7735266214),TRINITY_DN57758_c5_g3(-3.64169301664),TRINITY_DN57758_c5_g6(13.0479784126),TRINITY_DN60612_c1_g1(1.59456629633),TRINITY_DN55009_c2_g1(-5.17438507216),TRINITY_DN48520_c0_g3(-12.8446484948),TRINITY_DN47201_c1_g4(-5.…	TRINITY_DN66101_c1_g1(1.62302212706),TRINITY_DN57758_c5_g1(-12.1465591299),TRINITY_DN57758_c5_g2(1.390722777),TRINITY_DN55009_c4_g1(-4.36543218734),TRINITY_DN55009_c4_g2(-11.7735266214),TRINITY_DN57758_c5_g3(-3.64169301664),TRINITY_DN57758_c5_g6(13.0479784126),TRINITY_DN60612_c1_g1(1.59456629633),TRINITY_DN55009_c2_g1(-5.17438507216),TRINITY_DN48520_c0_g3(-12.8446484948),TRINITY_DN47201_c1_g4(-5.…
ko04650	Natural killer cell mediated cytotoxicity	13/3297	73/23270	0.22834179	0.53534678	TRINITY_DN58936_c0_g1(4.49661115432),TRINITY_DN55268_c0_g1(3.6693935276),TRINITY_DN48316_c0_g1(4.24755049149),TRINITY_DN55283_c0_g1(-1.5399010136),TRINITY_DN60902_c0_g3(1.75160001598),TRINITY_DN63809_c1_g2(2.17182268156),TRINITY_DN63809_c1_g1(1.8268255185),TRINITY_DN54017_c0_g2(-1.22721344213),TRINITY_DN63809_c0_g1(2.57160075176),TRINITY_DN66814_c1_g2(3.60775819962),TRINITY_DN58208_c0_g2(1.631887…	TRINITY_DN58936_c0_g1(4.49661115432),TRINITY_DN55268_c0_g1(3.6693935276),TRINITY_DN48316_c0_g1(4.24755049149),TRINITY_DN55283_c0_g1(-1.5399010136),TRINITY_DN60902_c0_g3(1.75160001598),TRINITY_DN63809_c1_g2(2.17182268156),TRINITY_DN63809_c1_g1(1.8268255185),TRINITY_DN54017_c0_g2(-1.22721344213),TRINITY_DN63809_c0_g1(2.57160075176),TRINITY_DN66814_c1_g2(3.60775819962),TRINITY_DN58208_c0_g2(1.631887…
ko04145	Phagosome	69/3297	446/23270	0.231088929	0.536324093	TRINITY_DN66832_c1_g1(3.61881318831),TRINITY_DN65648_c1_g2(2.907256576),TRINITY_DN58936_c0_g1(4.49661115432),TRINITY_DN98375_c0_g1(-11.8671937819),TRINITY_DN55180_c0_g1(1.81083343539),TRINITY_DN51672_c1_g4(-12.8263141098),TRINITY_DN51672_c1_g2(-1.84307179142),TRINITY_DN55750_c2_g3(4.5323695666),TRINITY_DN55750_c2_g1(5.38334287037),TRINITY_DN36075_c0_g3(-11.9207895185),TRINITY_DN55268_c0_g1(3.6693…	TRINITY_DN66832_c1_g1(3.61881318831),TRINITY_DN65648_c1_g2(2.907256576),TRINITY_DN58936_c0_g1(4.49661115432),TRINITY_DN98375_c0_g1(-11.8671937819),TRINITY_DN55180_c0_g1(1.81083343539),TRINITY_DN51672_c1_g4(-12.8263141098),TRINITY_DN51672_c1_g2(-1.84307179142),TRINITY_DN55750_c2_g3(4.5323695666),TRINITY_DN55750_c2_g1(5.38334287037),TRINITY_DN36075_c0_g3(-11.9207895185),TRINITY_DN55268_c0_g1(3.6693…
ko04977	Vitamin digestion and absorption	9/3297	48/23270	0.232917892	0.536324093	TRINITY_DN66479_c0_g2(-3.44490647837),TRINITY_DN66479_c0_g1(-3.8443000128),TRINITY_DN61929_c0_g1(5.0248941223),TRINITY_DN67711_c2_g2(1.92939458541),TRINITY_DN57433_c1_g2(4.23641957005),TRINITY_DN54525_c0_g1(5.94417574897),TRINITY_DN53193_c0_g2(3.60394516347),TRINITY_DN66472_c0_g2(1.58385970813),TRINITY_DN67711_c1_g1(3.21890867464)	TRINITY_DN66479_c0_g2(-3.44490647837),TRINITY_DN66479_c0_g1(-3.8443000128),TRINITY_DN61929_c0_g1(5.0248941223),TRINITY_DN67711_c2_g2(1.92939458541),TRINITY_DN57433_c1_g2(4.23641957005),TRINITY_DN54525_c0_g1(5.94417574897),TRINITY_DN53193_c0_g2(3.60394516347),TRINITY_DN66472_c0_g2(1.58385970813),TRINITY_DN67711_c1_g1(3.21890867464)
ko04740	Olfactory transduction	8/3297	42/23270	0.237487865	0.542007702	TRINITY_DN50863_c0_g2(2.99560708384),TRINITY_DN50863_c0_g1(2.32194929611),TRINITY_DN54276_c1_g1(3.07564906763),TRINITY_DN51587_c2_g4(-4.00074500133),TRINITY_DN51587_c2_g2(-1.56476482243),TRINITY_DN67438_c1_g1(5.98617949608),TRINITY_DN53961_c0_g4(6.72249885601),TRINITY_DN56954_c2_g1(3.11677992136)	TRINITY_DN50863_c0_g2(2.99560708384),TRINITY_DN50863_c0_g1(2.32194929611),TRINITY_DN54276_c1_g1(3.07564906763),TRINITY_DN51587_c2_g4(-4.00074500133),TRINITY_DN51587_c2_g2(-1.56476482243),TRINITY_DN67438_c1_g1(5.98617949608),TRINITY_DN53961_c0_g4(6.72249885601),TRINITY_DN56954_c2_g1(3.11677992136)
ko04010	MAPK signaling pathway	55/3297	353/23270	0.242225734	0.545870851	TRINITY_DN66372_c0_g2(-1.397190619),TRINITY_DN50990_c1_g1(-5.48749860874),TRINITY_DN43817_c1_g1(-5.11253234711),TRINITY_DN58936_c0_g1(4.49661115432),TRINITY_DN55638_c1_g1(-1.37319956369),TRINITY_DN55638_c1_g2(-1.07167672992),TRINITY_DN51201_c0_g1(-2.08824934279),TRINITY_DN65173_c1_g1(3.80142447199),TRINITY_DN55268_c0_g1(3.6693935276),TRINITY_DN66705_c3_g3(-4.23705553139),TRINITY_DN48316_c0_g1(4.2…	TRINITY_DN66372_c0_g2(-1.397190619),TRINITY_DN50990_c1_g1(-5.48749860874),TRINITY_DN43817_c1_g1(-5.11253234711),TRINITY_DN58936_c0_g1(4.49661115432),TRINITY_DN55638_c1_g1(-1.37319956369),TRINITY_DN55638_c1_g2(-1.07167672992),TRINITY_DN51201_c0_g1(-2.08824934279),TRINITY_DN65173_c1_g1(3.80142447199),TRINITY_DN55268_c0_g1(3.6693935276),TRINITY_DN66705_c3_g3(-4.23705553139),TRINITY_DN48316_c0_g1(4.2…
ko03450	Non-homologous end-joining	5/3297	24/23270	0.246565868	0.545870851	TRINITY_DN66721_c1_g1(4.18375777463),TRINITY_DN56559_c1_g1(2.44053914996),TRINITY_DN66634_c0_g2(2.08535925526),TRINITY_DN54951_c3_g2(1.95496512207),TRINITY_DN58730_c0_g2(2.34806125412)	TRINITY_DN66721_c1_g1(4.18375777463),TRINITY_DN56559_c1_g1(2.44053914996),TRINITY_DN66634_c0_g2(2.08535925526),TRINITY_DN54951_c3_g2(1.95496512207),TRINITY_DN58730_c0_g2(2.34806125412)
ko00052	Galactose metabolism	54/3297	347/23270	0.247538632	0.545870851	TRINITY_DN67983_c0_g1(-1.25371351524),TRINITY_DN35716_c0_g1(-13.2773939611),TRINITY_DN64407_c2_g1(4.30959159607),TRINITY_DN34416_c0_g1(-13.6717374963),TRINITY_DN65484_c0_g1(3.28409017906),TRINITY_DN59434_c1_g2(-1.01296975881),TRINITY_DN68010_c0_g1(4.91522407396),TRINITY_DN55027_c2_g1(5.13254567399),TRINITY_DN47461_c0_g1(-11.5330998108),TRINITY_DN47461_c0_g2(-12.2836575225),TRINITY_DN62931_c0_g1(2…	TRINITY_DN67983_c0_g1(-1.25371351524),TRINITY_DN35716_c0_g1(-13.2773939611),TRINITY_DN64407_c2_g1(4.30959159607),TRINITY_DN34416_c0_g1(-13.6717374963),TRINITY_DN65484_c0_g1(3.28409017906),TRINITY_DN59434_c1_g2(-1.01296975881),TRINITY_DN68010_c0_g1(4.91522407396),TRINITY_DN55027_c2_g1(5.13254567399),TRINITY_DN47461_c0_g1(-11.5330998108),TRINITY_DN47461_c0_g2(-12.2836575225),TRINITY_DN62931_c0_g1(2…
ko04150	mTOR signaling pathway	50/3297	320/23270	0.247647123	0.545870851	TRINITY_DN63072_c1_g1(2.03490842338),TRINITY_DN65648_c1_g2(2.907256576),TRINITY_DN55180_c0_g1(1.81083343539),TRINITY_DN53064_c0_g3(-2.75905403611),TRINITY_DN55358_c0_g1(2.31970458154),TRINITY_DN36075_c0_g3(-11.9207895185),TRINITY_DN52965_c0_g1(2.32895278152),TRINITY_DN56624_c0_g1(2.32441972727),TRINITY_DN57294_c0_g2(2.48519723433),TRINITY_DN27888_c0_g1(-11.6094888873),TRINITY_DN63232_c4_g1(-1.859…	TRINITY_DN63072_c1_g1(2.03490842338),TRINITY_DN65648_c1_g2(2.907256576),TRINITY_DN55180_c0_g1(1.81083343539),TRINITY_DN53064_c0_g3(-2.75905403611),TRINITY_DN55358_c0_g1(2.31970458154),TRINITY_DN36075_c0_g3(-11.9207895185),TRINITY_DN52965_c0_g1(2.32895278152),TRINITY_DN56624_c0_g1(2.32441972727),TRINITY_DN57294_c0_g2(2.48519723433),TRINITY_DN27888_c0_g1(-11.6094888873),TRINITY_DN63232_c4_g1(-1.859…
ko00562	Inositol phosphate metabolism	35/3297	220/23270	0.254646712	0.556542769	TRINITY_DN66832_c1_g1(3.61881318831),TRINITY_DN47201_c1_g4(-5.59249486777),TRINITY_DN61013_c3_g1(4.25695179661),TRINITY_DN67803_c1_g1(3.51882078006),TRINITY_DN67803_c1_g2(3.05952598701),TRINITY_DN67803_c1_g3(2.92825622761),TRINITY_DN62650_c1_g2(-1.03892874474),TRINITY_DN62650_c1_g5(-1.03965138791),TRINITY_DN63319_c0_g1(2.36771158623),TRINITY_DN66254_c1_g1(3.50027019319),TRINITY_DN67523_c0_g2(2.87…	TRINITY_DN66832_c1_g1(3.61881318831),TRINITY_DN47201_c1_g4(-5.59249486777),TRINITY_DN61013_c3_g1(4.25695179661),TRINITY_DN67803_c1_g1(3.51882078006),TRINITY_DN67803_c1_g2(3.05952598701),TRINITY_DN67803_c1_g3(2.92825622761),TRINITY_DN62650_c1_g2(-1.03892874474),TRINITY_DN62650_c1_g5(-1.03965138791),TRINITY_DN63319_c0_g1(2.36771158623),TRINITY_DN66254_c1_g1(3.50027019319),TRINITY_DN67523_c0_g2(2.87…
ko00942	Anthocyanin biosynthesis	1/3297	2/23270	0.263299853	0.570618877	TRINITY_DN58132_c0_g2(2.31414008586)	TRINITY_DN58132_c0_g2(2.31414008586)
ko03410	Base excision repair	15/3297	89/23270	0.274392566	0.586436585	TRINITY_DN51876_c0_g1(8.5194779955),TRINITY_DN58746_c0_g2(3.43332683384),TRINITY_DN58746_c0_g1(3.39027395018),TRINITY_DN62010_c0_g3(2.09982393438),TRINITY_DN47775_c0_g1(4.38006250395),TRINITY_DN34947_c0_g1(11.5581942778),TRINITY_DN59140_c0_g1(3.10954532952),TRINITY_DN58730_c0_g2(2.34806125412),TRINITY_DN62945_c0_g1(2.46727917545),TRINITY_DN61768_c0_g2(2.10666016833),TRINITY_DN54917_c0_g2(2.205883…	TRINITY_DN51876_c0_g1(8.5194779955),TRINITY_DN58746_c0_g2(3.43332683384),TRINITY_DN58746_c0_g1(3.39027395018),TRINITY_DN62010_c0_g3(2.09982393438),TRINITY_DN47775_c0_g1(4.38006250395),TRINITY_DN34947_c0_g1(11.5581942778),TRINITY_DN59140_c0_g1(3.10954532952),TRINITY_DN58730_c0_g2(2.34806125412),TRINITY_DN62945_c0_g1(2.46727917545),TRINITY_DN61768_c0_g2(2.10666016833),TRINITY_DN54917_c0_g2(2.205883…
ko04711	Circadian rhythm - fly	5/3297	25/23270	0.275146471	0.586436585	TRINITY_DN66662_c0_g1(2.01045836695),TRINITY_DN56532_c2_g1(1.94953310797),TRINITY_DN56316_c0_g2(2.03376089281),TRINITY_DN66662_c1_g1(1.35280619902),TRINITY_DN57332_c2_g2(1.72227967635)	TRINITY_DN66662_c0_g1(2.01045836695),TRINITY_DN56532_c2_g1(1.94953310797),TRINITY_DN56316_c0_g2(2.03376089281),TRINITY_DN66662_c1_g1(1.35280619902),TRINITY_DN57332_c2_g2(1.72227967635)
ko04071	Sphingolipid signaling pathway	45/3297	292/23270	0.293797805	0.621056621	TRINITY_DN61548_c2_g2(-13.1534844764),TRINITY_DN9737_c0_g1(-12.7982658993),TRINITY_DN58936_c0_g1(4.49661115432),TRINITY_DN66479_c0_g2(-3.44490647837),TRINITY_DN66479_c0_g1(-3.8443000128),TRINITY_DN55268_c0_g1(3.6693935276),TRINITY_DN63479_c1_g1(2.39420485703),TRINITY_DN61229_c1_g6(-6.40457775169),TRINITY_DN44229_c0_g1(-11.0163739748),TRINITY_DN66155_c0_g2(2.8916599121),TRINITY_DN66155_c0_g3(3.275…	TRINITY_DN61548_c2_g2(-13.1534844764),TRINITY_DN9737_c0_g1(-12.7982658993),TRINITY_DN58936_c0_g1(4.49661115432),TRINITY_DN66479_c0_g2(-3.44490647837),TRINITY_DN66479_c0_g1(-3.8443000128),TRINITY_DN55268_c0_g1(3.6693935276),TRINITY_DN63479_c1_g1(2.39420485703),TRINITY_DN61229_c1_g6(-6.40457775169),TRINITY_DN44229_c0_g1(-11.0163739748),TRINITY_DN66155_c0_g2(2.8916599121),TRINITY_DN66155_c0_g3(3.275…
ko04320	Dorso-ventral axis formation	5/3297	26/23270	0.304352382	0.632990948	TRINITY_DN63809_c1_g2(2.17182268156),TRINITY_DN63809_c1_g1(1.8268255185),TRINITY_DN63809_c0_g1(2.57160075176),TRINITY_DN67885_c1_g3(4.01933738498),TRINITY_DN57660_c1_g1(1.67621580731)	TRINITY_DN63809_c1_g2(2.17182268156),TRINITY_DN63809_c1_g1(1.8268255185),TRINITY_DN63809_c0_g1(2.57160075176),TRINITY_DN67885_c1_g3(4.01933738498),TRINITY_DN57660_c1_g1(1.67621580731)
ko04392	Hippo signaling pathway - multiple species	5/3297	26/23270	0.304352382	0.632990948	TRINITY_DN66662_c0_g1(2.01045836695),TRINITY_DN56532_c2_g1(1.94953310797),TRINITY_DN56316_c0_g2(2.03376089281),TRINITY_DN66662_c1_g1(1.35280619902),TRINITY_DN57332_c2_g2(1.72227967635)	TRINITY_DN66662_c0_g1(2.01045836695),TRINITY_DN56532_c2_g1(1.94953310797),TRINITY_DN56316_c0_g2(2.03376089281),TRINITY_DN66662_c1_g1(1.35280619902),TRINITY_DN57332_c2_g2(1.72227967635)
ko03030	DNA replication	22/3297	138/23270	0.308914555	0.636895344	TRINITY_DN50566_c0_g1(3.91670756118),TRINITY_DN33092_c0_g1(2.75818012899),TRINITY_DN52347_c0_g1(2.3279316635),TRINITY_DN64832_c1_g2(3.99376687621),TRINITY_DN47775_c0_g1(4.38006250395),TRINITY_DN53459_c0_g1(3.46122371474),TRINITY_DN54007_c0_g1(5.1979219319),TRINITY_DN34947_c0_g1(11.5581942778),TRINITY_DN62667_c0_g1(2.88584433479),TRINITY_DN61156_c3_g2(2.08872892413),TRINITY_DN62375_c0_g1(1.5716145…	TRINITY_DN50566_c0_g1(3.91670756118),TRINITY_DN33092_c0_g1(2.75818012899),TRINITY_DN52347_c0_g1(2.3279316635),TRINITY_DN64832_c1_g2(3.99376687621),TRINITY_DN47775_c0_g1(4.38006250395),TRINITY_DN53459_c0_g1(3.46122371474),TRINITY_DN54007_c0_g1(5.1979219319),TRINITY_DN34947_c0_g1(11.5581942778),TRINITY_DN62667_c0_g1(2.88584433479),TRINITY_DN61156_c3_g2(2.08872892413),TRINITY_DN62375_c0_g1(1.5716145…
ko04216	Ferroptosis	20/3297	125/23270	0.314222192	0.636895344	TRINITY_DN64724_c0_g2(2.65800745676),TRINITY_DN58667_c0_g1(1.98854645979),TRINITY_DN64724_c0_g1(2.77870932111),TRINITY_DN67358_c2_g4(3.35062250448),TRINITY_DN46962_c0_g1(2.13884545208),TRINITY_DN54500_c0_g2(-2.86553327373),TRINITY_DN44887_c0_g1(-11.6657357714),TRINITY_DN65941_c0_g1(3.5338910516),TRINITY_DN63072_c2_g1(1.75283546784),TRINITY_DN65941_c0_g3(3.53387360893),TRINITY_DN46919_c0_g3(-3.900…	TRINITY_DN64724_c0_g2(2.65800745676),TRINITY_DN58667_c0_g1(1.98854645979),TRINITY_DN64724_c0_g1(2.77870932111),TRINITY_DN67358_c2_g4(3.35062250448),TRINITY_DN46962_c0_g1(2.13884545208),TRINITY_DN54500_c0_g2(-2.86553327373),TRINITY_DN44887_c0_g1(-11.6657357714),TRINITY_DN65941_c0_g1(3.5338910516),TRINITY_DN63072_c2_g1(1.75283546784),TRINITY_DN65941_c0_g3(3.53387360893),TRINITY_DN46919_c0_g3(-3.900…
ko04066	HIF-1 signaling pathway	61/3297	404/23270	0.314921318	0.636895344	TRINITY_DN53064_c0_g3(-2.75905403611),TRINITY_DN64407_c2_g1(4.30959159607),TRINITY_DN67174_c0_g2(1.99000256435),TRINITY_DN40995_c1_g1(-12.4270465269),TRINITY_DN60891_c0_g1(-1.46929849813),TRINITY_DN62644_c2_g4(-1.93993298929),TRINITY_DN62644_c2_g2(-1.24400545693),TRINITY_DN62644_c2_g1(-1.50504922811),TRINITY_DN27888_c0_g1(-11.6094888873),TRINITY_DN68010_c0_g1(4.91522407396),TRINITY_DN51016_c0_g1(…	TRINITY_DN53064_c0_g3(-2.75905403611),TRINITY_DN64407_c2_g1(4.30959159607),TRINITY_DN67174_c0_g2(1.99000256435),TRINITY_DN40995_c1_g1(-12.4270465269),TRINITY_DN60891_c0_g1(-1.46929849813),TRINITY_DN62644_c2_g4(-1.93993298929),TRINITY_DN62644_c2_g2(-1.24400545693),TRINITY_DN62644_c2_g1(-1.50504922811),TRINITY_DN27888_c0_g1(-11.6094888873),TRINITY_DN68010_c0_g1(4.91522407396),TRINITY_DN51016_c0_g1(…
ko00901	Indole alkaloid biosynthesis	2/3297	8/23270	0.316446088	0.636895344	TRINITY_DN51456_c0_g1(6.51326880778),TRINITY_DN52272_c2_g2(5.89326055378)	TRINITY_DN51456_c0_g1(6.51326880778),TRINITY_DN52272_c2_g2(5.89326055378)
ko04917	Prolactin signaling pathway	12/3297	72/23270	0.318577651	0.636895344	TRINITY_DN61070_c0_g2(-3.14934387731),TRINITY_DN63809_c1_g2(2.17182268156),TRINITY_DN63809_c1_g1(1.8268255185),TRINITY_DN54110_c2_g1(-1.3458081881),TRINITY_DN61070_c0_g1(-3.25658414012),TRINITY_DN63680_c3_g4(3.42030890873),TRINITY_DN63809_c0_g1(2.57160075176),TRINITY_DN22360_c0_g1(-11.5005491291),TRINITY_DN54631_c3_g4(-1.93433912254),TRINITY_DN67885_c1_g3(4.01933738498),TRINITY_DN57660_c1_g1(1.67…	TRINITY_DN61070_c0_g2(-3.14934387731),TRINITY_DN63809_c1_g2(2.17182268156),TRINITY_DN63809_c1_g1(1.8268255185),TRINITY_DN54110_c2_g1(-1.3458081881),TRINITY_DN61070_c0_g1(-3.25658414012),TRINITY_DN63680_c3_g4(3.42030890873),TRINITY_DN63809_c0_g1(2.57160075176),TRINITY_DN22360_c0_g1(-11.5005491291),TRINITY_DN54631_c3_g4(-1.93433912254),TRINITY_DN67885_c1_g3(4.01933738498),TRINITY_DN57660_c1_g1(1.67…
ko00380	Tryptophan metabolism	78/3297	523/23270	0.328966792	0.646361807	TRINITY_DN57758_c5_g1(-12.1465591299),TRINITY_DN57758_c5_g2(1.390722777),TRINITY_DN55009_c4_g1(-4.36543218734),TRINITY_DN55009_c4_g2(-11.7735266214),TRINITY_DN57758_c5_g3(-3.64169301664),TRINITY_DN57758_c5_g6(13.0479784126),TRINITY_DN55009_c2_g1(-5.17438507216),TRINITY_DN65169_c2_g2(-3.97570443918),TRINITY_DN65169_c4_g3(-5.87048868826),TRINITY_DN49969_c1_g1(-12.6186500945),TRINITY_DN58086_c1_g1(-…	TRINITY_DN57758_c5_g1(-12.1465591299),TRINITY_DN57758_c5_g2(1.390722777),TRINITY_DN55009_c4_g1(-4.36543218734),TRINITY_DN55009_c4_g2(-11.7735266214),TRINITY_DN57758_c5_g3(-3.64169301664),TRINITY_DN57758_c5_g6(13.0479784126),TRINITY_DN55009_c2_g1(-5.17438507216),TRINITY_DN65169_c2_g2(-3.97570443918),TRINITY_DN65169_c4_g3(-5.87048868826),TRINITY_DN49969_c1_g1(-12.6186500945),TRINITY_DN58086_c1_g1(-…
ko04972	Pancreatic secretion	18/3297	113/23270	0.333826149	0.646361807	TRINITY_DN58936_c0_g1(4.49661115432),TRINITY_DN66850_c2_g1(2.53545691089),TRINITY_DN55268_c0_g1(3.6693935276),TRINITY_DN52990_c0_g1(2.26637598684),TRINITY_DN65274_c1_g1(-1.13745889334),TRINITY_DN62929_c1_g4(2.17158200877),TRINITY_DN60902_c0_g3(1.75160001598),TRINITY_DN56103_c0_g1(3.22003429893),TRINITY_DN55325_c2_g1(2.34057412477),TRINITY_DN60365_c1_g4(3.38985863045),TRINITY_DN60365_c1_g2(2.03382…	TRINITY_DN58936_c0_g1(4.49661115432),TRINITY_DN66850_c2_g1(2.53545691089),TRINITY_DN55268_c0_g1(3.6693935276),TRINITY_DN52990_c0_g1(2.26637598684),TRINITY_DN65274_c1_g1(-1.13745889334),TRINITY_DN62929_c1_g4(2.17158200877),TRINITY_DN60902_c0_g3(1.75160001598),TRINITY_DN56103_c0_g1(3.22003429893),TRINITY_DN55325_c2_g1(2.34057412477),TRINITY_DN60365_c1_g4(3.38985863045),TRINITY_DN60365_c1_g2(2.03382…
ko04215	Apoptosis - multiple species	5/3297	27/23270	0.333980018	0.646361807	TRINITY_DN50688_c2_g6(4.84599009425),TRINITY_DN50688_c2_g5(-1.93259002854),TRINITY_DN62023_c0_g1(1.63347832124),TRINITY_DN57458_c2_g1(2.85387286313),TRINITY_DN57458_c2_g3(2.82261723085)	TRINITY_DN50688_c2_g6(4.84599009425),TRINITY_DN50688_c2_g5(-1.93259002854),TRINITY_DN62023_c0_g1(1.63347832124),TRINITY_DN57458_c2_g1(2.85387286313),TRINITY_DN57458_c2_g3(2.82261723085)
ko00524	Neomycin, kanamycin and gentamicin biosynthesis	7/3297	40/23270	0.335840144	0.646361807	TRINITY_DN62931_c0_g1(2.92725220621),TRINITY_DN62408_c1_g1(3.15917655478),TRINITY_DN62408_c1_g2(2.81917556123),TRINITY_DN62408_c1_g3(5.45747115788),TRINITY_DN62408_c1_g4(3.8244755419),TRINITY_DN44481_c0_g1(-11.4658197555),TRINITY_DN45987_c0_g1(-6.00150622224)	TRINITY_DN62931_c0_g1(2.92725220621),TRINITY_DN62408_c1_g1(3.15917655478),TRINITY_DN62408_c1_g2(2.81917556123),TRINITY_DN62408_c1_g3(5.45747115788),TRINITY_DN62408_c1_g4(3.8244755419),TRINITY_DN44481_c0_g1(-11.4658197555),TRINITY_DN45987_c0_g1(-6.00150622224)
ko04115	p53 signaling pathway	15/3297	93/23270	0.335844319	0.646361807	TRINITY_DN50688_c2_g6(4.84599009425),TRINITY_DN50688_c2_g5(-1.93259002854),TRINITY_DN66010_c2_g1(2.77873019908),TRINITY_DN64271_c0_g1(2.03131831691),TRINITY_DN64109_c2_g2(2.38279341441),TRINITY_DN64109_c2_g1(2.32832877009),TRINITY_DN54184_c0_g1(1.87826195153),TRINITY_DN51133_c0_g1(2.42017754277),TRINITY_DN57458_c2_g1(2.85387286313),TRINITY_DN66010_c2_g2(2.13576705251),TRINITY_DN57458_c2_g3(2.8226…	TRINITY_DN50688_c2_g6(4.84599009425),TRINITY_DN50688_c2_g5(-1.93259002854),TRINITY_DN66010_c2_g1(2.77873019908),TRINITY_DN64271_c0_g1(2.03131831691),TRINITY_DN64109_c2_g2(2.38279341441),TRINITY_DN64109_c2_g1(2.32832877009),TRINITY_DN54184_c0_g1(1.87826195153),TRINITY_DN51133_c0_g1(2.42017754277),TRINITY_DN57458_c2_g1(2.85387286313),TRINITY_DN66010_c2_g2(2.13576705251),TRINITY_DN57458_c2_g3(2.8226…
ko04750	Inflammatory mediator regulation of TRP channels	11/3297	67/23270	0.348444613	0.656188041	TRINITY_DN50863_c0_g2(2.99560708384),TRINITY_DN50863_c0_g1(2.32194929611),TRINITY_DN26281_c0_g1(-13.1006656238),TRINITY_DN54276_c1_g1(3.07564906763),TRINITY_DN51587_c2_g4(-4.00074500133),TRINITY_DN51587_c2_g2(-1.56476482243),TRINITY_DN67438_c1_g1(5.98617949608),TRINITY_DN53961_c0_g4(6.72249885601),TRINITY_DN62206_c3_g2(4.74649003209),TRINITY_DN48558_c0_g1(-12.3104810966),TRINITY_DN56954_c2_g1(3.1…	TRINITY_DN50863_c0_g2(2.99560708384),TRINITY_DN50863_c0_g1(2.32194929611),TRINITY_DN26281_c0_g1(-13.1006656238),TRINITY_DN54276_c1_g1(3.07564906763),TRINITY_DN51587_c2_g4(-4.00074500133),TRINITY_DN51587_c2_g2(-1.56476482243),TRINITY_DN67438_c1_g1(5.98617949608),TRINITY_DN53961_c0_g4(6.72249885601),TRINITY_DN62206_c3_g2(4.74649003209),TRINITY_DN48558_c0_g1(-12.3104810966),TRINITY_DN56954_c2_g1(3.1…
ko00623	Toluene degradation	6/3297	34/23270	0.349077506	0.656188041	TRINITY_DN25413_c0_g1(-12.2557308568),TRINITY_DN10827_c0_g1(-11.2912877528),TRINITY_DN37075_c0_g1(-11.7625924337),TRINITY_DN958_c0_g1(-11.2036600025),TRINITY_DN15618_c0_g1(-11.9350386793),TRINITY_DN50720_c0_g1(6.22278162893)	TRINITY_DN25413_c0_g1(-12.2557308568),TRINITY_DN10827_c0_g1(-11.2912877528),TRINITY_DN37075_c0_g1(-11.7625924337),TRINITY_DN958_c0_g1(-11.2036600025),TRINITY_DN15618_c0_g1(-11.9350386793),TRINITY_DN50720_c0_g1(6.22278162893)
ko04391	Hippo signaling pathway - fly	24/3297	155/23270	0.3522555	0.656188041	TRINITY_DN61548_c2_g2(-13.1534844764),TRINITY_DN51672_c1_g4(-12.8263141098),TRINITY_DN51672_c1_g2(-1.84307179142),TRINITY_DN63479_c1_g1(2.39420485703),TRINITY_DN55344_c1_g3(-13.0440952347),TRINITY_DN56357_c4_g5(-3.30261494838),TRINITY_DN67365_c2_g1(-1.03322753816),TRINITY_DN66662_c0_g1(2.01045836695),TRINITY_DN56532_c2_g1(1.94953310797),TRINITY_DN56357_c4_g1(-2.30022770685),TRINITY_DN54838_c3_g1(…	TRINITY_DN61548_c2_g2(-13.1534844764),TRINITY_DN51672_c1_g4(-12.8263141098),TRINITY_DN51672_c1_g2(-1.84307179142),TRINITY_DN63479_c1_g1(2.39420485703),TRINITY_DN55344_c1_g3(-13.0440952347),TRINITY_DN56357_c4_g5(-3.30261494838),TRINITY_DN67365_c2_g1(-1.03322753816),TRINITY_DN66662_c0_g1(2.01045836695),TRINITY_DN56532_c2_g1(1.94953310797),TRINITY_DN56357_c4_g1(-2.30022770685),TRINITY_DN54838_c3_g1(…
ko00780	Biotin metabolism	12/3297	74/23270	0.354269892	0.656188041	TRINITY_DN57910_c0_g1(1.73923577389),TRINITY_DN43855_c0_g1(-12.24631307),TRINITY_DN38810_c0_g3(-4.38972169398),TRINITY_DN58113_c0_g2(2.05265546909),TRINITY_DN47238_c0_g1(7.74176948598),TRINITY_DN57010_c0_g1(2.1669985464),TRINITY_DN57010_c0_g3(2.47530365659),TRINITY_DN97683_c0_g1(-11.2411370606),TRINITY_DN54714_c0_g1(3.01135828723),TRINITY_DN45539_c1_g1(-2.91225077762),TRINITY_DN55705_c0_g1(2.7409…	TRINITY_DN57910_c0_g1(1.73923577389),TRINITY_DN43855_c0_g1(-12.24631307),TRINITY_DN38810_c0_g3(-4.38972169398),TRINITY_DN58113_c0_g2(2.05265546909),TRINITY_DN47238_c0_g1(7.74176948598),TRINITY_DN57010_c0_g1(2.1669985464),TRINITY_DN57010_c0_g3(2.47530365659),TRINITY_DN97683_c0_g1(-11.2411370606),TRINITY_DN54714_c0_g1(3.01135828723),TRINITY_DN45539_c1_g1(-2.91225077762),TRINITY_DN55705_c0_g1(2.7409…
ko04142	Lysosome	48/3297	320/23270	0.357493817	0.656188041	TRINITY_DN2349_c0_g1(-12.3029672909),TRINITY_DN9737_c0_g1(-12.7982658993),TRINITY_DN36075_c0_g3(-11.9207895185),TRINITY_DN59153_c0_g1(4.07444776955),TRINITY_DN49360_c0_g1(-13.6809857862),TRINITY_DN42353_c0_g1(-12.4106129964),TRINITY_DN59536_c0_g2(-1.23941970729),TRINITY_DN59536_c0_g1(-1.51747781655),TRINITY_DN69568_c0_g1(-11.7218895485),TRINITY_DN48406_c0_g4(-4.16135089608),TRINITY_DN39623_c0_g1(…	TRINITY_DN2349_c0_g1(-12.3029672909),TRINITY_DN9737_c0_g1(-12.7982658993),TRINITY_DN36075_c0_g3(-11.9207895185),TRINITY_DN59153_c0_g1(4.07444776955),TRINITY_DN49360_c0_g1(-13.6809857862),TRINITY_DN42353_c0_g1(-12.4106129964),TRINITY_DN59536_c0_g2(-1.23941970729),TRINITY_DN59536_c0_g1(-1.51747781655),TRINITY_DN69568_c0_g1(-11.7218895485),TRINITY_DN48406_c0_g4(-4.16135089608),TRINITY_DN39623_c0_g1(…
ko02025	Biofilm formation - Pseudomonas aeruginosa	3/3297	15/23270	0.359373119	0.656188041	TRINITY_DN63735_c1_g3(2.60493548121),TRINITY_DN56233_c0_g2(12.3871951277),TRINITY_DN58835_c0_g1(2.13567219452)	TRINITY_DN63735_c1_g3(2.60493548121),TRINITY_DN56233_c0_g2(12.3871951277),TRINITY_DN58835_c0_g1(2.13567219452)
ko04929	GnRH secretion	5/3297	28/23270	0.363834216	0.656188041	TRINITY_DN63809_c1_g2(2.17182268156),TRINITY_DN63809_c1_g1(1.8268255185),TRINITY_DN63809_c0_g1(2.57160075176),TRINITY_DN67885_c1_g3(4.01933738498),TRINITY_DN57660_c1_g1(1.67621580731)	TRINITY_DN63809_c1_g2(2.17182268156),TRINITY_DN63809_c1_g1(1.8268255185),TRINITY_DN63809_c0_g1(2.57160075176),TRINITY_DN67885_c1_g3(4.01933738498),TRINITY_DN57660_c1_g1(1.67621580731)
ko00600	Sphingolipid metabolism	25/3297	163/23270	0.366743742	0.656188041	TRINITY_DN62279_c0_g1(1.84185025887),TRINITY_DN59536_c0_g2(-1.23941970729),TRINITY_DN59536_c0_g1(-1.51747781655),TRINITY_DN47461_c0_g1(-11.5330998108),TRINITY_DN47461_c0_g2(-12.2836575225),TRINITY_DN44229_c0_g1(-11.0163739748),TRINITY_DN66155_c0_g2(2.8916599121),TRINITY_DN66155_c0_g3(3.27599495832),TRINITY_DN51498_c0_g1(6.50950123284),TRINITY_DN64762_c0_g1(2.28426032319),TRINITY_DN67450_c1_g1(1.8…	TRINITY_DN62279_c0_g1(1.84185025887),TRINITY_DN59536_c0_g2(-1.23941970729),TRINITY_DN59536_c0_g1(-1.51747781655),TRINITY_DN47461_c0_g1(-11.5330998108),TRINITY_DN47461_c0_g2(-12.2836575225),TRINITY_DN44229_c0_g1(-11.0163739748),TRINITY_DN66155_c0_g2(2.8916599121),TRINITY_DN66155_c0_g3(3.27599495832),TRINITY_DN51498_c0_g1(6.50950123284),TRINITY_DN64762_c0_g1(2.28426032319),TRINITY_DN67450_c1_g1(1.8…
ko00311	Penicillin and cephalosporin biosynthesis	1/3297	3/23270	0.36768787	0.656188041	TRINITY_DN25756_c0_g1(-11.583019754)	TRINITY_DN25756_c0_g1(-11.583019754)
ko00333	Prodigiosin biosynthesis	8/3297	48/23270	0.368938378	0.656188041	TRINITY_DN57910_c0_g1(1.73923577389),TRINITY_DN43855_c0_g1(-12.24631307),TRINITY_DN47238_c0_g1(7.74176948598),TRINITY_DN57010_c0_g1(2.1669985464),TRINITY_DN57010_c0_g3(2.47530365659),TRINITY_DN97683_c0_g1(-11.2411370606),TRINITY_DN54714_c0_g1(3.01135828723),TRINITY_DN45539_c1_g1(-2.91225077762)	TRINITY_DN57910_c0_g1(1.73923577389),TRINITY_DN43855_c0_g1(-12.24631307),TRINITY_DN47238_c0_g1(7.74176948598),TRINITY_DN57010_c0_g1(2.1669985464),TRINITY_DN57010_c0_g3(2.47530365659),TRINITY_DN97683_c0_g1(-11.2411370606),TRINITY_DN54714_c0_g1(3.01135828723),TRINITY_DN45539_c1_g1(-2.91225077762)
ko04664	Fc epsilon RI signaling pathway	8/3297	48/23270	0.368938378	0.656188041	TRINITY_DN58936_c0_g1(4.49661115432),TRINITY_DN55268_c0_g1(3.6693935276),TRINITY_DN60902_c0_g3(1.75160001598),TRINITY_DN63809_c1_g2(2.17182268156),TRINITY_DN63809_c1_g1(1.8268255185),TRINITY_DN63809_c0_g1(2.57160075176),TRINITY_DN67885_c1_g3(4.01933738498),TRINITY_DN57660_c1_g1(1.67621580731)	TRINITY_DN58936_c0_g1(4.49661115432),TRINITY_DN55268_c0_g1(3.6693935276),TRINITY_DN60902_c0_g3(1.75160001598),TRINITY_DN63809_c1_g2(2.17182268156),TRINITY_DN63809_c1_g1(1.8268255185),TRINITY_DN63809_c0_g1(2.57160075176),TRINITY_DN67885_c1_g3(4.01933738498),TRINITY_DN57660_c1_g1(1.67621580731)
ko04662	B cell receptor signaling pathway	13/3297	82/23270	0.376663989	0.665340138	TRINITY_DN58936_c0_g1(4.49661115432),TRINITY_DN55268_c0_g1(3.6693935276),TRINITY_DN48316_c0_g1(4.24755049149),TRINITY_DN55283_c0_g1(-1.5399010136),TRINITY_DN60902_c0_g3(1.75160001598),TRINITY_DN63809_c1_g2(2.17182268156),TRINITY_DN63809_c1_g1(1.8268255185),TRINITY_DN54017_c0_g2(-1.22721344213),TRINITY_DN63809_c0_g1(2.57160075176),TRINITY_DN66814_c1_g2(3.60775819962),TRINITY_DN58208_c0_g2(1.631887…	TRINITY_DN58936_c0_g1(4.49661115432),TRINITY_DN55268_c0_g1(3.6693935276),TRINITY_DN48316_c0_g1(4.24755049149),TRINITY_DN55283_c0_g1(-1.5399010136),TRINITY_DN60902_c0_g3(1.75160001598),TRINITY_DN63809_c1_g2(2.17182268156),TRINITY_DN63809_c1_g1(1.8268255185),TRINITY_DN54017_c0_g2(-1.22721344213),TRINITY_DN63809_c0_g1(2.57160075176),TRINITY_DN66814_c1_g2(3.60775819962),TRINITY_DN58208_c0_g2(1.631887…
ko00364	Fluorobenzoate degradation	4/3297	22/23270	0.380630847	0.667773415	TRINITY_DN25413_c0_g1(-12.2557308568),TRINITY_DN10827_c0_g1(-11.2912877528),TRINITY_DN958_c0_g1(-11.2036600025),TRINITY_DN50720_c0_g1(6.22278162893)	TRINITY_DN25413_c0_g1(-12.2557308568),TRINITY_DN10827_c0_g1(-11.2912877528),TRINITY_DN958_c0_g1(-11.2036600025),TRINITY_DN50720_c0_g1(6.22278162893)
ko02020	Two-component system	38/3297	255/23270	0.394671668	0.687728013	TRINITY_DN37773_c0_g1(-2.55450691876),TRINITY_DN51529_c0_g1(6.63128740629),TRINITY_DN18693_c0_g1(-12.4502902412),TRINITY_DN59290_c0_g1(2.48862055472),TRINITY_DN59290_c0_g2(1.80823418678),TRINITY_DN50688_c2_g6(4.84599009425),TRINITY_DN50688_c2_g5(-1.93259002854),TRINITY_DN50820_c2_g6(-2.86445940291),TRINITY_DN50820_c2_g5(-6.47536288175),TRINITY_DN42886_c0_g1(-11.6602058615),TRINITY_DN47716_c0_g1(-…	TRINITY_DN37773_c0_g1(-2.55450691876),TRINITY_DN51529_c0_g1(6.63128740629),TRINITY_DN18693_c0_g1(-12.4502902412),TRINITY_DN59290_c0_g1(2.48862055472),TRINITY_DN59290_c0_g2(1.80823418678),TRINITY_DN50688_c2_g6(4.84599009425),TRINITY_DN50688_c2_g5(-1.93259002854),TRINITY_DN50820_c2_g6(-2.86445940291),TRINITY_DN50820_c2_g5(-6.47536288175),TRINITY_DN42886_c0_g1(-11.6602058615),TRINITY_DN47716_c0_g1(-…
ko00401	Novobiocin biosynthesis	3/3297	16/23270	0.400366653	0.692969481	TRINITY_DN63214_c0_g1(4.55365833379),TRINITY_DN56540_c0_g1(2.09679179593),TRINITY_DN63214_c0_g5(5.35466041355)	TRINITY_DN63214_c0_g1(4.55365833379),TRINITY_DN56540_c0_g1(2.09679179593),TRINITY_DN63214_c0_g5(5.35466041355)
ko04015	Rap1 signaling pathway	25/3297	166/23270	0.403645818	0.693987547	TRINITY_DN51664_c0_g1(4.34031707268),TRINITY_DN50863_c0_g2(2.99560708384),TRINITY_DN50863_c0_g1(2.32194929611),TRINITY_DN58936_c0_g1(4.49661115432),TRINITY_DN51672_c1_g4(-12.8263141098),TRINITY_DN51672_c1_g2(-1.84307179142),TRINITY_DN55268_c0_g1(3.6693935276),TRINITY_DN54276_c1_g1(3.07564906763),TRINITY_DN51587_c2_g4(-4.00074500133),TRINITY_DN51587_c2_g2(-1.56476482243),TRINITY_DN55344_c1_g3(-13.…	TRINITY_DN51664_c0_g1(4.34031707268),TRINITY_DN50863_c0_g2(2.99560708384),TRINITY_DN50863_c0_g1(2.32194929611),TRINITY_DN58936_c0_g1(4.49661115432),TRINITY_DN51672_c1_g4(-12.8263141098),TRINITY_DN51672_c1_g2(-1.84307179142),TRINITY_DN55268_c0_g1(3.6693935276),TRINITY_DN54276_c1_g1(3.07564906763),TRINITY_DN51587_c2_g4(-4.00074500133),TRINITY_DN51587_c2_g2(-1.56476482243),TRINITY_DN55344_c1_g3(-13.…
ko00361	Chlorocyclohexane and chlorobenzene degradation	5/3297	30/23270	0.423498546	0.723298318	TRINITY_DN45703_c0_g1(-12.3403907266),TRINITY_DN25413_c0_g1(-12.2557308568),TRINITY_DN10827_c0_g1(-11.2912877528),TRINITY_DN958_c0_g1(-11.2036600025),TRINITY_DN50720_c0_g1(6.22278162893)	TRINITY_DN45703_c0_g1(-12.3403907266),TRINITY_DN25413_c0_g1(-12.2557308568),TRINITY_DN10827_c0_g1(-11.2912877528),TRINITY_DN958_c0_g1(-11.2036600025),TRINITY_DN50720_c0_g1(6.22278162893)
ko04370	VEGF signaling pathway	13/3297	85/23270	0.429122018	0.727934907	TRINITY_DN58936_c0_g1(4.49661115432),TRINITY_DN55268_c0_g1(3.6693935276),TRINITY_DN48316_c0_g1(4.24755049149),TRINITY_DN55283_c0_g1(-1.5399010136),TRINITY_DN60902_c0_g3(1.75160001598),TRINITY_DN63809_c1_g2(2.17182268156),TRINITY_DN63809_c1_g1(1.8268255185),TRINITY_DN54017_c0_g2(-1.22721344213),TRINITY_DN63809_c0_g1(2.57160075176),TRINITY_DN66814_c1_g2(3.60775819962),TRINITY_DN58208_c0_g2(1.631887…	TRINITY_DN58936_c0_g1(4.49661115432),TRINITY_DN55268_c0_g1(3.6693935276),TRINITY_DN48316_c0_g1(4.24755049149),TRINITY_DN55283_c0_g1(-1.5399010136),TRINITY_DN60902_c0_g3(1.75160001598),TRINITY_DN63809_c1_g2(2.17182268156),TRINITY_DN63809_c1_g1(1.8268255185),TRINITY_DN54017_c0_g2(-1.22721344213),TRINITY_DN63809_c0_g1(2.57160075176),TRINITY_DN66814_c1_g2(3.60775819962),TRINITY_DN58208_c0_g2(1.631887…
ko02026	Biofilm formation - Escherichia coli	7/3297	44/23270	0.433932515	0.727934907	TRINITY_DN66750_c1_g1(2.09299534265),TRINITY_DN54101_c0_g1(1.74724356778),TRINITY_DN49955_c0_g1(2.61550625009),TRINITY_DN53584_c0_g4(3.36286926306),TRINITY_DN64933_c0_g1(1.48546038861),TRINITY_DN48514_c1_g1(12.2511314581),TRINITY_DN61469_c0_g1(2.53177144705)	TRINITY_DN66750_c1_g1(2.09299534265),TRINITY_DN54101_c0_g1(1.74724356778),TRINITY_DN49955_c0_g1(2.61550625009),TRINITY_DN53584_c0_g4(3.36286926306),TRINITY_DN64933_c0_g1(1.48546038861),TRINITY_DN48514_c1_g1(12.2511314581),TRINITY_DN61469_c0_g1(2.53177144705)
ko04621	NOD-like receptor signaling pathway	38/3297	259/23270	0.43468113	0.727934907	TRINITY_DN58667_c0_g1(1.98854645979),TRINITY_DN65173_c1_g1(3.80142447199),TRINITY_DN54824_c5_g1(-1.37809025119),TRINITY_DN58904_c1_g2(6.22691428981),TRINITY_DN58904_c1_g3(4.80278384127),TRINITY_DN56357_c4_g5(-3.30261494838),TRINITY_DN54590_c3_g3(-4.25301497864),TRINITY_DN61955_c0_g2(3.83643897653),TRINITY_DN55014_c0_g1(2.44895068041),TRINITY_DN51044_c1_g2(-1.81375804242),TRINITY_DN51044_c1_g1(-4.…	TRINITY_DN58667_c0_g1(1.98854645979),TRINITY_DN65173_c1_g1(3.80142447199),TRINITY_DN54824_c5_g1(-1.37809025119),TRINITY_DN58904_c1_g2(6.22691428981),TRINITY_DN58904_c1_g3(4.80278384127),TRINITY_DN56357_c4_g5(-3.30261494838),TRINITY_DN54590_c3_g3(-4.25301497864),TRINITY_DN61955_c0_g2(3.83643897653),TRINITY_DN55014_c0_g1(2.44895068041),TRINITY_DN51044_c1_g2(-1.81375804242),TRINITY_DN51044_c1_g1(-4.…
ko04360	Axon guidance	20/3297	134/23270	0.437767294	0.728354244	TRINITY_DN58936_c0_g1(4.49661115432),TRINITY_DN55268_c0_g1(3.6693935276),TRINITY_DN52956_c2_g1(1.8270794968),TRINITY_DN48316_c0_g1(4.24755049149),TRINITY_DN47597_c0_g1(13.2394264855),TRINITY_DN49016_c1_g2(-1.64135488127),TRINITY_DN49016_c1_g3(-3.85146474403),TRINITY_DN55283_c0_g1(-1.5399010136),TRINITY_DN65116_c3_g1(6.62258486973),TRINITY_DN60902_c0_g3(1.75160001598),TRINITY_DN63809_c1_g2(2.17182…	TRINITY_DN58936_c0_g1(4.49661115432),TRINITY_DN55268_c0_g1(3.6693935276),TRINITY_DN52956_c2_g1(1.8270794968),TRINITY_DN48316_c0_g1(4.24755049149),TRINITY_DN47597_c0_g1(13.2394264855),TRINITY_DN49016_c1_g2(-1.64135488127),TRINITY_DN49016_c1_g3(-3.85146474403),TRINITY_DN55283_c0_g1(-1.5399010136),TRINITY_DN65116_c3_g1(6.62258486973),TRINITY_DN60902_c0_g3(1.75160001598),TRINITY_DN63809_c1_g2(2.17182…
ko00604	Glycosphingolipid biosynthesis - ganglio series	3/3297	17/23270	0.440579996	0.728354244	TRINITY_DN59536_c0_g2(-1.23941970729),TRINITY_DN59536_c0_g1(-1.51747781655),TRINITY_DN51215_c0_g3(4.56997256224)	TRINITY_DN59536_c0_g2(-1.23941970729),TRINITY_DN59536_c0_g1(-1.51747781655),TRINITY_DN51215_c0_g3(4.56997256224)
ko04072	Phospholipase D signaling pathway	27/3297	184/23270	0.453809546	0.745446454	TRINITY_DN56420_c2_g1(3.88058866131),TRINITY_DN62874_c0_g1(2.79082356572),TRINITY_DN59766_c5_g3(2.44153111707),TRINITY_DN61229_c1_g6(-6.40457775169),TRINITY_DN59479_c0_g3(4.06669469495),TRINITY_DN53300_c3_g1(2.2240169134),TRINITY_DN60529_c1_g1(2.79442158775),TRINITY_DN65965_c0_g1(4.16342797419),TRINITY_DN63809_c1_g2(2.17182268156),TRINITY_DN63809_c1_g1(1.8268255185),TRINITY_DN57633_c2_g5(3.627789…	TRINITY_DN56420_c2_g1(3.88058866131),TRINITY_DN62874_c0_g1(2.79082356572),TRINITY_DN59766_c5_g3(2.44153111707),TRINITY_DN61229_c1_g6(-6.40457775169),TRINITY_DN59479_c0_g3(4.06669469495),TRINITY_DN53300_c3_g1(2.2240169134),TRINITY_DN60529_c1_g1(2.79442158775),TRINITY_DN65965_c0_g1(4.16342797419),TRINITY_DN63809_c1_g2(2.17182268156),TRINITY_DN63809_c1_g1(1.8268255185),TRINITY_DN57633_c2_g5(3.627789…
ko04390	Hippo signaling pathway	28/3297	193/23270	0.477468264	0.772336331	TRINITY_DN61548_c2_g2(-13.1534844764),TRINITY_DN51672_c1_g4(-12.8263141098),TRINITY_DN51672_c1_g2(-1.84307179142),TRINITY_DN26281_c0_g1(-13.1006656238),TRINITY_DN63479_c1_g1(2.39420485703),TRINITY_DN55344_c1_g3(-13.0440952347),TRINITY_DN56357_c4_g5(-3.30261494838),TRINITY_DN67365_c2_g1(-1.03322753816),TRINITY_DN66662_c0_g1(2.01045836695),TRINITY_DN56532_c2_g1(1.94953310797),TRINITY_DN56357_c4_g1(…	TRINITY_DN61548_c2_g2(-13.1534844764),TRINITY_DN51672_c1_g4(-12.8263141098),TRINITY_DN51672_c1_g2(-1.84307179142),TRINITY_DN26281_c0_g1(-13.1006656238),TRINITY_DN63479_c1_g1(2.39420485703),TRINITY_DN55344_c1_g3(-13.0440952347),TRINITY_DN56357_c4_g5(-3.30261494838),TRINITY_DN67365_c2_g1(-1.03322753816),TRINITY_DN66662_c0_g1(2.01045836695),TRINITY_DN56532_c2_g1(1.94953310797),TRINITY_DN56357_c4_g1(…
ko00950	Isoquinoline alkaloid biosynthesis	21/3297	144/23270	0.479357753	0.772336331	TRINITY_DN55118_c2_g1(3.31827688767),TRINITY_DN54813_c0_g1(1.65970218661),TRINITY_DN63214_c0_g1(4.55365833379),TRINITY_DN10984_c0_g1(-11.832183258),TRINITY_DN51456_c0_g1(6.51326880778),TRINITY_DN56540_c0_g1(2.09679179593),TRINITY_DN49620_c3_g5(11.3209210504),TRINITY_DN65034_c0_g1(2.28411530815),TRINITY_DN56797_c0_g1(2.40904892568),TRINITY_DN52746_c5_g8(4.64628124332),TRINITY_DN48742_c0_g3(-11.735…	TRINITY_DN55118_c2_g1(3.31827688767),TRINITY_DN54813_c0_g1(1.65970218661),TRINITY_DN63214_c0_g1(4.55365833379),TRINITY_DN10984_c0_g1(-11.832183258),TRINITY_DN51456_c0_g1(6.51326880778),TRINITY_DN56540_c0_g1(2.09679179593),TRINITY_DN49620_c3_g5(11.3209210504),TRINITY_DN65034_c0_g1(2.28411530815),TRINITY_DN56797_c0_g1(2.40904892568),TRINITY_DN52746_c5_g8(4.64628124332),TRINITY_DN48742_c0_g3(-11.735…
ko04136	Autophagy - other	13/3297	88/23270	0.481499807	0.772336331	TRINITY_DN61548_c2_g2(-13.1534844764),TRINITY_DN58667_c0_g1(1.98854645979),TRINITY_DN57071_c0_g3(-1.03458365083),TRINITY_DN46962_c0_g1(2.13884545208),TRINITY_DN51044_c1_g2(-1.81375804242),TRINITY_DN51044_c1_g1(-4.30270555518),TRINITY_DN62023_c0_g1(1.63347832124),TRINITY_DN58451_c0_g1(2.1973728789),TRINITY_DN58451_c0_g2(2.09863980983),TRINITY_DN58451_c0_g3(2.14136046712),TRINITY_DN66852_c1_g1(2.54…	TRINITY_DN61548_c2_g2(-13.1534844764),TRINITY_DN58667_c0_g1(1.98854645979),TRINITY_DN57071_c0_g3(-1.03458365083),TRINITY_DN46962_c0_g1(2.13884545208),TRINITY_DN51044_c1_g2(-1.81375804242),TRINITY_DN51044_c1_g1(-4.30270555518),TRINITY_DN62023_c0_g1(1.63347832124),TRINITY_DN58451_c0_g1(2.1973728789),TRINITY_DN58451_c0_g2(2.09863980983),TRINITY_DN58451_c0_g3(2.14136046712),TRINITY_DN66852_c1_g1(2.54…
ko04978	Mineral absorption	10/3297	67/23270	0.482158538	0.772336331	TRINITY_DN67358_c2_g4(3.35062250448),TRINITY_DN54500_c0_g2(-2.86553327373),TRINITY_DN65718_c0_g2(1.93786679476),TRINITY_DN55822_c3_g2(2.180460967),TRINITY_DN50486_c0_g1(4.79095926555),TRINITY_DN54342_c2_g3(2.99079213153),TRINITY_DN63329_c0_g1(-1.0703099598),TRINITY_DN63329_c0_g3(-1.65749219548),TRINITY_DN62307_c0_g1(1.87029161036),TRINITY_DN66384_c1_g4(2.6722817266)	TRINITY_DN67358_c2_g4(3.35062250448),TRINITY_DN54500_c0_g2(-2.86553327373),TRINITY_DN65718_c0_g2(1.93786679476),TRINITY_DN55822_c3_g2(2.180460967),TRINITY_DN50486_c0_g1(4.79095926555),TRINITY_DN54342_c2_g3(2.99079213153),TRINITY_DN63329_c0_g1(-1.0703099598),TRINITY_DN63329_c0_g3(-1.65749219548),TRINITY_DN62307_c0_g1(1.87029161036),TRINITY_DN66384_c1_g4(2.6722817266)
ko04910	Insulin signaling pathway	59/3297	412/23270	0.486278826	0.774128086	TRINITY_DN40280_c0_g1(-2.11743468408),TRINITY_DN50863_c0_g2(2.99560708384),TRINITY_DN50863_c0_g1(2.32194929611),TRINITY_DN67888_c1_g1(2.96313770679),TRINITY_DN53064_c0_g3(-2.75905403611),TRINITY_DN63669_c1_g1(-2.13656666878),TRINITY_DN49511_c0_g1(-12.1875799251),TRINITY_DN52965_c0_g1(2.32895278152),TRINITY_DN26281_c0_g1(-13.1006656238),TRINITY_DN27888_c0_g1(-11.6094888873),TRINITY_DN63232_c4_g1(-…	TRINITY_DN40280_c0_g1(-2.11743468408),TRINITY_DN50863_c0_g2(2.99560708384),TRINITY_DN50863_c0_g1(2.32194929611),TRINITY_DN67888_c1_g1(2.96313770679),TRINITY_DN53064_c0_g3(-2.75905403611),TRINITY_DN63669_c1_g1(-2.13656666878),TRINITY_DN49511_c0_g1(-12.1875799251),TRINITY_DN52965_c0_g1(2.32895278152),TRINITY_DN26281_c0_g1(-13.1006656238),TRINITY_DN27888_c0_g1(-11.6094888873),TRINITY_DN63232_c4_g1(-…
ko04024	cAMP signaling pathway	33/3297	230/23270	0.497713959	0.78747123	TRINITY_DN50863_c0_g2(2.99560708384),TRINITY_DN50863_c0_g1(2.32194929611),TRINITY_DN58936_c0_g1(4.49661115432),TRINITY_DN55268_c0_g1(3.6693935276),TRINITY_DN26281_c0_g1(-13.1006656238),TRINITY_DN61781_c1_g2(2.02742453648),TRINITY_DN61781_c1_g1(1.9196616004),TRINITY_DN54276_c1_g1(3.07564906763),TRINITY_DN51587_c2_g4(-4.00074500133),TRINITY_DN51587_c2_g2(-1.56476482243),TRINITY_DN61229_c1_g6(-6.404…	TRINITY_DN50863_c0_g2(2.99560708384),TRINITY_DN50863_c0_g1(2.32194929611),TRINITY_DN58936_c0_g1(4.49661115432),TRINITY_DN55268_c0_g1(3.6693935276),TRINITY_DN26281_c0_g1(-13.1006656238),TRINITY_DN61781_c1_g2(2.02742453648),TRINITY_DN61781_c1_g1(1.9196616004),TRINITY_DN54276_c1_g1(3.07564906763),TRINITY_DN51587_c2_g4(-4.00074500133),TRINITY_DN51587_c2_g2(-1.56476482243),TRINITY_DN61229_c1_g6(-6.404…
ko00430	Taurine and hypotaurine metabolism	11/3297	75/23270	0.50079914	0.787521113	TRINITY_DN57465_c3_g1(-1.47110277648),TRINITY_DN55950_c0_g1(3.39278469025),TRINITY_DN62564_c1_g3(5.55704985523),TRINITY_DN45567_c0_g2(-12.7161170874),TRINITY_DN50276_c0_g1(3.53418828381),TRINITY_DN57086_c1_g4(-1.55825458001),TRINITY_DN54410_c1_g2(-1.55918315079),TRINITY_DN57465_c2_g1(5.94914104113),TRINITY_DN26156_c0_g1(-11.8026792582),TRINITY_DN50485_c0_g1(2.32583484369),TRINITY_DN62564_c0_g1(-1…	TRINITY_DN57465_c3_g1(-1.47110277648),TRINITY_DN55950_c0_g1(3.39278469025),TRINITY_DN62564_c1_g3(5.55704985523),TRINITY_DN45567_c0_g2(-12.7161170874),TRINITY_DN50276_c0_g1(3.53418828381),TRINITY_DN57086_c1_g4(-1.55825458001),TRINITY_DN54410_c1_g2(-1.55918315079),TRINITY_DN57465_c2_g1(5.94914104113),TRINITY_DN26156_c0_g1(-11.8026792582),TRINITY_DN50485_c0_g1(2.32583484369),TRINITY_DN62564_c0_g1(-1…
ko04666	Fc gamma R-mediated phagocytosis	28/3297	196/23270	0.512492591	0.797737219	TRINITY_DN58936_c0_g1(4.49661115432),TRINITY_DN55268_c0_g1(3.6693935276),TRINITY_DN52956_c2_g1(1.8270794968),TRINITY_DN47597_c0_g1(13.2394264855),TRINITY_DN49016_c1_g2(-1.64135488127),TRINITY_DN49016_c1_g3(-3.85146474403),TRINITY_DN61229_c1_g6(-6.40457775169),TRINITY_DN59479_c0_g3(4.06669469495),TRINITY_DN45446_c0_g1(-11.5264389218),TRINITY_DN53300_c3_g1(2.2240169134),TRINITY_DN60902_c0_g3(1.7516…	TRINITY_DN58936_c0_g1(4.49661115432),TRINITY_DN55268_c0_g1(3.6693935276),TRINITY_DN52956_c2_g1(1.8270794968),TRINITY_DN47597_c0_g1(13.2394264855),TRINITY_DN49016_c1_g2(-1.64135488127),TRINITY_DN49016_c1_g3(-3.85146474403),TRINITY_DN61229_c1_g6(-6.40457775169),TRINITY_DN59479_c0_g3(4.06669469495),TRINITY_DN45446_c0_g1(-11.5264389218),TRINITY_DN53300_c3_g1(2.2240169134),TRINITY_DN60902_c0_g3(1.7516…
ko00440	Phosphonate and phosphinate metabolism	4/3297	26/23270	0.513482283	0.797737219	TRINITY_DN41296_c0_g1(-11.7072023714),TRINITY_DN61480_c0_g2(3.08708911912),TRINITY_DN61480_c0_g1(2.83232367134),TRINITY_DN61480_c0_g3(5.14851769822)	TRINITY_DN41296_c0_g1(-11.7072023714),TRINITY_DN61480_c0_g2(3.08708911912),TRINITY_DN61480_c0_g1(2.83232367134),TRINITY_DN61480_c0_g3(5.14851769822)
ko03083	Polycomb repressive complex	13/3297	91/23270	0.532925216	0.822985679	TRINITY_DN64189_c0_g2(2.03025308795),TRINITY_DN41962_c0_g2(-12.2176790649),TRINITY_DN26925_c0_g1(-11.2903894598),TRINITY_DN60325_c1_g5(-2.59631228061),TRINITY_DN67936_c5_g1(1.18854748187),TRINITY_DN45659_c0_g1(-12.3694919301),TRINITY_DN58653_c0_g2(3.09158695758),TRINITY_DN58973_c0_g1(1.76656133917),TRINITY_DN60846_c2_g1(2.42088305521),TRINITY_DN67679_c1_g1(1.6174645158),TRINITY_DN59819_c0_g1(1.75…	TRINITY_DN64189_c0_g2(2.03025308795),TRINITY_DN41962_c0_g2(-12.2176790649),TRINITY_DN26925_c0_g1(-11.2903894598),TRINITY_DN60325_c1_g5(-2.59631228061),TRINITY_DN67936_c5_g1(1.18854748187),TRINITY_DN45659_c0_g1(-12.3694919301),TRINITY_DN58653_c0_g2(3.09158695758),TRINITY_DN58973_c0_g1(1.76656133917),TRINITY_DN60846_c2_g1(2.42088305521),TRINITY_DN67679_c1_g1(1.6174645158),TRINITY_DN59819_c0_g1(1.75…
ko00564	Glycerophospholipid metabolism	53/3297	377/23270	0.547462149	0.829243527	TRINITY_DN52230_c0_g1(6.30039439652),TRINITY_DN63072_c1_g1(2.03490842338),TRINITY_DN55017_c0_g1(-1.00428912437),TRINITY_DN62430_c0_g4(7.27262347185),TRINITY_DN57752_c1_g2(3.57146817553),TRINITY_DN57752_c1_g1(2.91139736249),TRINITY_DN41296_c0_g1(-11.7072023714),TRINITY_DN61480_c0_g2(3.08708911912),TRINITY_DN61480_c0_g1(2.83232367134),TRINITY_DN36140_c0_g2(-3.49975503223),TRINITY_DN31920_c0_g1(-3.9…	TRINITY_DN52230_c0_g1(6.30039439652),TRINITY_DN63072_c1_g1(2.03490842338),TRINITY_DN55017_c0_g1(-1.00428912437),TRINITY_DN62430_c0_g4(7.27262347185),TRINITY_DN57752_c1_g2(3.57146817553),TRINITY_DN57752_c1_g1(2.91139736249),TRINITY_DN41296_c0_g1(-11.7072023714),TRINITY_DN61480_c0_g2(3.08708911912),TRINITY_DN61480_c0_g1(2.83232367134),TRINITY_DN36140_c0_g2(-3.49975503223),TRINITY_DN31920_c0_g1(-3.9…
ko03022	Basal transcription factors	18/3297	128/23270	0.552442956	0.829243527	TRINITY_DN46247_c0_g1(-6.72564554181),TRINITY_DN67667_c1_g2(2.0803543777),TRINITY_DN64782_c0_g1(1.72193880462),TRINITY_DN66056_c1_g3(1.85462378896),TRINITY_DN54198_c0_g1(4.72276132269),TRINITY_DN52940_c0_g3(-1.7663694344),TRINITY_DN52940_c0_g4(-2.44040186413),TRINITY_DN61723_c0_g2(1.10227305673),TRINITY_DN45837_c0_g1(5.03508933984),TRINITY_DN58364_c0_g1(2.07015438768),TRINITY_DN66056_c1_g1(1.8790…	TRINITY_DN46247_c0_g1(-6.72564554181),TRINITY_DN67667_c1_g2(2.0803543777),TRINITY_DN64782_c0_g1(1.72193880462),TRINITY_DN66056_c1_g3(1.85462378896),TRINITY_DN54198_c0_g1(4.72276132269),TRINITY_DN52940_c0_g3(-1.7663694344),TRINITY_DN52940_c0_g4(-2.44040186413),TRINITY_DN61723_c0_g2(1.10227305673),TRINITY_DN45837_c0_g1(5.03508933984),TRINITY_DN58364_c0_g1(2.07015438768),TRINITY_DN66056_c1_g1(1.8790…
ko04962	Vasopressin-regulated water reabsorption	12/3297	85/23270	0.55272675	0.829243527	TRINITY_DN56978_c1_g5(3.00215232786),TRINITY_DN51591_c1_g1(2.51327516403),TRINITY_DN62929_c1_g4(2.17158200877),TRINITY_DN50762_c2_g1(3.74129717763),TRINITY_DN56103_c0_g1(3.22003429893),TRINITY_DN40990_c0_g1(12.4058020152),TRINITY_DN63135_c0_g2(2.17814478985),TRINITY_DN58061_c0_g1(2.51289596959),TRINITY_DN68210_c1_g1(2.48173831775),TRINITY_DN57508_c3_g2(4.07683179065),TRINITY_DN63308_c1_g3(1.99814…	TRINITY_DN56978_c1_g5(3.00215232786),TRINITY_DN51591_c1_g1(2.51327516403),TRINITY_DN62929_c1_g4(2.17158200877),TRINITY_DN50762_c2_g1(3.74129717763),TRINITY_DN56103_c0_g1(3.22003429893),TRINITY_DN40990_c0_g1(12.4058020152),TRINITY_DN63135_c0_g2(2.17814478985),TRINITY_DN58061_c0_g1(2.51289596959),TRINITY_DN68210_c1_g1(2.48173831775),TRINITY_DN57508_c3_g2(4.07683179065),TRINITY_DN63308_c1_g3(1.99814…
ko04520	Adherens junction	16/3297	114/23270	0.55729616	0.829243527	TRINITY_DN58936_c0_g1(4.49661115432),TRINITY_DN51672_c1_g4(-12.8263141098),TRINITY_DN51672_c1_g2(-1.84307179142),TRINITY_DN55268_c0_g1(3.6693935276),TRINITY_DN55344_c1_g3(-13.0440952347),TRINITY_DN26925_c0_g1(-11.2903894598),TRINITY_DN60902_c0_g3(1.75160001598),TRINITY_DN63809_c1_g2(2.17182268156),TRINITY_DN63809_c1_g1(1.8268255185),TRINITY_DN61546_c0_g3(1.68190369443),TRINITY_DN63809_c0_g1(2.571…	TRINITY_DN58936_c0_g1(4.49661115432),TRINITY_DN51672_c1_g4(-12.8263141098),TRINITY_DN51672_c1_g2(-1.84307179142),TRINITY_DN55268_c0_g1(3.6693935276),TRINITY_DN55344_c1_g3(-13.0440952347),TRINITY_DN26925_c0_g1(-11.2903894598),TRINITY_DN60902_c0_g3(1.75160001598),TRINITY_DN63809_c1_g2(2.17182268156),TRINITY_DN63809_c1_g1(1.8268255185),TRINITY_DN61546_c0_g3(1.68190369443),TRINITY_DN63809_c0_g1(2.571…
ko04960	Aldosterone-regulated sodium reabsorption	5/3297	35/23270	0.565453806	0.829243527	TRINITY_DN63809_c1_g2(2.17182268156),TRINITY_DN63809_c1_g1(1.8268255185),TRINITY_DN63809_c0_g1(2.57160075176),TRINITY_DN67885_c1_g3(4.01933738498),TRINITY_DN57660_c1_g1(1.67621580731)	TRINITY_DN63809_c1_g2(2.17182268156),TRINITY_DN63809_c1_g1(1.8268255185),TRINITY_DN63809_c0_g1(2.57160075176),TRINITY_DN67885_c1_g3(4.01933738498),TRINITY_DN57660_c1_g1(1.67621580731)
ko00630	Glyoxylate and dicarboxylate metabolism	107/3297	767/23270	0.586090812	0.829243527	TRINITY_DN51035_c0_g2(1.78424041801),TRINITY_DN45668_c0_g1(-12.5688678468),TRINITY_DN50184_c2_g1(-1.45036254226),TRINITY_DN62056_c0_g1(1.98452974842),TRINITY_DN49215_c0_g7(-4.99779415306),TRINITY_DN49215_c0_g2(-1.56936056502),TRINITY_DN51529_c0_g1(6.63128740629),TRINITY_DN68034_c5_g2(-2.5944916338),TRINITY_DN58262_c1_g1(-1.33169272913),TRINITY_DN50557_c4_g1(-13.9845071707),TRINITY_DN49754_c3_g2(-…	TRINITY_DN51035_c0_g2(1.78424041801),TRINITY_DN45668_c0_g1(-12.5688678468),TRINITY_DN50184_c2_g1(-1.45036254226),TRINITY_DN62056_c0_g1(1.98452974842),TRINITY_DN49215_c0_g7(-4.99779415306),TRINITY_DN49215_c0_g2(-1.56936056502),TRINITY_DN51529_c0_g1(6.63128740629),TRINITY_DN68034_c5_g2(-2.5944916338),TRINITY_DN58262_c1_g1(-1.33169272913),TRINITY_DN50557_c4_g1(-13.9845071707),TRINITY_DN49754_c3_g2(-…
ko02024	Quorum sensing	25/3297	181/23270	0.587435231	0.829243527	TRINITY_DN64724_c0_g2(2.65800745676),TRINITY_DN57465_c3_g1(-1.47110277648),TRINITY_DN62564_c1_g3(5.55704985523),TRINITY_DN64724_c0_g1(2.77870932111),TRINITY_DN45567_c0_g2(-12.7161170874),TRINITY_DN63735_c1_g3(2.60493548121),TRINITY_DN56233_c0_g2(12.3871951277),TRINITY_DN61290_c0_g1(7.05732151075),TRINITY_DN44887_c0_g1(-11.6657357714),TRINITY_DN65941_c0_g1(3.5338910516),TRINITY_DN63072_c2_g1(1.752…	TRINITY_DN64724_c0_g2(2.65800745676),TRINITY_DN57465_c3_g1(-1.47110277648),TRINITY_DN62564_c1_g3(5.55704985523),TRINITY_DN64724_c0_g1(2.77870932111),TRINITY_DN45567_c0_g2(-12.7161170874),TRINITY_DN63735_c1_g3(2.60493548121),TRINITY_DN56233_c0_g2(12.3871951277),TRINITY_DN61290_c0_g1(7.05732151075),TRINITY_DN44887_c0_g1(-11.6657357714),TRINITY_DN65941_c0_g1(3.5338910516),TRINITY_DN63072_c2_g1(1.752…
ko00543	Exopolysaccharide biosynthesis	1/3297	6/23270	0.600206902	0.829243527	TRINITY_DN56832_c0_g1(2.48491945411)	TRINITY_DN56832_c0_g1(2.48491945411)
ko00622	Xylene degradation	1/3297	6/23270	0.600206902	0.829243527	TRINITY_DN37075_c0_g1(-11.7625924337)	TRINITY_DN37075_c0_g1(-11.7625924337)
ko04013	MAPK signaling pathway - fly	24/3297	176/23270	0.613399841	0.829243527	TRINITY_DN61548_c2_g2(-13.1534844764),TRINITY_DN51664_c0_g1(4.34031707268),TRINITY_DN58936_c0_g1(4.49661115432),TRINITY_DN55268_c0_g1(3.6693935276),TRINITY_DN67008_c1_g3(2.1218253516),TRINITY_DN41386_c0_g1(-12.9808678834),TRINITY_DN58570_c0_g1(1.84878940929),TRINITY_DN60902_c0_g3(1.75160001598),TRINITY_DN63809_c1_g2(2.17182268156),TRINITY_DN63809_c1_g1(1.8268255185),TRINITY_DN47328_c0_g1(-3.46497…	TRINITY_DN61548_c2_g2(-13.1534844764),TRINITY_DN51664_c0_g1(4.34031707268),TRINITY_DN58936_c0_g1(4.49661115432),TRINITY_DN55268_c0_g1(3.6693935276),TRINITY_DN67008_c1_g3(2.1218253516),TRINITY_DN41386_c0_g1(-12.9808678834),TRINITY_DN58570_c0_g1(1.84878940929),TRINITY_DN60902_c0_g3(1.75160001598),TRINITY_DN63809_c1_g2(2.17182268156),TRINITY_DN63809_c1_g1(1.8268255185),TRINITY_DN47328_c0_g1(-3.46497…
ko04971	Gastric acid secretion	13/3297	96/23270	0.614495487	0.829243527	TRINITY_DN50863_c0_g2(2.99560708384),TRINITY_DN50863_c0_g1(2.32194929611),TRINITY_DN51672_c1_g4(-12.8263141098),TRINITY_DN51672_c1_g2(-1.84307179142),TRINITY_DN54276_c1_g1(3.07564906763),TRINITY_DN51587_c2_g4(-4.00074500133),TRINITY_DN51587_c2_g2(-1.56476482243),TRINITY_DN55344_c1_g3(-13.0440952347),TRINITY_DN67438_c1_g1(5.98617949608),TRINITY_DN53961_c0_g4(6.72249885601),TRINITY_DN53671_c0_g3(-1…	TRINITY_DN50863_c0_g2(2.99560708384),TRINITY_DN50863_c0_g1(2.32194929611),TRINITY_DN51672_c1_g4(-12.8263141098),TRINITY_DN51672_c1_g2(-1.84307179142),TRINITY_DN54276_c1_g1(3.07564906763),TRINITY_DN51587_c2_g4(-4.00074500133),TRINITY_DN51587_c2_g2(-1.56476482243),TRINITY_DN55344_c1_g3(-13.0440952347),TRINITY_DN67438_c1_g1(5.98617949608),TRINITY_DN53961_c0_g4(6.72249885601),TRINITY_DN53671_c0_g3(-1…
ko01040	Biosynthesis of unsaturated fatty acids	41/3297	299/23270	0.61534964	0.829243527	TRINITY_DN52561_c0_g1(-2.67621519662),TRINITY_DN56024_c1_g3(3.53423808498),TRINITY_DN57107_c4_g2(-2.49937301518),TRINITY_DN41199_c0_g1(-5.04779449799),TRINITY_DN55097_c0_g1(-2.57155934258),TRINITY_DN55097_c0_g2(-3.25582589168),TRINITY_DN56548_c0_g5(-7.20885660252),TRINITY_DN61781_c1_g2(2.02742453648),TRINITY_DN61781_c1_g1(1.9196616004),TRINITY_DN40723_c0_g1(-12.3437261158),TRINITY_DN62994_c2_g1(1…	TRINITY_DN52561_c0_g1(-2.67621519662),TRINITY_DN56024_c1_g3(3.53423808498),TRINITY_DN57107_c4_g2(-2.49937301518),TRINITY_DN41199_c0_g1(-5.04779449799),TRINITY_DN55097_c0_g1(-2.57155934258),TRINITY_DN55097_c0_g2(-3.25582589168),TRINITY_DN56548_c0_g5(-7.20885660252),TRINITY_DN61781_c1_g2(2.02742453648),TRINITY_DN61781_c1_g1(1.9196616004),TRINITY_DN40723_c0_g1(-12.3437261158),TRINITY_DN62994_c2_g1(1…
ko04114	Oocyte meiosis	41/3297	300/23270	0.624264689	0.829243527	TRINITY_DN61548_c2_g2(-13.1534844764),TRINITY_DN65751_c0_g1(2.0925112881),TRINITY_DN50863_c0_g2(2.99560708384),TRINITY_DN50863_c0_g1(2.32194929611),TRINITY_DN26281_c0_g1(-13.1006656238),TRINITY_DN48316_c0_g1(4.24755049149),TRINITY_DN54276_c1_g1(3.07564906763),TRINITY_DN51587_c2_g4(-4.00074500133),TRINITY_DN51587_c2_g2(-1.56476482243),TRINITY_DN55283_c0_g1(-1.5399010136),TRINITY_DN67438_c1_g1(5.98…	TRINITY_DN61548_c2_g2(-13.1534844764),TRINITY_DN65751_c0_g1(2.0925112881),TRINITY_DN50863_c0_g2(2.99560708384),TRINITY_DN50863_c0_g1(2.32194929611),TRINITY_DN26281_c0_g1(-13.1006656238),TRINITY_DN48316_c0_g1(4.24755049149),TRINITY_DN54276_c1_g1(3.07564906763),TRINITY_DN51587_c2_g4(-4.00074500133),TRINITY_DN51587_c2_g2(-1.56476482243),TRINITY_DN55283_c0_g1(-1.5399010136),TRINITY_DN67438_c1_g1(5.98…
ko04928	Parathyroid hormone synthesis, secretion and action	12/3297	90/23270	0.635799199	0.829243527	TRINITY_DN61229_c1_g6(-6.40457775169),TRINITY_DN59479_c0_g3(4.06669469495),TRINITY_DN53300_c3_g1(2.2240169134),TRINITY_DN63809_c1_g2(2.17182268156),TRINITY_DN63809_c1_g1(1.8268255185),TRINITY_DN66362_c1_g3(4.78829147784),TRINITY_DN66362_c1_g2(1.56933583077),TRINITY_DN63809_c0_g1(2.57160075176),TRINITY_DN66268_c1_g1(2.40435233472),TRINITY_DN66268_c1_g3(2.3407312592),TRINITY_DN67885_c1_g3(4.0193373…	TRINITY_DN61229_c1_g6(-6.40457775169),TRINITY_DN59479_c0_g3(4.06669469495),TRINITY_DN53300_c3_g1(2.2240169134),TRINITY_DN63809_c1_g2(2.17182268156),TRINITY_DN63809_c1_g1(1.8268255185),TRINITY_DN66362_c1_g3(4.78829147784),TRINITY_DN66362_c1_g2(1.56933583077),TRINITY_DN63809_c0_g1(2.57160075176),TRINITY_DN66268_c1_g1(2.40435233472),TRINITY_DN66268_c1_g3(2.3407312592),TRINITY_DN67885_c1_g3(4.0193373…
ko04146	Peroxisome	100/3297	728/23270	0.649300468	0.829243527	TRINITY_DN45668_c0_g1(-12.5688678468),TRINITY_DN53656_c2_g5(-2.66436186371),TRINITY_DN64724_c0_g2(2.65800745676),TRINITY_DN33230_c0_g2(-12.1581099807),TRINITY_DN58524_c0_g1(2.38545316909),TRINITY_DN48207_c0_g1(-2.86322736867),TRINITY_DN41199_c0_g1(-5.04779449799),TRINITY_DN53402_c2_g2(-4.45265812132),TRINITY_DN53402_c2_g1(-2.50518964557),TRINITY_DN61781_c1_g2(2.02742453648),TRINITY_DN61781_c1_g1(…	TRINITY_DN45668_c0_g1(-12.5688678468),TRINITY_DN53656_c2_g5(-2.66436186371),TRINITY_DN64724_c0_g2(2.65800745676),TRINITY_DN33230_c0_g2(-12.1581099807),TRINITY_DN58524_c0_g1(2.38545316909),TRINITY_DN48207_c0_g1(-2.86322736867),TRINITY_DN41199_c0_g1(-5.04779449799),TRINITY_DN53402_c2_g2(-4.45265812132),TRINITY_DN53402_c2_g1(-2.50518964557),TRINITY_DN61781_c1_g2(2.02742453648),TRINITY_DN61781_c1_g1(…
ko03440	Homologous recombination	18/3297	136/23270	0.659852201	0.829243527	TRINITY_DN50566_c0_g1(3.91670756118),TRINITY_DN33092_c0_g1(2.75818012899),TRINITY_DN52347_c0_g1(2.3279316635),TRINITY_DN8703_c0_g1(11.7878903193),TRINITY_DN64832_c1_g2(3.99376687621),TRINITY_DN66408_c2_g2(2.25642863061),TRINITY_DN47775_c0_g1(4.38006250395),TRINITY_DN54230_c0_g3(1.94038866677),TRINITY_DN55159_c1_g2(3.4981261054),TRINITY_DN61156_c3_g2(2.08872892413),TRINITY_DN54951_c3_g2(1.95496512…	TRINITY_DN50566_c0_g1(3.91670756118),TRINITY_DN33092_c0_g1(2.75818012899),TRINITY_DN52347_c0_g1(2.3279316635),TRINITY_DN8703_c0_g1(11.7878903193),TRINITY_DN64832_c1_g2(3.99376687621),TRINITY_DN66408_c2_g2(2.25642863061),TRINITY_DN47775_c0_g1(4.38006250395),TRINITY_DN54230_c0_g3(1.94038866677),TRINITY_DN55159_c1_g2(3.4981261054),TRINITY_DN61156_c3_g2(2.08872892413),TRINITY_DN54951_c3_g2(1.95496512…
ko04916	Melanogenesis	18/3297	136/23270	0.659852201	0.829243527	TRINITY_DN50863_c0_g2(2.99560708384),TRINITY_DN50863_c0_g1(2.32194929611),TRINITY_DN10984_c0_g1(-11.832183258),TRINITY_DN54276_c1_g1(3.07564906763),TRINITY_DN51587_c2_g4(-4.00074500133),TRINITY_DN51587_c2_g2(-1.56476482243),TRINITY_DN67438_c1_g1(5.98617949608),TRINITY_DN63809_c1_g2(2.17182268156),TRINITY_DN63809_c1_g1(1.8268255185),TRINITY_DN53961_c0_g4(6.72249885601),TRINITY_DN63809_c0_g1(2.5716…	TRINITY_DN50863_c0_g2(2.99560708384),TRINITY_DN50863_c0_g1(2.32194929611),TRINITY_DN10984_c0_g1(-11.832183258),TRINITY_DN54276_c1_g1(3.07564906763),TRINITY_DN51587_c2_g4(-4.00074500133),TRINITY_DN51587_c2_g2(-1.56476482243),TRINITY_DN67438_c1_g1(5.98617949608),TRINITY_DN63809_c1_g2(2.17182268156),TRINITY_DN63809_c1_g1(1.8268255185),TRINITY_DN53961_c0_g4(6.72249885601),TRINITY_DN63809_c0_g1(2.5716…
ko04975	Fat digestion and absorption	8/3297	62/23270	0.667434173	0.829243527	TRINITY_DN61630_c1_g1(3.35502332227),TRINITY_DN65274_c1_g1(-1.13745889334),TRINITY_DN64399_c0_g1(2.61309346584),TRINITY_DN40343_c0_g1(-11.271597642),TRINITY_DN63394_c1_g1(2.75630865088),TRINITY_DN64954_c2_g2(2.03095371244),TRINITY_DN31029_c0_g1(-12.5963963288),TRINITY_DN64059_c0_g2(2.86094120825)	TRINITY_DN61630_c1_g1(3.35502332227),TRINITY_DN65274_c1_g1(-1.13745889334),TRINITY_DN64399_c0_g1(2.61309346584),TRINITY_DN40343_c0_g1(-11.271597642),TRINITY_DN63394_c1_g1(2.75630865088),TRINITY_DN64954_c2_g2(2.03095371244),TRINITY_DN31029_c0_g1(-12.5963963288),TRINITY_DN64059_c0_g2(2.86094120825)
ko04111	Cell cycle - yeast	33/3297	250/23270	0.697453842	0.829243527	TRINITY_DN61548_c2_g2(-13.1534844764),TRINITY_DN65751_c0_g1(2.0925112881),TRINITY_DN54994_c0_g1(2.28779004695),TRINITY_DN63479_c1_g1(2.39420485703),TRINITY_DN49922_c0_g2(4.18048108573),TRINITY_DN54516_c0_g1(1.84394458023),TRINITY_DN60325_c1_g5(-2.59631228061),TRINITY_DN67365_c2_g1(-1.03322753816),TRINITY_DN53459_c0_g1(3.46122371474),TRINITY_DN54007_c0_g1(5.1979219319),TRINITY_DN63809_c1_g2(2.1718…	TRINITY_DN61548_c2_g2(-13.1534844764),TRINITY_DN65751_c0_g1(2.0925112881),TRINITY_DN54994_c0_g1(2.28779004695),TRINITY_DN63479_c1_g1(2.39420485703),TRINITY_DN49922_c0_g2(4.18048108573),TRINITY_DN54516_c0_g1(1.84394458023),TRINITY_DN60325_c1_g5(-2.59631228061),TRINITY_DN67365_c2_g1(-1.03322753816),TRINITY_DN53459_c0_g1(3.46122371474),TRINITY_DN54007_c0_g1(5.1979219319),TRINITY_DN63809_c1_g2(2.1718…
ko00541	O-Antigen nucleotide sugar biosynthesis	13/3297	102/23270	0.702379415	0.829243527	TRINITY_DN63093_c2_g6(2.93089481589),TRINITY_DN53517_c0_g1(2.46386097469),TRINITY_DN56295_c0_g1(5.2637785966),TRINITY_DN64148_c0_g1(4.4886383999),TRINITY_DN64406_c0_g2(4.70370438089),TRINITY_DN64406_c0_g1(7.55684000766),TRINITY_DN63680_c4_g1(-2.46950352847),TRINITY_DN51930_c0_g2(7.01154164731),TRINITY_DN54145_c0_g1(5.44455394947),TRINITY_DN56090_c1_g1(3.61736759141),TRINITY_DN60068_c0_g4(1.783487…	TRINITY_DN63093_c2_g6(2.93089481589),TRINITY_DN53517_c0_g1(2.46386097469),TRINITY_DN56295_c0_g1(5.2637785966),TRINITY_DN64148_c0_g1(4.4886383999),TRINITY_DN64406_c0_g2(4.70370438089),TRINITY_DN64406_c0_g1(7.55684000766),TRINITY_DN63680_c4_g1(-2.46950352847),TRINITY_DN51930_c0_g2(7.01154164731),TRINITY_DN54145_c0_g1(5.44455394947),TRINITY_DN56090_c1_g1(3.61736759141),TRINITY_DN60068_c0_g4(1.783487…
ko05111	Biofilm formation - Vibrio cholerae	1/3297	8/23270	0.705497445	0.829243527	TRINITY_DN56832_c0_g1(2.48491945411)	TRINITY_DN56832_c0_g1(2.48491945411)
ko01051	Biosynthesis of ansamycins	4/3297	33/23270	0.706973032	0.829243527	TRINITY_DN49893_c1_g1(-5.7322646775),TRINITY_DN54582_c2_g3(-3.46602248316),TRINITY_DN54582_c2_g1(-1.54033695045),TRINITY_DN54582_c1_g1(-12.4409176026)	TRINITY_DN49893_c1_g1(-5.7322646775),TRINITY_DN54582_c2_g3(-3.46602248316),TRINITY_DN54582_c2_g1(-1.54033695045),TRINITY_DN54582_c1_g1(-12.4409176026)
ko04919	Thyroid hormone signaling pathway	31/3297	237/23270	0.712804956	0.829243527	TRINITY_DN61806_c0_g2(2.35463062867),TRINITY_DN64189_c0_g2(2.03025308795),TRINITY_DN51672_c1_g4(-12.8263141098),TRINITY_DN51672_c1_g2(-1.84307179142),TRINITY_DN64407_c2_g1(4.30959159607),TRINITY_DN68010_c0_g1(4.91522407396),TRINITY_DN55027_c2_g1(5.13254567399),TRINITY_DN55344_c1_g3(-13.0440952347),TRINITY_DN50457_c0_g1(3.23812793982),TRINITY_DN63570_c0_g1(1.46438879935),TRINITY_DN67484_c2_g1(3.97…	TRINITY_DN61806_c0_g2(2.35463062867),TRINITY_DN64189_c0_g2(2.03025308795),TRINITY_DN51672_c1_g4(-12.8263141098),TRINITY_DN51672_c1_g2(-1.84307179142),TRINITY_DN64407_c2_g1(4.30959159607),TRINITY_DN68010_c0_g1(4.91522407396),TRINITY_DN55027_c2_g1(5.13254567399),TRINITY_DN55344_c1_g3(-13.0440952347),TRINITY_DN50457_c0_g1(3.23812793982),TRINITY_DN63570_c0_g1(1.46438879935),TRINITY_DN67484_c2_g1(3.97…
ko04122	Sulfur relay system	7/3297	57/23270	0.715216169	0.829243527	TRINITY_DN62907_c0_g4(2.75011767175),TRINITY_DN49076_c1_g1(-3.49429159978),TRINITY_DN47765_c0_g2(-14.7627534966),TRINITY_DN49076_c0_g1(-13.7518334338),TRINITY_DN66996_c2_g3(1.68195544326),TRINITY_DN60695_c0_g2(1.78579841855),TRINITY_DN61216_c1_g1(3.60456703808)	TRINITY_DN62907_c0_g4(2.75011767175),TRINITY_DN49076_c1_g1(-3.49429159978),TRINITY_DN47765_c0_g2(-14.7627534966),TRINITY_DN49076_c0_g1(-13.7518334338),TRINITY_DN66996_c2_g3(1.68195544326),TRINITY_DN60695_c0_g2(1.78579841855),TRINITY_DN61216_c1_g1(3.60456703808)
ko04726	Serotonergic synapse	7/3297	57/23270	0.715216169	0.829243527	TRINITY_DN51456_c0_g1(6.51326880778),TRINITY_DN63809_c1_g2(2.17182268156),TRINITY_DN63809_c1_g1(1.8268255185),TRINITY_DN63809_c0_g1(2.57160075176),TRINITY_DN52272_c2_g2(5.89326055378),TRINITY_DN67885_c1_g3(4.01933738498),TRINITY_DN57660_c1_g1(1.67621580731)	TRINITY_DN51456_c0_g1(6.51326880778),TRINITY_DN63809_c1_g2(2.17182268156),TRINITY_DN63809_c1_g1(1.8268255185),TRINITY_DN63809_c0_g1(2.57160075176),TRINITY_DN52272_c2_g2(5.89326055378),TRINITY_DN67885_c1_g3(4.01933738498),TRINITY_DN57660_c1_g1(1.67621580731)
ko04218	Cellular senescence	39/3297	297/23270	0.721361554	0.829243527	TRINITY_DN57443_c0_g1(3.49661362489),TRINITY_DN55997_c0_g1(1.85310216537),TRINITY_DN50863_c0_g2(2.99560708384),TRINITY_DN50863_c0_g1(2.32194929611),TRINITY_DN50376_c1_g5(-13.6983631943),TRINITY_DN59170_c0_g1(3.14638531931),TRINITY_DN26281_c0_g1(-13.1006656238),TRINITY_DN55098_c0_g1(2.81516916973),TRINITY_DN48316_c0_g1(4.24755049149),TRINITY_DN54276_c1_g1(3.07564906763),TRINITY_DN51587_c2_g4(-4.00…	TRINITY_DN57443_c0_g1(3.49661362489),TRINITY_DN55997_c0_g1(1.85310216537),TRINITY_DN50863_c0_g2(2.99560708384),TRINITY_DN50863_c0_g1(2.32194929611),TRINITY_DN50376_c1_g5(-13.6983631943),TRINITY_DN59170_c0_g1(3.14638531931),TRINITY_DN26281_c0_g1(-13.1006656238),TRINITY_DN55098_c0_g1(2.81516916973),TRINITY_DN48316_c0_g1(4.24755049149),TRINITY_DN54276_c1_g1(3.07564906763),TRINITY_DN51587_c2_g4(-4.00…
ko04261	Adrenergic signaling in cardiomyocytes	25/3297	194/23270	0.726465214	0.829243527	TRINITY_DN61548_c2_g2(-13.1534844764),TRINITY_DN50863_c0_g2(2.99560708384),TRINITY_DN50863_c0_g1(2.32194929611),TRINITY_DN26281_c0_g1(-13.1006656238),TRINITY_DN63479_c1_g1(2.39420485703),TRINITY_DN54276_c1_g1(3.07564906763),TRINITY_DN51587_c2_g4(-4.00074500133),TRINITY_DN51587_c2_g2(-1.56476482243),TRINITY_DN67438_c1_g1(5.98617949608),TRINITY_DN67365_c2_g1(-1.03322753816),TRINITY_DN58623_c0_g2(3.…	TRINITY_DN61548_c2_g2(-13.1534844764),TRINITY_DN50863_c0_g2(2.99560708384),TRINITY_DN50863_c0_g1(2.32194929611),TRINITY_DN26281_c0_g1(-13.1006656238),TRINITY_DN63479_c1_g1(2.39420485703),TRINITY_DN54276_c1_g1(3.07564906763),TRINITY_DN51587_c2_g4(-4.00074500133),TRINITY_DN51587_c2_g2(-1.56476482243),TRINITY_DN67438_c1_g1(5.98617949608),TRINITY_DN67365_c2_g1(-1.03322753816),TRINITY_DN58623_c0_g2(3.…
ko04144	Endocytosis	82/3297	612/23270	0.726989853	0.829243527	TRINITY_DN50990_c1_g1(-5.48749860874),TRINITY_DN43817_c1_g1(-5.11253234711),TRINITY_DN2349_c0_g1(-12.3029672909),TRINITY_DN51201_c0_g1(-2.08824934279),TRINITY_DN56420_c2_g1(3.88058866131),TRINITY_DN63216_c2_g1(2.56152605288),TRINITY_DN60789_c0_g1(2.44135468466),TRINITY_DN63680_c3_g3(2.08704408474),TRINITY_DN62874_c0_g1(2.79082356572),TRINITY_DN66216_c0_g1(2.35934945468),TRINITY_DN46864_c0_g1(4.26…	TRINITY_DN50990_c1_g1(-5.48749860874),TRINITY_DN43817_c1_g1(-5.11253234711),TRINITY_DN2349_c0_g1(-12.3029672909),TRINITY_DN51201_c0_g1(-2.08824934279),TRINITY_DN56420_c2_g1(3.88058866131),TRINITY_DN63216_c2_g1(2.56152605288),TRINITY_DN60789_c0_g1(2.44135468466),TRINITY_DN63680_c3_g3(2.08704408474),TRINITY_DN62874_c0_g1(2.79082356572),TRINITY_DN66216_c0_g1(2.35934945468),TRINITY_DN46864_c0_g1(4.26…
ko03430	Mismatch repair	11/3297	89/23270	0.73255793	0.829243527	TRINITY_DN50566_c0_g1(3.91670756118),TRINITY_DN33092_c0_g1(2.75818012899),TRINITY_DN52347_c0_g1(2.3279316635),TRINITY_DN64832_c1_g2(3.99376687621),TRINITY_DN47775_c0_g1(4.38006250395),TRINITY_DN61156_c3_g2(2.08872892413),TRINITY_DN62945_c0_g1(2.46727917545),TRINITY_DN49125_c0_g1(1.78473714599),TRINITY_DN49252_c0_g1(5.07778413308),TRINITY_DN67084_c1_g3(-1.34574883929),TRINITY_DN67404_c2_g1(2.08660…	TRINITY_DN50566_c0_g1(3.91670756118),TRINITY_DN33092_c0_g1(2.75818012899),TRINITY_DN52347_c0_g1(2.3279316635),TRINITY_DN64832_c1_g2(3.99376687621),TRINITY_DN47775_c0_g1(4.38006250395),TRINITY_DN61156_c3_g2(2.08872892413),TRINITY_DN62945_c0_g1(2.46727917545),TRINITY_DN49125_c0_g1(1.78473714599),TRINITY_DN49252_c0_g1(5.07778413308),TRINITY_DN67084_c1_g3(-1.34574883929),TRINITY_DN67404_c2_g1(2.08660…
ko04925	Aldosterone synthesis and secretion	9/3297	74/23270	0.738735102	0.829243527	TRINITY_DN50863_c0_g2(2.99560708384),TRINITY_DN50863_c0_g1(2.32194929611),TRINITY_DN54276_c1_g1(3.07564906763),TRINITY_DN51587_c2_g4(-4.00074500133),TRINITY_DN51587_c2_g2(-1.56476482243),TRINITY_DN67438_c1_g1(5.98617949608),TRINITY_DN53961_c0_g4(6.72249885601),TRINITY_DN25414_c0_g1(-11.6258153672),TRINITY_DN56954_c2_g1(3.11677992136)	TRINITY_DN50863_c0_g2(2.99560708384),TRINITY_DN50863_c0_g1(2.32194929611),TRINITY_DN54276_c1_g1(3.07564906763),TRINITY_DN51587_c2_g4(-4.00074500133),TRINITY_DN51587_c2_g2(-1.56476482243),TRINITY_DN67438_c1_g1(5.98617949608),TRINITY_DN53961_c0_g4(6.72249885601),TRINITY_DN25414_c0_g1(-11.6258153672),TRINITY_DN56954_c2_g1(3.11677992136)
ko04668	TNF signaling pathway	5/3297	43/23270	0.74805768	0.829243527	TRINITY_DN63809_c1_g2(2.17182268156),TRINITY_DN63809_c1_g1(1.8268255185),TRINITY_DN63809_c0_g1(2.57160075176),TRINITY_DN67885_c1_g3(4.01933738498),TRINITY_DN57660_c1_g1(1.67621580731)	TRINITY_DN63809_c1_g2(2.17182268156),TRINITY_DN63809_c1_g1(1.8268255185),TRINITY_DN63809_c0_g1(2.57160075176),TRINITY_DN67885_c1_g3(4.01933738498),TRINITY_DN57660_c1_g1(1.67621580731)
ko00590	Arachidonic acid metabolism	3/3297	27/23270	0.757403216	0.829243527	TRINITY_DN59458_c1_g1(2.53722870302),TRINITY_DN59458_c1_g3(2.43150956259),TRINITY_DN65274_c1_g1(-1.13745889334)	TRINITY_DN59458_c1_g1(2.53722870302),TRINITY_DN59458_c1_g3(2.43150956259),TRINITY_DN65274_c1_g1(-1.13745889334)
ko03460	Fanconi anemia pathway	17/3297	137/23270	0.75828364	0.829243527	TRINITY_DN50566_c0_g1(3.91670756118),TRINITY_DN33092_c0_g1(2.75818012899),TRINITY_DN52347_c0_g1(2.3279316635),TRINITY_DN62923_c0_g1(2.39653871569),TRINITY_DN57900_c0_g1(3.14544770626),TRINITY_DN64832_c1_g2(3.99376687621),TRINITY_DN54230_c0_g3(1.94038866677),TRINITY_DN61156_c3_g2(2.08872892413),TRINITY_DN55284_c0_g2(2.49266456836),TRINITY_DN64069_c0_g3(2.14442751589),TRINITY_DN59743_c0_g1(2.362495…	TRINITY_DN50566_c0_g1(3.91670756118),TRINITY_DN33092_c0_g1(2.75818012899),TRINITY_DN52347_c0_g1(2.3279316635),TRINITY_DN62923_c0_g1(2.39653871569),TRINITY_DN57900_c0_g1(3.14544770626),TRINITY_DN64832_c1_g2(3.99376687621),TRINITY_DN54230_c0_g3(1.94038866677),TRINITY_DN61156_c3_g2(2.08872892413),TRINITY_DN55284_c0_g2(2.49266456836),TRINITY_DN64069_c0_g3(2.14442751589),TRINITY_DN59743_c0_g1(2.362495…
ko00565	Ether lipid metabolism	11/3297	91/23270	0.759038857	0.829243527	TRINITY_DN41296_c0_g1(-11.7072023714),TRINITY_DN61229_c1_g6(-6.40457775169),TRINITY_DN59479_c0_g3(4.06669469495),TRINITY_DN65274_c1_g1(-1.13745889334),TRINITY_DN53300_c3_g1(2.2240169134),TRINITY_DN66362_c1_g3(4.78829147784),TRINITY_DN66362_c1_g2(1.56933583077),TRINITY_DN66268_c1_g1(2.40435233472),TRINITY_DN66268_c1_g3(2.3407312592),TRINITY_DN53875_c1_g2(4.0142670953),TRINITY_DN53875_c1_g3(-1.4606…	TRINITY_DN41296_c0_g1(-11.7072023714),TRINITY_DN61229_c1_g6(-6.40457775169),TRINITY_DN59479_c0_g3(4.06669469495),TRINITY_DN65274_c1_g1(-1.13745889334),TRINITY_DN53300_c3_g1(2.2240169134),TRINITY_DN66362_c1_g3(4.78829147784),TRINITY_DN66362_c1_g2(1.56933583077),TRINITY_DN66268_c1_g1(2.40435233472),TRINITY_DN66268_c1_g3(2.3407312592),TRINITY_DN53875_c1_g2(4.0142670953),TRINITY_DN53875_c1_g3(-1.4606…
ko04350	TGF-beta signaling pathway	18/3297	145/23270	0.762304475	0.829243527	TRINITY_DN61548_c2_g2(-13.1534844764),TRINITY_DN65751_c0_g1(2.0925112881),TRINITY_DN61806_c0_g2(2.35463062867),TRINITY_DN64189_c0_g2(2.03025308795),TRINITY_DN54516_c0_g1(1.84394458023),TRINITY_DN60325_c1_g5(-2.59631228061),TRINITY_DN63809_c1_g2(2.17182268156),TRINITY_DN63809_c1_g1(1.8268255185),TRINITY_DN56784_c0_g1(2.03920930348),TRINITY_DN51330_c0_g1(13.3889025485),TRINITY_DN63189_c1_g2(2.58780…	TRINITY_DN61548_c2_g2(-13.1534844764),TRINITY_DN65751_c0_g1(2.0925112881),TRINITY_DN61806_c0_g2(2.35463062867),TRINITY_DN64189_c0_g2(2.03025308795),TRINITY_DN54516_c0_g1(1.84394458023),TRINITY_DN60325_c1_g5(-2.59631228061),TRINITY_DN63809_c1_g2(2.17182268156),TRINITY_DN63809_c1_g1(1.8268255185),TRINITY_DN56784_c0_g1(2.03920930348),TRINITY_DN51330_c0_g1(13.3889025485),TRINITY_DN63189_c1_g2(2.58780…
ko04217	Necroptosis	36/3297	281/23270	0.768312295	0.829243527	TRINITY_DN50376_c1_g5(-13.6983631943),TRINITY_DN51529_c0_g1(6.63128740629),TRINITY_DN54824_c5_g1(-1.37809025119),TRINITY_DN56560_c0_g3(2.60735453292),TRINITY_DN56039_c0_g1(1.86676370345),TRINITY_DN54512_c2_g2(1.86710857194),TRINITY_DN67358_c2_g4(3.35062250448),TRINITY_DN58349_c0_g1(2.37547010325),TRINITY_DN56560_c0_g1(2.73339564949),TRINITY_DN54500_c0_g2(-2.86553327373),TRINITY_DN62355_c0_g2(6.88…	TRINITY_DN50376_c1_g5(-13.6983631943),TRINITY_DN51529_c0_g1(6.63128740629),TRINITY_DN54824_c5_g1(-1.37809025119),TRINITY_DN56560_c0_g3(2.60735453292),TRINITY_DN56039_c0_g1(1.86676370345),TRINITY_DN54512_c2_g2(1.86710857194),TRINITY_DN67358_c2_g4(3.35062250448),TRINITY_DN58349_c0_g1(2.37547010325),TRINITY_DN56560_c0_g1(2.73339564949),TRINITY_DN54500_c0_g2(-2.86553327373),TRINITY_DN62355_c0_g2(6.88…
ko00232	Caffeine metabolism	1/3297	10/23270	0.783064558	0.829243527	TRINITY_DN57891_c0_g5(4.12988109954)	TRINITY_DN57891_c0_g5(4.12988109954)
ko04210	Apoptosis	26/3297	209/23270	0.791533359	0.829243527	TRINITY_DN9737_c0_g1(-12.7982658993),TRINITY_DN51672_c1_g4(-12.8263141098),TRINITY_DN51672_c1_g2(-1.84307179142),TRINITY_DN50688_c2_g6(4.84599009425),TRINITY_DN50688_c2_g5(-1.93259002854),TRINITY_DN45331_c0_g1(-13.141612243),TRINITY_DN55344_c1_g3(-13.0440952347),TRINITY_DN41015_c0_g2(-11.2654744032),TRINITY_DN63809_c1_g2(2.17182268156),TRINITY_DN63809_c1_g1(1.8268255185),TRINITY_DN52261_c4_g3(2.1…	TRINITY_DN9737_c0_g1(-12.7982658993),TRINITY_DN51672_c1_g4(-12.8263141098),TRINITY_DN51672_c1_g2(-1.84307179142),TRINITY_DN50688_c2_g6(4.84599009425),TRINITY_DN50688_c2_g5(-1.93259002854),TRINITY_DN45331_c0_g1(-13.141612243),TRINITY_DN55344_c1_g3(-13.0440952347),TRINITY_DN41015_c0_g2(-11.2654744032),TRINITY_DN63809_c1_g2(2.17182268156),TRINITY_DN63809_c1_g1(1.8268255185),TRINITY_DN52261_c4_g3(2.1…
ko00120	Primary bile acid biosynthesis	4/3297	38/23270	0.806449602	0.829243527	TRINITY_DN40723_c0_g1(-12.3437261158),TRINITY_DN49212_c0_g2(-11.9473617648),TRINITY_DN37796_c0_g1(-12.1152398555),TRINITY_DN7226_c0_g1(-11.1331550591)	TRINITY_DN40723_c0_g1(-12.3437261158),TRINITY_DN49212_c0_g2(-11.9473617648),TRINITY_DN37796_c0_g1(-12.1152398555),TRINITY_DN7226_c0_g1(-11.1331550591)
ko04012	ErbB signaling pathway	6/3297	55/23270	0.810181058	0.829243527	TRINITY_DN63809_c1_g2(2.17182268156),TRINITY_DN63809_c1_g1(1.8268255185),TRINITY_DN56784_c0_g1(2.03920930348),TRINITY_DN63809_c0_g1(2.57160075176),TRINITY_DN67885_c1_g3(4.01933738498),TRINITY_DN57660_c1_g1(1.67621580731)	TRINITY_DN63809_c1_g2(2.17182268156),TRINITY_DN63809_c1_g1(1.8268255185),TRINITY_DN56784_c0_g1(2.03920930348),TRINITY_DN63809_c0_g1(2.57160075176),TRINITY_DN67885_c1_g3(4.01933738498),TRINITY_DN57660_c1_g1(1.67621580731)
ko04613	Neutrophil extracellular trap formation	25/3297	204/23270	0.811476306	0.829243527	TRINITY_DN58936_c0_g1(4.49661115432),TRINITY_DN50376_c1_g5(-13.6983631943),TRINITY_DN64189_c0_g2(2.03025308795),TRINITY_DN51672_c1_g4(-12.8263141098),TRINITY_DN51672_c1_g2(-1.84307179142),TRINITY_DN55268_c0_g1(3.6693935276),TRINITY_DN55344_c1_g3(-13.0440952347),TRINITY_DN46962_c0_g1(2.13884545208),TRINITY_DN60902_c0_g3(1.75160001598),TRINITY_DN63809_c1_g2(2.17182268156),TRINITY_DN63809_c1_g1(1.82…	TRINITY_DN58936_c0_g1(4.49661115432),TRINITY_DN50376_c1_g5(-13.6983631943),TRINITY_DN64189_c0_g2(2.03025308795),TRINITY_DN51672_c1_g4(-12.8263141098),TRINITY_DN51672_c1_g2(-1.84307179142),TRINITY_DN55268_c0_g1(3.6693935276),TRINITY_DN55344_c1_g3(-13.0440952347),TRINITY_DN46962_c0_g1(2.13884545208),TRINITY_DN60902_c0_g3(1.75160001598),TRINITY_DN63809_c1_g2(2.17182268156),TRINITY_DN63809_c1_g1(1.82…
ko00740	Riboflavin metabolism	5/3297	47/23270	0.814893489	0.829243527	TRINITY_DN25193_c0_g1(-11.7860953391),TRINITY_DN66172_c0_g3(1.71951986011),TRINITY_DN66172_c0_g2(1.61001306129),TRINITY_DN56491_c1_g1(2.01536312934),TRINITY_DN61308_c0_g2(1.58083078087)	TRINITY_DN25193_c0_g1(-11.7860953391),TRINITY_DN66172_c0_g3(1.71951986011),TRINITY_DN66172_c0_g2(1.61001306129),TRINITY_DN56491_c1_g1(2.01536312934),TRINITY_DN61308_c0_g2(1.58083078087)
ko00720	Carbon fixation pathways in prokaryotes	40/3297	318/23270	0.814929716	0.829243527	TRINITY_DN53110_c0_g2(-2.49804972287),TRINITY_DN53110_c0_g4(-2.44925940971),TRINITY_DN62056_c0_g1(1.98452974842),TRINITY_DN45887_c2_g1(-4.14794414579),TRINITY_DN49754_c3_g2(-3.54824573715),TRINITY_DN55881_c0_g1(-2.98240884808),TRINITY_DN52982_c2_g1(-1.93685323692),TRINITY_DN64655_c0_g1(2.05996391388),TRINITY_DN64655_c0_g2(2.34846275209),TRINITY_DN66698_c4_g2(2.98865602095),TRINITY_DN64399_c0_g1(2…	TRINITY_DN53110_c0_g2(-2.49804972287),TRINITY_DN53110_c0_g4(-2.44925940971),TRINITY_DN62056_c0_g1(1.98452974842),TRINITY_DN45887_c2_g1(-4.14794414579),TRINITY_DN49754_c3_g2(-3.54824573715),TRINITY_DN55881_c0_g1(-2.98240884808),TRINITY_DN52982_c2_g1(-1.93685323692),TRINITY_DN64655_c0_g1(2.05996391388),TRINITY_DN64655_c0_g2(2.34846275209),TRINITY_DN66698_c4_g2(2.98865602095),TRINITY_DN64399_c0_g1(2…
ko00061	Fatty acid biosynthesis	34/3297	273/23270	0.816177733	0.829243527	TRINITY_DN64724_c0_g2(2.65800745676),TRINITY_DN67888_c1_g1(2.96313770679),TRINITY_DN57910_c0_g1(1.73923577389),TRINITY_DN62994_c2_g1(1.61512962099),TRINITY_DN64724_c0_g1(2.77870932111),TRINITY_DN41115_c0_g1(-11.3089169026),TRINITY_DN43855_c0_g1(-12.24631307),TRINITY_DN67613_c1_g3(2.64877742795),TRINITY_DN67613_c1_g1(2.57424863577),TRINITY_DN44887_c0_g1(-11.6657357714),TRINITY_DN65941_c0_g1(3.5338…	TRINITY_DN64724_c0_g2(2.65800745676),TRINITY_DN67888_c1_g1(2.96313770679),TRINITY_DN57910_c0_g1(1.73923577389),TRINITY_DN62994_c2_g1(1.61512962099),TRINITY_DN64724_c0_g1(2.77870932111),TRINITY_DN41115_c0_g1(-11.3089169026),TRINITY_DN43855_c0_g1(-12.24631307),TRINITY_DN67613_c1_g3(2.64877742795),TRINITY_DN67613_c1_g1(2.57424863577),TRINITY_DN44887_c0_g1(-11.6657357714),TRINITY_DN65941_c0_g1(3.5338…
ko04911	Insulin secretion	3/3297	30/23270	0.818224878	0.829243527	TRINITY_DN47631_c0_g1(3.51863636373),TRINITY_DN48379_c0_g1(2.75964552835),TRINITY_DN51598_c0_g2(3.16784567233)	TRINITY_DN47631_c0_g1(3.51863636373),TRINITY_DN48379_c0_g1(2.75964552835),TRINITY_DN51598_c0_g2(3.16784567233)
ko04974	Protein digestion and absorption	4/3297	39/23270	0.822636748	0.829243527	TRINITY_DN52482_c0_g1(1.80547494848),TRINITY_DN62625_c0_g3(-3.28388065775),TRINITY_DN62625_c0_g1(3.56125742911),TRINITY_DN62191_c0_g2(2.43781762137)	TRINITY_DN52482_c0_g1(1.80547494848),TRINITY_DN62625_c0_g3(-3.28388065775),TRINITY_DN62625_c0_g1(3.56125742911),TRINITY_DN62191_c0_g2(2.43781762137)
ko03082	ATP-dependent chromatin remodeling	6/3297	56/23270	0.823727797	0.829243527	TRINITY_DN64189_c0_g2(2.03025308795),TRINITY_DN51672_c1_g4(-12.8263141098),TRINITY_DN51672_c1_g2(-1.84307179142),TRINITY_DN55344_c1_g3(-13.0440952347),TRINITY_DN53671_c0_g3(-1.74119601841),TRINITY_DN65156_c4_g1(-1.85755655688)	TRINITY_DN64189_c0_g2(2.03025308795),TRINITY_DN51672_c1_g4(-12.8263141098),TRINITY_DN51672_c1_g2(-1.84307179142),TRINITY_DN55344_c1_g3(-13.0440952347),TRINITY_DN53671_c0_g3(-1.74119601841),TRINITY_DN65156_c4_g1(-1.85755655688)
ko04728	Dopaminergic synapse	22/3297	183/23270	0.826446184	0.829243527	TRINITY_DN61548_c2_g2(-13.1534844764),TRINITY_DN50863_c0_g2(2.99560708384),TRINITY_DN50863_c0_g1(2.32194929611),TRINITY_DN26281_c0_g1(-13.1006656238),TRINITY_DN63479_c1_g1(2.39420485703),TRINITY_DN54276_c1_g1(3.07564906763),TRINITY_DN51456_c0_g1(6.51326880778),TRINITY_DN51587_c2_g4(-4.00074500133),TRINITY_DN51587_c2_g2(-1.56476482243),TRINITY_DN67438_c1_g1(5.98617949608),TRINITY_DN67365_c2_g1(-1.…	TRINITY_DN61548_c2_g2(-13.1534844764),TRINITY_DN50863_c0_g2(2.99560708384),TRINITY_DN50863_c0_g1(2.32194929611),TRINITY_DN26281_c0_g1(-13.1006656238),TRINITY_DN63479_c1_g1(2.39420485703),TRINITY_DN54276_c1_g1(3.07564906763),TRINITY_DN51456_c0_g1(6.51326880778),TRINITY_DN51587_c2_g4(-4.00074500133),TRINITY_DN51587_c2_g2(-1.56476482243),TRINITY_DN67438_c1_g1(5.98617949608),TRINITY_DN67365_c2_g1(-1.…
ko04310	Wnt signaling pathway	26/3297	215/23270	0.83508923	0.829243527	TRINITY_DN65751_c0_g1(2.0925112881),TRINITY_DN58936_c0_g1(4.49661115432),TRINITY_DN55268_c0_g1(3.6693935276),TRINITY_DN56817_c1_g3(-1.04689966629),TRINITY_DN48316_c0_g1(4.24755049149),TRINITY_DN55283_c0_g1(-1.5399010136),TRINITY_DN26925_c0_g1(-11.2903894598),TRINITY_DN54516_c0_g1(1.84394458023),TRINITY_DN58570_c0_g1(1.84878940929),TRINITY_DN60325_c1_g5(-2.59631228061),TRINITY_DN66662_c0_g1(2.0104…	TRINITY_DN65751_c0_g1(2.0925112881),TRINITY_DN58936_c0_g1(4.49661115432),TRINITY_DN55268_c0_g1(3.6693935276),TRINITY_DN56817_c1_g3(-1.04689966629),TRINITY_DN48316_c0_g1(4.24755049149),TRINITY_DN55283_c0_g1(-1.5399010136),TRINITY_DN26925_c0_g1(-11.2903894598),TRINITY_DN54516_c0_g1(1.84394458023),TRINITY_DN58570_c0_g1(1.84878940929),TRINITY_DN60325_c1_g5(-2.59631228061),TRINITY_DN66662_c0_g1(2.0104…
ko00261	Monobactam biosynthesis	5/3297	49/23270	0.84255038	0.829243527	TRINITY_DN49487_c0_g3(-2.25672615639),TRINITY_DN62443_c0_g1(2.50414523989),TRINITY_DN62443_c0_g2(2.96659310415),TRINITY_DN62443_c0_g3(2.97832755509),TRINITY_DN53882_c0_g2(3.88048087522)	TRINITY_DN49487_c0_g3(-2.25672615639),TRINITY_DN62443_c0_g1(2.50414523989),TRINITY_DN62443_c0_g2(2.96659310415),TRINITY_DN62443_c0_g3(2.97832755509),TRINITY_DN53882_c0_g2(3.88048087522)
ko04530	Tight junction	39/3297	318/23270	0.856467807	0.829243527	TRINITY_DN61548_c2_g2(-13.1534844764),TRINITY_DN58936_c0_g1(4.49661115432),TRINITY_DN81257_c0_g1(-11.0756736796),TRINITY_DN51672_c1_g4(-12.8263141098),TRINITY_DN51672_c1_g2(-1.84307179142),TRINITY_DN52965_c0_g1(2.32895278152),TRINITY_DN55268_c0_g1(3.6693935276),TRINITY_DN64688_c0_g1(2.30416564599),TRINITY_DN63479_c1_g1(2.39420485703),TRINITY_DN63232_c4_g1(-1.85962142395),TRINITY_DN45331_c0_g1(-13…	TRINITY_DN61548_c2_g2(-13.1534844764),TRINITY_DN58936_c0_g1(4.49661115432),TRINITY_DN81257_c0_g1(-11.0756736796),TRINITY_DN51672_c1_g4(-12.8263141098),TRINITY_DN51672_c1_g2(-1.84307179142),TRINITY_DN52965_c0_g1(2.32895278152),TRINITY_DN55268_c0_g1(3.6693935276),TRINITY_DN64688_c0_g1(2.30416564599),TRINITY_DN63479_c1_g1(2.39420485703),TRINITY_DN63232_c4_g1(-1.85962142395),TRINITY_DN45331_c0_g1(-13…
ko04550	Signaling pathways regulating pluripotency of stem cells	5/3297	51/23270	0.866706281	0.829243527	TRINITY_DN63809_c1_g2(2.17182268156),TRINITY_DN63809_c1_g1(1.8268255185),TRINITY_DN63809_c0_g1(2.57160075176),TRINITY_DN67885_c1_g3(4.01933738498),TRINITY_DN57660_c1_g1(1.67621580731)	TRINITY_DN63809_c1_g2(2.17182268156),TRINITY_DN63809_c1_g1(1.8268255185),TRINITY_DN63809_c0_g1(2.57160075176),TRINITY_DN67885_c1_g3(4.01933738498),TRINITY_DN57660_c1_g1(1.67621580731)
ko04725	Cholinergic synapse	5/3297	51/23270	0.866706281	0.829243527	TRINITY_DN63809_c1_g2(2.17182268156),TRINITY_DN63809_c1_g1(1.8268255185),TRINITY_DN63809_c0_g1(2.57160075176),TRINITY_DN67885_c1_g3(4.01933738498),TRINITY_DN57660_c1_g1(1.67621580731)	TRINITY_DN63809_c1_g2(2.17182268156),TRINITY_DN63809_c1_g1(1.8268255185),TRINITY_DN63809_c0_g1(2.57160075176),TRINITY_DN67885_c1_g3(4.01933738498),TRINITY_DN57660_c1_g1(1.67621580731)
ko04611	Platelet activation	13/3297	118/23270	0.870103529	0.829243527	TRINITY_DN51672_c1_g4(-12.8263141098),TRINITY_DN51672_c1_g2(-1.84307179142),TRINITY_DN26281_c0_g1(-13.1006656238),TRINITY_DN55344_c1_g3(-13.0440952347),TRINITY_DN63809_c1_g2(2.17182268156),TRINITY_DN63809_c1_g1(1.8268255185),TRINITY_DN62206_c3_g2(4.74649003209),TRINITY_DN48558_c0_g1(-12.3104810966),TRINITY_DN63809_c0_g1(2.57160075176),TRINITY_DN53671_c0_g3(-1.74119601841),TRINITY_DN67885_c1_g3(4.…	TRINITY_DN51672_c1_g4(-12.8263141098),TRINITY_DN51672_c1_g2(-1.84307179142),TRINITY_DN26281_c0_g1(-13.1006656238),TRINITY_DN55344_c1_g3(-13.0440952347),TRINITY_DN63809_c1_g2(2.17182268156),TRINITY_DN63809_c1_g1(1.8268255185),TRINITY_DN62206_c3_g2(4.74649003209),TRINITY_DN48558_c0_g1(-12.3104810966),TRINITY_DN63809_c0_g1(2.57160075176),TRINITY_DN53671_c0_g3(-1.74119601841),TRINITY_DN67885_c1_g3(4.…
ko03320	PPAR signaling pathway	57/3297	459/23270	0.876864872	0.829243527	TRINITY_DN63871_c1_g3(2.91605694112),TRINITY_DN64724_c0_g2(2.65800745676),TRINITY_DN52561_c0_g1(-2.67621519662),TRINITY_DN48520_c0_g3(-12.8446484948),TRINITY_DN57107_c4_g2(-2.49937301518),TRINITY_DN41199_c0_g1(-5.04779449799),TRINITY_DN51754_c2_g2(-1.02842382118),TRINITY_DN55097_c0_g1(-2.57155934258),TRINITY_DN55097_c0_g2(-3.25582589168),TRINITY_DN56548_c0_g5(-7.20885660252),TRINITY_DN61781_c1_g2…	TRINITY_DN63871_c1_g3(2.91605694112),TRINITY_DN64724_c0_g2(2.65800745676),TRINITY_DN52561_c0_g1(-2.67621519662),TRINITY_DN48520_c0_g3(-12.8446484948),TRINITY_DN57107_c4_g2(-2.49937301518),TRINITY_DN41199_c0_g1(-5.04779449799),TRINITY_DN51754_c2_g2(-1.02842382118),TRINITY_DN55097_c0_g1(-2.57155934258),TRINITY_DN55097_c0_g2(-3.25582589168),TRINITY_DN56548_c0_g5(-7.20885660252),TRINITY_DN61781_c1_g2…
ko04110	Cell cycle	42/3297	347/23270	0.884415918	0.829243527	TRINITY_DN61548_c2_g2(-13.1534844764),TRINITY_DN65751_c0_g1(2.0925112881),TRINITY_DN57443_c0_g1(3.49661362489),TRINITY_DN55997_c0_g1(1.85310216537),TRINITY_DN64189_c0_g2(2.03025308795),TRINITY_DN54994_c0_g1(2.28779004695),TRINITY_DN59170_c0_g1(3.14638531931),TRINITY_DN55098_c0_g1(2.81516916973),TRINITY_DN54414_c0_g2(-1.65672229232),TRINITY_DN54516_c0_g1(1.84394458023),TRINITY_DN60325_c1_g5(-2.596…	TRINITY_DN61548_c2_g2(-13.1534844764),TRINITY_DN65751_c0_g1(2.0925112881),TRINITY_DN57443_c0_g1(3.49661362489),TRINITY_DN55997_c0_g1(1.85310216537),TRINITY_DN64189_c0_g2(2.03025308795),TRINITY_DN54994_c0_g1(2.28779004695),TRINITY_DN59170_c0_g1(3.14638531931),TRINITY_DN55098_c0_g1(2.81516916973),TRINITY_DN54414_c0_g2(-1.65672229232),TRINITY_DN54516_c0_g1(1.84394458023),TRINITY_DN60325_c1_g5(-2.596…
ko00514	Other types of O-glycan biosynthesis	2/3297	25/23270	0.887664618	0.829243527	TRINITY_DN65119_c0_g1(1.19634710957),TRINITY_DN58862_c1_g1(2.83438384492)	TRINITY_DN65119_c0_g1(1.19634710957),TRINITY_DN58862_c1_g1(2.83438384492)
ko04660	T cell receptor signaling pathway	19/3297	169/23270	0.888735831	0.829243527	TRINITY_DN61548_c2_g2(-13.1534844764),TRINITY_DN63479_c1_g1(2.39420485703),TRINITY_DN48316_c0_g1(4.24755049149),TRINITY_DN55283_c0_g1(-1.5399010136),TRINITY_DN67365_c2_g1(-1.03322753816),TRINITY_DN58623_c0_g2(3.9785429799),TRINITY_DN63809_c1_g2(2.17182268156),TRINITY_DN63809_c1_g1(1.8268255185),TRINITY_DN54017_c0_g2(-1.22721344213),TRINITY_DN63809_c0_g1(2.57160075176),TRINITY_DN66814_c1_g2(3.6077…	TRINITY_DN61548_c2_g2(-13.1534844764),TRINITY_DN63479_c1_g1(2.39420485703),TRINITY_DN48316_c0_g1(4.24755049149),TRINITY_DN55283_c0_g1(-1.5399010136),TRINITY_DN67365_c2_g1(-1.03322753816),TRINITY_DN58623_c0_g2(3.9785429799),TRINITY_DN63809_c1_g2(2.17182268156),TRINITY_DN63809_c1_g1(1.8268255185),TRINITY_DN54017_c0_g2(-1.22721344213),TRINITY_DN63809_c0_g1(2.57160075176),TRINITY_DN66814_c1_g2(3.6077…
ko04730	Long-term depression	6/3297	62/23270	0.889517476	0.829243527	TRINITY_DN61548_c2_g2(-13.1534844764),TRINITY_DN63809_c1_g2(2.17182268156),TRINITY_DN63809_c1_g1(1.8268255185),TRINITY_DN63809_c0_g1(2.57160075176),TRINITY_DN67885_c1_g3(4.01933738498),TRINITY_DN57660_c1_g1(1.67621580731)	TRINITY_DN61548_c2_g2(-13.1534844764),TRINITY_DN63809_c1_g2(2.17182268156),TRINITY_DN63809_c1_g1(1.8268255185),TRINITY_DN63809_c0_g1(2.57160075176),TRINITY_DN67885_c1_g3(4.01933738498),TRINITY_DN57660_c1_g1(1.67621580731)
ko00540	Lipopolysaccharide biosynthesis	1/3297	15/23270	0.89898633	0.829243527	TRINITY_DN66476_c1_g3(1.87155521506)	TRINITY_DN66476_c1_g3(1.87155521506)
ko00621	Dioxin degradation	2/3297	26/23270	0.900489208	0.829243527	TRINITY_DN42148_c0_g2(-11.4216142918),TRINITY_DN33660_c0_g1(-13.3002433911)	TRINITY_DN42148_c0_g2(-11.4216142918),TRINITY_DN33660_c0_g1(-13.3002433911)
ko00624	Polycyclic aromatic hydrocarbon degradation	2/3297	26/23270	0.900489208	0.829243527	TRINITY_DN42148_c0_g2(-11.4216142918),TRINITY_DN33660_c0_g1(-13.3002433911)	TRINITY_DN42148_c0_g2(-11.4216142918),TRINITY_DN33660_c0_g1(-13.3002433911)
ko04020	Calcium signaling pathway	24/3297	212/23270	0.905206445	0.829243527	TRINITY_DN50863_c0_g2(2.99560708384),TRINITY_DN50863_c0_g1(2.32194929611),TRINITY_DN50376_c1_g5(-13.6983631943),TRINITY_DN48316_c0_g1(4.24755049149),TRINITY_DN54276_c1_g1(3.07564906763),TRINITY_DN51587_c2_g4(-4.00074500133),TRINITY_DN51587_c2_g2(-1.56476482243),TRINITY_DN55283_c0_g1(-1.5399010136),TRINITY_DN67438_c1_g1(5.98617949608),TRINITY_DN63821_c0_g2(2.04180568398),TRINITY_DN63821_c0_g1(2.49…	TRINITY_DN50863_c0_g2(2.99560708384),TRINITY_DN50863_c0_g1(2.32194929611),TRINITY_DN50376_c1_g5(-13.6983631943),TRINITY_DN48316_c0_g1(4.24755049149),TRINITY_DN54276_c1_g1(3.07564906763),TRINITY_DN51587_c2_g4(-4.00074500133),TRINITY_DN51587_c2_g2(-1.56476482243),TRINITY_DN55283_c0_g1(-1.5399010136),TRINITY_DN67438_c1_g1(5.98617949608),TRINITY_DN63821_c0_g2(2.04180568398),TRINITY_DN63821_c0_g1(2.49…
ko04022	cGMP-PKG signaling pathway	29/3297	252/23270	0.907598814	0.829243527	TRINITY_DN50863_c0_g2(2.99560708384),TRINITY_DN50863_c0_g1(2.32194929611),TRINITY_DN50376_c1_g5(-13.6983631943),TRINITY_DN26281_c0_g1(-13.1006656238),TRINITY_DN48316_c0_g1(4.24755049149),TRINITY_DN54276_c1_g1(3.07564906763),TRINITY_DN51587_c2_g4(-4.00074500133),TRINITY_DN51587_c2_g2(-1.56476482243),TRINITY_DN55283_c0_g1(-1.5399010136),TRINITY_DN67438_c1_g1(5.98617949608),TRINITY_DN63809_c1_g2(2.1…	TRINITY_DN50863_c0_g2(2.99560708384),TRINITY_DN50863_c0_g1(2.32194929611),TRINITY_DN50376_c1_g5(-13.6983631943),TRINITY_DN26281_c0_g1(-13.1006656238),TRINITY_DN48316_c0_g1(4.24755049149),TRINITY_DN54276_c1_g1(3.07564906763),TRINITY_DN51587_c2_g4(-4.00074500133),TRINITY_DN51587_c2_g2(-1.56476482243),TRINITY_DN55283_c0_g1(-1.5399010136),TRINITY_DN67438_c1_g1(5.98617949608),TRINITY_DN63809_c1_g2(2.1…
ko00521	Streptomycin biosynthesis	10/3297	99/23270	0.909616887	0.829243527	TRINITY_DN62931_c0_g1(2.92725220621),TRINITY_DN51649_c1_g2(-6.21037591214),TRINITY_DN62408_c1_g1(3.15917655478),TRINITY_DN62408_c1_g2(2.81917556123),TRINITY_DN62408_c1_g3(5.45747115788),TRINITY_DN62408_c1_g4(3.8244755419),TRINITY_DN44481_c0_g1(-11.4658197555),TRINITY_DN45987_c0_g1(-6.00150622224),TRINITY_DN51489_c3_g9(-11.0470830034),TRINITY_DN59026_c0_g2(1.86810263345)	TRINITY_DN62931_c0_g1(2.92725220621),TRINITY_DN51649_c1_g2(-6.21037591214),TRINITY_DN62408_c1_g1(3.15917655478),TRINITY_DN62408_c1_g2(2.81917556123),TRINITY_DN62408_c1_g3(5.45747115788),TRINITY_DN62408_c1_g4(3.8244755419),TRINITY_DN44481_c0_g1(-11.4658197555),TRINITY_DN45987_c0_g1(-6.00150622224),TRINITY_DN51489_c3_g9(-11.0470830034),TRINITY_DN59026_c0_g2(1.86810263345)
ko00270	Cysteine and methionine metabolism	65/3297	530/23270	0.911034089	0.829243527	TRINITY_DN56555_c0_g3(-11.9706703443),TRINITY_DN65405_c2_g5(6.13138444045),TRINITY_DN49215_c0_g7(-4.99779415306),TRINITY_DN49215_c0_g2(-1.56936056502),TRINITY_DN54813_c0_g1(1.65970218661),TRINITY_DN49998_c0_g3(3.51662605493),TRINITY_DN49998_c0_g4(2.47949575175),TRINITY_DN63214_c0_g1(4.55365833379),TRINITY_DN65853_c2_g3(2.87166960261),TRINITY_DN65853_c2_g1(2.6919372866),TRINITY_DN66891_c0_g4(4.082…	TRINITY_DN56555_c0_g3(-11.9706703443),TRINITY_DN65405_c2_g5(6.13138444045),TRINITY_DN49215_c0_g7(-4.99779415306),TRINITY_DN49215_c0_g2(-1.56936056502),TRINITY_DN54813_c0_g1(1.65970218661),TRINITY_DN49998_c0_g3(3.51662605493),TRINITY_DN49998_c0_g4(2.47949575175),TRINITY_DN63214_c0_g1(4.55365833379),TRINITY_DN65853_c2_g3(2.87166960261),TRINITY_DN65853_c2_g1(2.6919372866),TRINITY_DN66891_c0_g4(4.082…
ko00930	Caprolactam degradation	9/3297	91/23270	0.91273792	0.829243527	TRINITY_DN93589_c0_g1(-11.6051615592),TRINITY_DN52697_c0_g4(-13.8202222838),TRINITY_DN52697_c0_g3(-3.8304493762),TRINITY_DN44770_c0_g1(-3.68300628175),TRINITY_DN49467_c3_g2(-6.31898545982),TRINITY_DN40248_c0_g2(-12.2104756231),TRINITY_DN45253_c0_g1(-2.24242994376),TRINITY_DN53191_c0_g2(3.0637182281),TRINITY_DN49467_c2_g1(-5.2395776476)	TRINITY_DN93589_c0_g1(-11.6051615592),TRINITY_DN52697_c0_g4(-13.8202222838),TRINITY_DN52697_c0_g3(-3.8304493762),TRINITY_DN44770_c0_g1(-3.68300628175),TRINITY_DN49467_c3_g2(-6.31898545982),TRINITY_DN40248_c0_g2(-12.2104756231),TRINITY_DN45253_c0_g1(-2.24242994376),TRINITY_DN53191_c0_g2(3.0637182281),TRINITY_DN49467_c2_g1(-5.2395776476)
ko04659	Th17 cell differentiation	11/3297	108/23270	0.913029163	0.829243527	TRINITY_DN54824_c5_g1(-1.37809025119),TRINITY_DN48316_c0_g1(4.24755049149),TRINITY_DN55283_c0_g1(-1.5399010136),TRINITY_DN63809_c1_g2(2.17182268156),TRINITY_DN63809_c1_g1(1.8268255185),TRINITY_DN54017_c0_g2(-1.22721344213),TRINITY_DN63809_c0_g1(2.57160075176),TRINITY_DN66814_c1_g2(3.60775819962),TRINITY_DN58208_c0_g2(1.63188749436),TRINITY_DN67885_c1_g3(4.01933738498),TRINITY_DN57660_c1_g1(1.6762…	TRINITY_DN54824_c5_g1(-1.37809025119),TRINITY_DN48316_c0_g1(4.24755049149),TRINITY_DN55283_c0_g1(-1.5399010136),TRINITY_DN63809_c1_g2(2.17182268156),TRINITY_DN63809_c1_g1(1.8268255185),TRINITY_DN54017_c0_g2(-1.22721344213),TRINITY_DN63809_c0_g1(2.57160075176),TRINITY_DN66814_c1_g2(3.60775819962),TRINITY_DN58208_c0_g2(1.63188749436),TRINITY_DN67885_c1_g3(4.01933738498),TRINITY_DN57660_c1_g1(1.6762…
ko04080	Neuroactive ligand-receptor interaction	1/3297	16/23270	0.91330764	0.829243527	TRINITY_DN51534_c1_g1(-1.49119637417)	TRINITY_DN51534_c1_g1(-1.49119637417)
ko04918	Thyroid hormone synthesis	15/3297	142/23270	0.917064447	0.829243527	TRINITY_DN58669_c2_g1(-1.25893585577),TRINITY_DN98375_c0_g1(-11.8671937819),TRINITY_DN79456_c0_g1(-10.8850989393),TRINITY_DN61947_c0_g1(2.54970741626),TRINITY_DN59309_c5_g6(-2.22293335156),TRINITY_DN59309_c5_g2(-1.547272335),TRINITY_DN52131_c0_g2(-2.16750186004),TRINITY_DN52131_c0_g4(-1.939411912),TRINITY_DN52131_c0_g1(1.97564545201),TRINITY_DN42765_c0_g2(-11.8247294075),TRINITY_DN46806_c0_g1(-1.…	TRINITY_DN58669_c2_g1(-1.25893585577),TRINITY_DN98375_c0_g1(-11.8671937819),TRINITY_DN79456_c0_g1(-10.8850989393),TRINITY_DN61947_c0_g1(2.54970741626),TRINITY_DN59309_c5_g6(-2.22293335156),TRINITY_DN59309_c5_g2(-1.547272335),TRINITY_DN52131_c0_g2(-2.16750186004),TRINITY_DN52131_c0_g4(-1.939411912),TRINITY_DN52131_c0_g1(1.97564545201),TRINITY_DN42765_c0_g2(-11.8247294075),TRINITY_DN46806_c0_g1(-1.…
ko00362	Benzoate degradation	10/3297	101/23270	0.921300948	0.829243527	TRINITY_DN25413_c0_g1(-12.2557308568),TRINITY_DN10827_c0_g1(-11.2912877528),TRINITY_DN10468_c0_g1(-3.65542983102),TRINITY_DN64399_c0_g1(2.61309346584),TRINITY_DN40343_c0_g1(-11.271597642),TRINITY_DN63394_c1_g1(2.75630865088),TRINITY_DN64954_c2_g2(2.03095371244),TRINITY_DN958_c0_g1(-11.2036600025),TRINITY_DN68825_c0_g1(-11.2778085053),TRINITY_DN93506_c0_g1(-11.8626284472)	TRINITY_DN25413_c0_g1(-12.2557308568),TRINITY_DN10827_c0_g1(-11.2912877528),TRINITY_DN10468_c0_g1(-3.65542983102),TRINITY_DN64399_c0_g1(2.61309346584),TRINITY_DN40343_c0_g1(-11.271597642),TRINITY_DN63394_c1_g1(2.75630865088),TRINITY_DN64954_c2_g2(2.03095371244),TRINITY_DN958_c0_g1(-11.2036600025),TRINITY_DN68825_c0_g1(-11.2778085053),TRINITY_DN93506_c0_g1(-11.8626284472)
ko04510	Focal adhesion	19/3297	176/23270	0.923001467	0.829243527	TRINITY_DN58936_c0_g1(4.49661115432),TRINITY_DN51672_c1_g4(-12.8263141098),TRINITY_DN51672_c1_g2(-1.84307179142),TRINITY_DN55268_c0_g1(3.6693935276),TRINITY_DN26281_c0_g1(-13.1006656238),TRINITY_DN55344_c1_g3(-13.0440952347),TRINITY_DN65116_c3_g1(6.62258486973),TRINITY_DN60902_c0_g3(1.75160001598),TRINITY_DN63809_c1_g2(2.17182268156),TRINITY_DN63809_c1_g1(1.8268255185),TRINITY_DN62206_c3_g2(4.746…	TRINITY_DN58936_c0_g1(4.49661115432),TRINITY_DN51672_c1_g4(-12.8263141098),TRINITY_DN51672_c1_g2(-1.84307179142),TRINITY_DN55268_c0_g1(3.6693935276),TRINITY_DN26281_c0_g1(-13.1006656238),TRINITY_DN55344_c1_g3(-13.0440952347),TRINITY_DN65116_c3_g1(6.62258486973),TRINITY_DN60902_c0_g3(1.75160001598),TRINITY_DN63809_c1_g2(2.17182268156),TRINITY_DN63809_c1_g1(1.8268255185),TRINITY_DN62206_c3_g2(4.746…
ko04540	Gap junction	14/3297	136/23270	0.927765292	0.829243527	TRINITY_DN55750_c2_g3(4.5323695666),TRINITY_DN55750_c2_g1(5.38334287037),TRINITY_DN45331_c0_g1(-13.141612243),TRINITY_DN63809_c1_g2(2.17182268156),TRINITY_DN63809_c1_g1(1.8268255185),TRINITY_DN52261_c4_g3(2.19599275181),TRINITY_DN67685_c2_g5(5.81622962934),TRINITY_DN67685_c2_g4(-11.6380184616),TRINITY_DN50483_c1_g2(7.34082475654),TRINITY_DN61421_c0_g2(6.21395893602),TRINITY_DN63809_c0_g1(2.571600…	TRINITY_DN55750_c2_g3(4.5323695666),TRINITY_DN55750_c2_g1(5.38334287037),TRINITY_DN45331_c0_g1(-13.141612243),TRINITY_DN63809_c1_g2(2.17182268156),TRINITY_DN63809_c1_g1(1.8268255185),TRINITY_DN52261_c4_g3(2.19599275181),TRINITY_DN67685_c2_g5(5.81622962934),TRINITY_DN67685_c2_g4(-11.6380184616),TRINITY_DN50483_c1_g2(7.34082475654),TRINITY_DN61421_c0_g2(6.21395893602),TRINITY_DN63809_c0_g1(2.571600…
ko00750	Vitamin B6 metabolism	8/3297	85/23270	0.928397412	0.829243527	TRINITY_DN68764_c0_g1(-4.76923217057),TRINITY_DN61355_c1_g1(-4.11248045411),TRINITY_DN63865_c3_g2(2.6878428824),TRINITY_DN45083_c0_g1(-2.93381464211),TRINITY_DN67919_c0_g3(2.22735849562),TRINITY_DN63414_c0_g2(3.88775138637),TRINITY_DN60742_c1_g3(1.83831289184),TRINITY_DN49505_c1_g1(13.4630526786)	TRINITY_DN68764_c0_g1(-4.76923217057),TRINITY_DN61355_c1_g1(-4.11248045411),TRINITY_DN63865_c3_g2(2.6878428824),TRINITY_DN45083_c0_g1(-2.93381464211),TRINITY_DN67919_c0_g3(2.22735849562),TRINITY_DN63414_c0_g2(3.88775138637),TRINITY_DN60742_c1_g3(1.83831289184),TRINITY_DN49505_c1_g1(13.4630526786)
ko04915	Estrogen signaling pathway	32/3297	284/23270	0.936306402	0.829243527	TRINITY_DN50990_c1_g1(-5.48749860874),TRINITY_DN43817_c1_g1(-5.11253234711),TRINITY_DN9737_c0_g1(-12.7982658993),TRINITY_DN50863_c0_g2(2.99560708384),TRINITY_DN50863_c0_g1(2.32194929611),TRINITY_DN79456_c0_g1(-10.8850989393),TRINITY_DN51201_c0_g1(-2.08824934279),TRINITY_DN54824_c5_g1(-1.37809025119),TRINITY_DN54276_c1_g1(3.07564906763),TRINITY_DN51587_c2_g4(-4.00074500133),TRINITY_DN51587_c2_g2(-…	TRINITY_DN50990_c1_g1(-5.48749860874),TRINITY_DN43817_c1_g1(-5.11253234711),TRINITY_DN9737_c0_g1(-12.7982658993),TRINITY_DN50863_c0_g2(2.99560708384),TRINITY_DN50863_c0_g1(2.32194929611),TRINITY_DN79456_c0_g1(-10.8850989393),TRINITY_DN51201_c0_g1(-2.08824934279),TRINITY_DN54824_c5_g1(-1.37809025119),TRINITY_DN54276_c1_g1(3.07564906763),TRINITY_DN51587_c2_g4(-4.00074500133),TRINITY_DN51587_c2_g2(-…
ko04062	Chemokine signaling pathway	8/3297	87/23270	0.938727924	0.829243527	TRINITY_DN58936_c0_g1(4.49661115432),TRINITY_DN55268_c0_g1(3.6693935276),TRINITY_DN60902_c0_g3(1.75160001598),TRINITY_DN63809_c1_g2(2.17182268156),TRINITY_DN63809_c1_g1(1.8268255185),TRINITY_DN63809_c0_g1(2.57160075176),TRINITY_DN67885_c1_g3(4.01933738498),TRINITY_DN57660_c1_g1(1.67621580731)	TRINITY_DN58936_c0_g1(4.49661115432),TRINITY_DN55268_c0_g1(3.6693935276),TRINITY_DN60902_c0_g3(1.75160001598),TRINITY_DN63809_c1_g2(2.17182268156),TRINITY_DN63809_c1_g1(1.8268255185),TRINITY_DN63809_c0_g1(2.57160075176),TRINITY_DN67885_c1_g3(4.01933738498),TRINITY_DN57660_c1_g1(1.67621580731)
ko04113	Meiosis - yeast	24/3297	222/23270	0.942315105	0.829243527	TRINITY_DN61548_c2_g2(-13.1534844764),TRINITY_DN54994_c0_g1(2.28779004695),TRINITY_DN26281_c0_g1(-13.1006656238),TRINITY_DN53459_c0_g1(3.46122371474),TRINITY_DN54007_c0_g1(5.1979219319),TRINITY_DN62667_c0_g1(2.88584433479),TRINITY_DN66771_c1_g1(1.30977885999),TRINITY_DN65091_c0_g1(1.48036074291),TRINITY_DN62206_c3_g2(4.74649003209),TRINITY_DN48558_c0_g1(-12.3104810966),TRINITY_DN66132_c0_g1(2.255…	TRINITY_DN61548_c2_g2(-13.1534844764),TRINITY_DN54994_c0_g1(2.28779004695),TRINITY_DN26281_c0_g1(-13.1006656238),TRINITY_DN53459_c0_g1(3.46122371474),TRINITY_DN54007_c0_g1(5.1979219319),TRINITY_DN62667_c0_g1(2.88584433479),TRINITY_DN66771_c1_g1(1.30977885999),TRINITY_DN65091_c0_g1(1.48036074291),TRINITY_DN62206_c3_g2(4.74649003209),TRINITY_DN48558_c0_g1(-12.3104810966),TRINITY_DN66132_c0_g1(2.255…
ko04964	Proximal tubule bicarbonate reclamation	2/3297	31/23270	0.946454432	0.829243527	TRINITY_DN60870_c0_g2(1.81746986655),TRINITY_DN60870_c0_g4(2.69114105533)	TRINITY_DN60870_c0_g2(1.81746986655),TRINITY_DN60870_c0_g4(2.69114105533)
ko04151	PI3K-Akt signaling pathway	51/3297	438/23270	0.948073362	0.829243527	TRINITY_DN61548_c2_g2(-13.1534844764),TRINITY_DN58936_c0_g1(4.49661115432),TRINITY_DN79456_c0_g1(-10.8850989393),TRINITY_DN53064_c0_g3(-2.75905403611),TRINITY_DN49511_c0_g1(-12.1875799251),TRINITY_DN52965_c0_g1(2.32895278152),TRINITY_DN55268_c0_g1(3.6693935276),TRINITY_DN54824_c5_g1(-1.37809025119),TRINITY_DN27888_c0_g1(-11.6094888873),TRINITY_DN63479_c1_g1(2.39420485703),TRINITY_DN63232_c4_g1(-1…	TRINITY_DN61548_c2_g2(-13.1534844764),TRINITY_DN58936_c0_g1(4.49661115432),TRINITY_DN79456_c0_g1(-10.8850989393),TRINITY_DN53064_c0_g3(-2.75905403611),TRINITY_DN49511_c0_g1(-12.1875799251),TRINITY_DN52965_c0_g1(2.32895278152),TRINITY_DN55268_c0_g1(3.6693935276),TRINITY_DN54824_c5_g1(-1.37809025119),TRINITY_DN27888_c0_g1(-11.6094888873),TRINITY_DN63479_c1_g1(2.39420485703),TRINITY_DN63232_c4_g1(-1…
ko04138	Autophagy - yeast	23/3297	216/23270	0.948434111	0.829243527	TRINITY_DN61548_c2_g2(-13.1534844764),TRINITY_DN58667_c0_g1(1.98854645979),TRINITY_DN57071_c0_g3(-1.03458365083),TRINITY_DN46962_c0_g1(2.13884545208),TRINITY_DN45446_c0_g1(-11.5264389218),TRINITY_DN51044_c1_g2(-1.81375804242),TRINITY_DN51044_c1_g1(-4.30270555518),TRINITY_DN62776_c1_g2(1.59697577257),TRINITY_DN52081_c0_g2(2.36266376361),TRINITY_DN62023_c0_g1(1.63347832124),TRINITY_DN40295_c0_g1(-1…	TRINITY_DN61548_c2_g2(-13.1534844764),TRINITY_DN58667_c0_g1(1.98854645979),TRINITY_DN57071_c0_g3(-1.03458365083),TRINITY_DN46962_c0_g1(2.13884545208),TRINITY_DN45446_c0_g1(-11.5264389218),TRINITY_DN51044_c1_g2(-1.81375804242),TRINITY_DN51044_c1_g1(-4.30270555518),TRINITY_DN62776_c1_g2(1.59697577257),TRINITY_DN52081_c0_g2(2.36266376361),TRINITY_DN62023_c0_g1(1.63347832124),TRINITY_DN40295_c0_g1(-1…
ko00790	Folate biosynthesis	8/3297	90/23270	0.951768101	0.829243527	TRINITY_DN65701_c0_g1(2.38932587664),TRINITY_DN53460_c1_g2(2.0769999181),TRINITY_DN53460_c1_g1(2.02654854926),TRINITY_DN42886_c0_g1(-11.6602058615),TRINITY_DN63080_c0_g3(3.23430054463),TRINITY_DN62907_c0_g4(2.75011767175),TRINITY_DN56491_c1_g1(2.01536312934),TRINITY_DN59582_c0_g2(-1.24012129099)	TRINITY_DN65701_c0_g1(2.38932587664),TRINITY_DN53460_c1_g2(2.0769999181),TRINITY_DN53460_c1_g1(2.02654854926),TRINITY_DN42886_c0_g1(-11.6602058615),TRINITY_DN63080_c0_g3(3.23430054463),TRINITY_DN62907_c0_g4(2.75011767175),TRINITY_DN56491_c1_g1(2.01536312934),TRINITY_DN59582_c0_g2(-1.24012129099)
ko04340	Hedgehog signaling pathway	14/3297	143/23270	0.95388926	0.829243527	TRINITY_DN65751_c0_g1(2.0925112881),TRINITY_DN50620_c0_g1(-1.06527003712),TRINITY_DN41803_c0_g1(-2.70246368913),TRINITY_DN54516_c0_g1(1.84394458023),TRINITY_DN66662_c0_g1(2.01045836695),TRINITY_DN56532_c2_g1(1.94953310797),TRINITY_DN48746_c0_g2(-1.184867418),TRINITY_DN43683_c0_g1(-2.44408816506),TRINITY_DN56316_c0_g2(2.03376089281),TRINITY_DN57229_c0_g1(2.51198577153),TRINITY_DN60754_c1_g2(-2.019…	TRINITY_DN65751_c0_g1(2.0925112881),TRINITY_DN50620_c0_g1(-1.06527003712),TRINITY_DN41803_c0_g1(-2.70246368913),TRINITY_DN54516_c0_g1(1.84394458023),TRINITY_DN66662_c0_g1(2.01045836695),TRINITY_DN56532_c2_g1(1.94953310797),TRINITY_DN48746_c0_g2(-1.184867418),TRINITY_DN43683_c0_g1(-2.44408816506),TRINITY_DN56316_c0_g2(2.03376089281),TRINITY_DN57229_c0_g1(2.51198577153),TRINITY_DN60754_c1_g2(-2.019…
ko04961	Endocrine and other factor-regulated calcium reabsorption	8/3297	91/23270	0.955530046	0.829243527	TRINITY_DN2349_c0_g1(-12.3029672909),TRINITY_DN59766_c5_g3(2.44153111707),TRINITY_DN62929_c1_g4(2.17158200877),TRINITY_DN56103_c0_g1(3.22003429893),TRINITY_DN58061_c0_g1(2.51289596959),TRINITY_DN68210_c1_g1(2.48173831775),TRINITY_DN57508_c3_g2(4.07683179065),TRINITY_DN63308_c1_g3(1.99814542375)	TRINITY_DN2349_c0_g1(-12.3029672909),TRINITY_DN59766_c5_g3(2.44153111707),TRINITY_DN62929_c1_g4(2.17158200877),TRINITY_DN56103_c0_g1(3.22003429893),TRINITY_DN58061_c0_g1(2.51289596959),TRINITY_DN68210_c1_g1(2.48173831775),TRINITY_DN57508_c3_g2(4.07683179065),TRINITY_DN63308_c1_g3(1.99814542375)
ko04214	Apoptosis - fly	13/3297	135/23270	0.955605219	0.829243527	TRINITY_DN50688_c2_g6(4.84599009425),TRINITY_DN50688_c2_g5(-1.93259002854),TRINITY_DN63809_c1_g2(2.17182268156),TRINITY_DN63809_c1_g1(1.8268255185),TRINITY_DN54720_c0_g1(-1.15655724225),TRINITY_DN63809_c0_g1(2.57160075176),TRINITY_DN26184_c0_g1(-12.2179657734),TRINITY_DN57458_c2_g1(2.85387286313),TRINITY_DN51534_c1_g1(-1.49119637417),TRINITY_DN67885_c1_g3(4.01933738498),TRINITY_DN57660_c1_g1(1.67…	TRINITY_DN50688_c2_g6(4.84599009425),TRINITY_DN50688_c2_g5(-1.93259002854),TRINITY_DN63809_c1_g2(2.17182268156),TRINITY_DN63809_c1_g1(1.8268255185),TRINITY_DN54720_c0_g1(-1.15655724225),TRINITY_DN63809_c0_g1(2.57160075176),TRINITY_DN26184_c0_g1(-12.2179657734),TRINITY_DN57458_c2_g1(2.85387286313),TRINITY_DN51534_c1_g1(-1.49119637417),TRINITY_DN67885_c1_g3(4.01933738498),TRINITY_DN57660_c1_g1(1.67…
ko04670	Leukocyte transendothelial migration	8/3297	92/23270	0.959027199	0.829243527	TRINITY_DN58936_c0_g1(4.49661115432),TRINITY_DN51672_c1_g4(-12.8263141098),TRINITY_DN51672_c1_g2(-1.84307179142),TRINITY_DN55268_c0_g1(3.6693935276),TRINITY_DN55344_c1_g3(-13.0440952347),TRINITY_DN60902_c0_g3(1.75160001598),TRINITY_DN53671_c0_g3(-1.74119601841),TRINITY_DN65156_c4_g1(-1.85755655688)	TRINITY_DN58936_c0_g1(4.49661115432),TRINITY_DN51672_c1_g4(-12.8263141098),TRINITY_DN51672_c1_g2(-1.84307179142),TRINITY_DN55268_c0_g1(3.6693935276),TRINITY_DN55344_c1_g3(-13.0440952347),TRINITY_DN60902_c0_g3(1.75160001598),TRINITY_DN53671_c0_g3(-1.74119601841),TRINITY_DN65156_c4_g1(-1.85755655688)
ko04139	Mitophagy - yeast	18/3297	179/23270	0.959802274	0.829243527	TRINITY_DN61806_c0_g2(2.35463062867),TRINITY_DN49428_c0_g1(3.55193516817),TRINITY_DN26925_c0_g1(-11.2903894598),TRINITY_DN66363_c0_g3(1.95011847934),TRINITY_DN66363_c0_g4(3.7781708887),TRINITY_DN54036_c1_g1(4.21000310076),TRINITY_DN51044_c1_g2(-1.81375804242),TRINITY_DN51044_c1_g1(-4.30270555518),TRINITY_DN61546_c0_g3(1.68190369443),TRINITY_DN63189_c1_g2(2.58780622075),TRINITY_DN36915_c0_g2(-4.01…	TRINITY_DN61806_c0_g2(2.35463062867),TRINITY_DN49428_c0_g1(3.55193516817),TRINITY_DN26925_c0_g1(-11.2903894598),TRINITY_DN66363_c0_g3(1.95011847934),TRINITY_DN66363_c0_g4(3.7781708887),TRINITY_DN54036_c1_g1(4.21000310076),TRINITY_DN51044_c1_g2(-1.81375804242),TRINITY_DN51044_c1_g1(-4.30270555518),TRINITY_DN61546_c0_g3(1.68190369443),TRINITY_DN63189_c1_g2(2.58780622075),TRINITY_DN36915_c0_g2(-4.01…
ko00450	Selenocompound metabolism	13/3297	137/23270	0.961316716	0.829243527	TRINITY_DN64382_c1_g3(2.26277604923),TRINITY_DN64382_c1_g2(2.27222359276),TRINITY_DN64382_c1_g1(2.54982574168),TRINITY_DN53274_c2_g5(2.17590898637),TRINITY_DN49487_c0_g3(-2.25672615639),TRINITY_DN62443_c0_g1(2.50414523989),TRINITY_DN62443_c0_g2(2.96659310415),TRINITY_DN62443_c0_g3(2.97832755509),TRINITY_DN48278_c0_g2(-4.40925528554),TRINITY_DN60835_c1_g2(1.92115588505),TRINITY_DN66616_c1_g5(-1.06…	TRINITY_DN64382_c1_g3(2.26277604923),TRINITY_DN64382_c1_g2(2.27222359276),TRINITY_DN64382_c1_g1(2.54982574168),TRINITY_DN53274_c2_g5(2.17590898637),TRINITY_DN49487_c0_g3(-2.25672615639),TRINITY_DN62443_c0_g1(2.50414523989),TRINITY_DN62443_c0_g2(2.96659310415),TRINITY_DN62443_c0_g3(2.97832755509),TRINITY_DN48278_c0_g2(-4.40925528554),TRINITY_DN60835_c1_g2(1.92115588505),TRINITY_DN66616_c1_g5(-1.06…
ko00040	Pentose and glucuronate interconversions	23/3297	222/23270	0.962888093	0.829243527	TRINITY_DN49344_c0_g1(2.72219453521),TRINITY_DN63093_c2_g6(2.93089481589),TRINITY_DN49161_c0_g1(-13.9159368142),TRINITY_DN59290_c0_g1(2.48862055472),TRINITY_DN59290_c0_g2(1.80823418678),TRINITY_DN43630_c0_g4(-2.48324250449),TRINITY_DN49610_c0_g1(-13.4934639575),TRINITY_DN52697_c0_g4(-13.8202222838),TRINITY_DN52697_c0_g3(-3.8304493762),TRINITY_DN54145_c0_g1(5.44455394947),TRINITY_DN48526_c0_g1(-3.…	TRINITY_DN49344_c0_g1(2.72219453521),TRINITY_DN63093_c2_g6(2.93089481589),TRINITY_DN49161_c0_g1(-13.9159368142),TRINITY_DN59290_c0_g1(2.48862055472),TRINITY_DN59290_c0_g2(1.80823418678),TRINITY_DN43630_c0_g4(-2.48324250449),TRINITY_DN49610_c0_g1(-13.4934639575),TRINITY_DN52697_c0_g4(-13.8202222838),TRINITY_DN52697_c0_g3(-3.8304493762),TRINITY_DN54145_c0_g1(5.44455394947),TRINITY_DN48526_c0_g1(-3.…
ko03060	Protein export	15/3297	157/23270	0.967886328	0.829243527	TRINITY_DN59309_c5_g6(-2.22293335156),TRINITY_DN59309_c5_g2(-1.547272335),TRINITY_DN51214_c0_g1(2.18297289384),TRINITY_DN64304_c0_g1(1.99632914651),TRINITY_DN64369_c0_g1(1.74705338232),TRINITY_DN60846_c1_g1(2.94352179114),TRINITY_DN73743_c0_g1(-11.7233594627),TRINITY_DN67526_c1_g2(1.61621291584),TRINITY_DN50140_c0_g1(2.31327609446),TRINITY_DN33427_c0_g1(-4.12301544019),TRINITY_DN55782_c0_g1(1.590…	TRINITY_DN59309_c5_g6(-2.22293335156),TRINITY_DN59309_c5_g2(-1.547272335),TRINITY_DN51214_c0_g1(2.18297289384),TRINITY_DN64304_c0_g1(1.99632914651),TRINITY_DN64369_c0_g1(1.74705338232),TRINITY_DN60846_c1_g1(2.94352179114),TRINITY_DN73743_c0_g1(-11.7233594627),TRINITY_DN67526_c1_g2(1.61621291584),TRINITY_DN50140_c0_g1(2.31327609446),TRINITY_DN33427_c0_g1(-4.12301544019),TRINITY_DN55782_c0_g1(1.590…
ko00190	Oxidative phosphorylation	160/3297	1285/23270	0.969945724	0.829243527	TRINITY_DN50806_c1_g1(-12.0678807921),TRINITY_DN48700_c1_g3(-1.3348544806),TRINITY_DN48700_c1_g1(-1.90669974897),TRINITY_DN65648_c1_g2(2.907256576),TRINITY_DN41578_c0_g1(-12.4438940969),TRINITY_DN55180_c0_g1(1.81083343539),TRINITY_DN45972_c0_g2(-4.42837295493),TRINITY_DN65665_c1_g1(2.82284356464),TRINITY_DN36075_c0_g3(-11.9207895185),TRINITY_DN18693_c0_g1(-12.4502902412),TRINITY_DN45112_c1_g2(-10…	TRINITY_DN50806_c1_g1(-12.0678807921),TRINITY_DN48700_c1_g3(-1.3348544806),TRINITY_DN48700_c1_g1(-1.90669974897),TRINITY_DN65648_c1_g2(2.907256576),TRINITY_DN41578_c0_g1(-12.4438940969),TRINITY_DN55180_c0_g1(1.81083343539),TRINITY_DN45972_c0_g2(-4.42837295493),TRINITY_DN65665_c1_g1(2.82284356464),TRINITY_DN36075_c0_g3(-11.9207895185),TRINITY_DN18693_c0_g1(-12.4502902412),TRINITY_DN45112_c1_g2(-10…
ko00250	Alanine, aspartate and glutamate metabolism	54/3297	476/23270	0.970821722	0.829243527	TRINITY_DN53457_c0_g1(4.0555477219),TRINITY_DN47797_c1_g1(-2.81991273402),TRINITY_DN45668_c0_g1(-12.5688678468),TRINITY_DN51529_c0_g1(6.63128740629),TRINITY_DN57465_c3_g1(-1.47110277648),TRINITY_DN62576_c0_g1(2.32436242264),TRINITY_DN62564_c1_g3(5.55704985523),TRINITY_DN41973_c0_g1(-12.4495390215),TRINITY_DN45395_c0_g1(-11.5191039889),TRINITY_DN54813_c0_g1(1.65970218661),TRINITY_DN68019_c2_g1(6.0…	TRINITY_DN53457_c0_g1(4.0555477219),TRINITY_DN47797_c1_g1(-2.81991273402),TRINITY_DN45668_c0_g1(-12.5688678468),TRINITY_DN51529_c0_g1(6.63128740629),TRINITY_DN57465_c3_g1(-1.47110277648),TRINITY_DN62576_c0_g1(2.32436242264),TRINITY_DN62564_c1_g3(5.55704985523),TRINITY_DN41973_c0_g1(-12.4495390215),TRINITY_DN45395_c0_g1(-11.5191039889),TRINITY_DN54813_c0_g1(1.65970218661),TRINITY_DN68019_c2_g1(6.0…
ko00966	Glucosinolate biosynthesis	2/3297	36/23270	0.971717248	0.829243527	TRINITY_DN51104_c0_g1(2.99646958471),TRINITY_DN30176_c0_g1(-11.3573357308)	TRINITY_DN51104_c0_g1(2.99646958471),TRINITY_DN30176_c0_g1(-11.3573357308)
ko04926	Relaxin signaling pathway	5/3297	68/23270	0.972343569	0.829243527	TRINITY_DN63809_c1_g2(2.17182268156),TRINITY_DN63809_c1_g1(1.8268255185),TRINITY_DN63809_c0_g1(2.57160075176),TRINITY_DN67885_c1_g3(4.01933738498),TRINITY_DN57660_c1_g1(1.67621580731)	TRINITY_DN63809_c1_g2(2.17182268156),TRINITY_DN63809_c1_g1(1.8268255185),TRINITY_DN63809_c0_g1(2.57160075176),TRINITY_DN67885_c1_g3(4.01933738498),TRINITY_DN57660_c1_g1(1.67621580731)
ko04623	Cytosolic DNA-sensing pathway	6/3297	78/23270	0.972921255	0.829243527	TRINITY_DN67848_c1_g2(1.60287281294),TRINITY_DN54107_c0_g2(1.71894240441),TRINITY_DN65278_c0_g1(1.69335559348),TRINITY_DN59418_c0_g1(2.28805657336),TRINITY_DN54107_c0_g1(1.92222438981),TRINITY_DN61627_c0_g2(2.58426425618)	TRINITY_DN67848_c1_g2(1.60287281294),TRINITY_DN54107_c0_g2(1.71894240441),TRINITY_DN65278_c0_g1(1.69335559348),TRINITY_DN59418_c0_g1(2.28805657336),TRINITY_DN54107_c0_g1(1.92222438981),TRINITY_DN61627_c0_g2(2.58426425618)
ko00650	Butanoate metabolism	21/3297	211/23270	0.973341756	0.829243527	TRINITY_DN57465_c3_g1(-1.47110277648),TRINITY_DN62564_c1_g3(5.55704985523),TRINITY_DN66872_c1_g1(1.67538792274),TRINITY_DN45567_c0_g2(-12.7161170874),TRINITY_DN44612_c0_g1(-12.9650453154),TRINITY_DN64399_c0_g1(2.61309346584),TRINITY_DN57249_c5_g1(-12.415210077),TRINITY_DN55226_c0_g1(3.220504832),TRINITY_DN40343_c0_g1(-11.271597642),TRINITY_DN48917_c0_g2(-11.3265652484),TRINITY_DN57465_c2_g1(5.949…	TRINITY_DN57465_c3_g1(-1.47110277648),TRINITY_DN62564_c1_g3(5.55704985523),TRINITY_DN66872_c1_g1(1.67538792274),TRINITY_DN45567_c0_g2(-12.7161170874),TRINITY_DN44612_c0_g1(-12.9650453154),TRINITY_DN64399_c0_g1(2.61309346584),TRINITY_DN57249_c5_g1(-12.415210077),TRINITY_DN55226_c0_g1(3.220504832),TRINITY_DN40343_c0_g1(-11.271597642),TRINITY_DN48917_c0_g2(-11.3265652484),TRINITY_DN57465_c2_g1(5.949…
ko04330	Notch signaling pathway	2/3297	37/23270	0.975152425	0.829243527	TRINITY_DN64189_c0_g2(2.03025308795),TRINITY_DN56817_c1_g3(-1.04689966629)	TRINITY_DN64189_c0_g2(2.03025308795),TRINITY_DN56817_c1_g3(-1.04689966629)
ko00260	Glycine, serine and threonine metabolism	41/3297	377/23270	0.975937677	0.829243527	TRINITY_DN45668_c0_g1(-12.5688678468),TRINITY_DN55118_c2_g1(3.31827688767),TRINITY_DN66169_c0_g1(-1.22027534817),TRINITY_DN63089_c0_g3(-1.20550539553),TRINITY_DN23198_c0_g1(-11.1524327384),TRINITY_DN17543_c0_g1(-2.96402851929),TRINITY_DN48772_c3_g7(-12.0348940847),TRINITY_DN48772_c3_g4(-3.62336648219),TRINITY_DN48772_c3_g2(-3.73050927309),TRINITY_DN66169_c0_g4(-1.2298162558),TRINITY_DN61007_c1_g3…	TRINITY_DN45668_c0_g1(-12.5688678468),TRINITY_DN55118_c2_g1(3.31827688767),TRINITY_DN66169_c0_g1(-1.22027534817),TRINITY_DN63089_c0_g3(-1.20550539553),TRINITY_DN23198_c0_g1(-11.1524327384),TRINITY_DN17543_c0_g1(-2.96402851929),TRINITY_DN48772_c3_g7(-12.0348940847),TRINITY_DN48772_c3_g4(-3.62336648219),TRINITY_DN48772_c3_g2(-3.73050927309),TRINITY_DN66169_c0_g4(-1.2298162558),TRINITY_DN61007_c1_g3…
ko00100	Steroid biosynthesis	15/3297	163/23270	0.97873158	0.829243527	TRINITY_DN50315_c2_g2(3.39748459054),TRINITY_DN61497_c0_g3(-2.64139927303),TRINITY_DN68181_c1_g1(2.87056972325),TRINITY_DN52031_c1_g1(-7.81920473171),TRINITY_DN36981_c0_g1(-3.89933872942),TRINITY_DN46363_c0_g1(-11.6968371563),TRINITY_DN62135_c1_g2(-1.27034036782),TRINITY_DN55719_c0_g1(-2.87263200042),TRINITY_DN61735_c0_g3(3.29900826696),TRINITY_DN52857_c0_g1(1.89372357481),TRINITY_DN52857_c0_g3(1…	TRINITY_DN50315_c2_g2(3.39748459054),TRINITY_DN61497_c0_g3(-2.64139927303),TRINITY_DN68181_c1_g1(2.87056972325),TRINITY_DN52031_c1_g1(-7.81920473171),TRINITY_DN36981_c0_g1(-3.89933872942),TRINITY_DN46363_c0_g1(-11.6968371563),TRINITY_DN62135_c1_g2(-1.27034036782),TRINITY_DN55719_c0_g1(-2.87263200042),TRINITY_DN61735_c0_g3(3.29900826696),TRINITY_DN52857_c0_g1(1.89372357481),TRINITY_DN52857_c0_g3(1…
ko04814	Motor proteins	16/3297	172/23270	0.979115123	0.829243527	TRINITY_DN51672_c1_g4(-12.8263141098),TRINITY_DN51672_c1_g2(-1.84307179142),TRINITY_DN55750_c2_g3(4.5323695666),TRINITY_DN55750_c2_g1(5.38334287037),TRINITY_DN45331_c0_g1(-13.141612243),TRINITY_DN55344_c1_g3(-13.0440952347),TRINITY_DN50762_c2_g1(3.74129717763),TRINITY_DN52261_c4_g3(2.19599275181),TRINITY_DN67685_c2_g5(5.81622962934),TRINITY_DN67685_c2_g4(-11.6380184616),TRINITY_DN50483_c1_g2(7.34…	TRINITY_DN51672_c1_g4(-12.8263141098),TRINITY_DN51672_c1_g2(-1.84307179142),TRINITY_DN55750_c2_g3(4.5323695666),TRINITY_DN55750_c2_g1(5.38334287037),TRINITY_DN45331_c0_g1(-13.141612243),TRINITY_DN55344_c1_g3(-13.0440952347),TRINITY_DN50762_c2_g1(3.74129717763),TRINITY_DN52261_c4_g3(2.19599275181),TRINITY_DN67685_c2_g5(5.81622962934),TRINITY_DN67685_c2_g4(-11.6380184616),TRINITY_DN50483_c1_g2(7.34…
ko00920	Sulfur metabolism	19/3297	198/23270	0.979222852	0.829243527	TRINITY_DN60800_c0_g1(2.59246260766),TRINITY_DN13357_c0_g1(-6.72963947534),TRINITY_DN49487_c0_g3(-2.25672615639),TRINITY_DN67862_c1_g1(-2.47922147534),TRINITY_DN65757_c1_g2(3.58562541657),TRINITY_DN65757_c1_g1(2.75698437663),TRINITY_DN62443_c0_g1(2.50414523989),TRINITY_DN62443_c0_g2(2.96659310415),TRINITY_DN62443_c0_g3(2.97832755509),TRINITY_DN54861_c0_g1(-1.07222938386),TRINITY_DN59599_c0_g2(-1.…	TRINITY_DN60800_c0_g1(2.59246260766),TRINITY_DN13357_c0_g1(-6.72963947534),TRINITY_DN49487_c0_g3(-2.25672615639),TRINITY_DN67862_c1_g1(-2.47922147534),TRINITY_DN65757_c1_g2(3.58562541657),TRINITY_DN65757_c1_g1(2.75698437663),TRINITY_DN62443_c0_g1(2.50414523989),TRINITY_DN62443_c0_g2(2.96659310415),TRINITY_DN62443_c0_g3(2.97832755509),TRINITY_DN54861_c0_g1(-1.07222938386),TRINITY_DN59599_c0_g2(-1.…
ko04914	Progesterone-mediated oocyte maturation	13/3297	146/23270	0.979732642	0.829243527	TRINITY_DN55997_c0_g1(1.85310216537),TRINITY_DN54824_c5_g1(-1.37809025119),TRINITY_DN55098_c0_g1(2.81516916973),TRINITY_DN63809_c1_g2(2.17182268156),TRINITY_DN63809_c1_g1(1.8268255185),TRINITY_DN65091_c0_g1(1.48036074291),TRINITY_DN63809_c0_g1(2.57160075176),TRINITY_DN56180_c1_g1(1.10696850145),TRINITY_DN67885_c1_g3(4.01933738498),TRINITY_DN61628_c2_g1(2.23765736132),TRINITY_DN57660_c1_g1(1.67621…	TRINITY_DN55997_c0_g1(1.85310216537),TRINITY_DN54824_c5_g1(-1.37809025119),TRINITY_DN55098_c0_g1(2.81516916973),TRINITY_DN63809_c1_g2(2.17182268156),TRINITY_DN63809_c1_g1(1.8268255185),TRINITY_DN65091_c0_g1(1.48036074291),TRINITY_DN63809_c0_g1(2.57160075176),TRINITY_DN56180_c1_g1(1.10696850145),TRINITY_DN67885_c1_g3(4.01933738498),TRINITY_DN61628_c2_g1(2.23765736132),TRINITY_DN57660_c1_g1(1.67621…
ko03018	RNA degradation	47/3297	431/23270	0.98160277	0.829243527	TRINITY_DN58448_c0_g1(2.99017889303),TRINITY_DN51412_c0_g2(4.04766527547),TRINITY_DN61201_c0_g2(2.146995195),TRINITY_DN67534_c1_g1(1.56281048972),TRINITY_DN65988_c0_g1(2.02576623683),TRINITY_DN64407_c2_g1(4.30959159607),TRINITY_DN57457_c3_g3(1.68104838295),TRINITY_DN40995_c1_g1(-12.4270465269),TRINITY_DN64941_c2_g1(1.98735823867),TRINITY_DN68010_c0_g1(4.91522407396),TRINITY_DN55027_c2_g1(5.132545…	TRINITY_DN58448_c0_g1(2.99017889303),TRINITY_DN51412_c0_g2(4.04766527547),TRINITY_DN61201_c0_g2(2.146995195),TRINITY_DN67534_c1_g1(1.56281048972),TRINITY_DN65988_c0_g1(2.02576623683),TRINITY_DN64407_c2_g1(4.30959159607),TRINITY_DN57457_c3_g3(1.68104838295),TRINITY_DN40995_c1_g1(-12.4270465269),TRINITY_DN64941_c2_g1(1.98735823867),TRINITY_DN68010_c0_g1(4.91522407396),TRINITY_DN55027_c2_g1(5.132545…
ko00254	Aflatoxin biosynthesis	3/3297	51/23270	0.981849033	0.829243527	TRINITY_DN67888_c1_g1(2.96313770679),TRINITY_DN41115_c0_g1(-11.3089169026),TRINITY_DN43923_c0_g2(-11.5801456415)	TRINITY_DN67888_c1_g1(2.96313770679),TRINITY_DN41115_c0_g1(-11.3089169026),TRINITY_DN43923_c0_g2(-11.5801456415)
ko00240	Pyrimidine metabolism	24/3297	243/23270	0.982182496	0.829243527	TRINITY_DN53739_c0_g1(-4.16248250294),TRINITY_DN57029_c0_g1(3.18757903527),TRINITY_DN50736_c1_g3(-1.69403736238),TRINITY_DN56836_c1_g1(2.59781209764),TRINITY_DN50212_c0_g1(2.5718642843),TRINITY_DN57191_c1_g1(2.62814160403),TRINITY_DN64572_c1_g5(2.52698253291),TRINITY_DN64572_c1_g1(2.26379183551),TRINITY_DN56836_c0_g1(3.82245671483),TRINITY_DN52310_c0_g1(3.80161849039),TRINITY_DN57267_c0_g1(2.0052…	TRINITY_DN53739_c0_g1(-4.16248250294),TRINITY_DN57029_c0_g1(3.18757903527),TRINITY_DN50736_c1_g3(-1.69403736238),TRINITY_DN56836_c1_g1(2.59781209764),TRINITY_DN50212_c0_g1(2.5718642843),TRINITY_DN57191_c1_g1(2.62814160403),TRINITY_DN64572_c1_g5(2.52698253291),TRINITY_DN64572_c1_g1(2.26379183551),TRINITY_DN56836_c0_g1(3.82245671483),TRINITY_DN52310_c0_g1(3.80161849039),TRINITY_DN57267_c0_g1(2.0052…
ko04011	MAPK signaling pathway - yeast	43/3297	400/23270	0.982626424	0.829243527	TRINITY_DN37773_c0_g1(-2.55450691876),TRINITY_DN98009_c0_g1(-11.5237465282),TRINITY_DN50599_c1_g6(-4.7870563549),TRINITY_DN50599_c1_g4(-3.59411527881),TRINITY_DN50599_c1_g5(-3.80936841241),TRINITY_DN50599_c1_g3(-3.62706014651),TRINITY_DN50599_c1_g1(-2.71173105017),TRINITY_DN54364_c0_g1(5.01860037259),TRINITY_DN47716_c0_g1(-6.25970551845),TRINITY_DN56357_c4_g5(-3.30261494838),TRINITY_DN66869_c2_g3…	TRINITY_DN37773_c0_g1(-2.55450691876),TRINITY_DN98009_c0_g1(-11.5237465282),TRINITY_DN50599_c1_g6(-4.7870563549),TRINITY_DN50599_c1_g4(-3.59411527881),TRINITY_DN50599_c1_g5(-3.80936841241),TRINITY_DN50599_c1_g3(-3.62706014651),TRINITY_DN50599_c1_g1(-2.71173105017),TRINITY_DN54364_c0_g1(5.01860037259),TRINITY_DN47716_c0_g1(-6.25970551845),TRINITY_DN56357_c4_g5(-3.30261494838),TRINITY_DN66869_c2_g3…
ko04120	Ubiquitin mediated proteolysis	53/3297	486/23270	0.986534868	0.829243527	TRINITY_DN67851_c3_g2(1.86852459742),TRINITY_DN65751_c0_g1(2.0925112881),TRINITY_DN65644_c0_g2(1.78066897732),TRINITY_DN60134_c0_g2(1.99049517068),TRINITY_DN63894_c0_g1(3.73693776858),TRINITY_DN51754_c2_g2(-1.02842382118),TRINITY_DN66010_c2_g1(2.77873019908),TRINITY_DN63713_c0_g1(1.40426417512),TRINITY_DN54508_c0_g1(2.77542056421),TRINITY_DN64271_c0_g1(2.03131831691),TRINITY_DN60484_c0_g1(1.83955…	TRINITY_DN67851_c3_g2(1.86852459742),TRINITY_DN65751_c0_g1(2.0925112881),TRINITY_DN65644_c0_g2(1.78066897732),TRINITY_DN60134_c0_g2(1.99049517068),TRINITY_DN63894_c0_g1(3.73693776858),TRINITY_DN51754_c2_g2(-1.02842382118),TRINITY_DN66010_c2_g1(2.77873019908),TRINITY_DN63713_c0_g1(1.40426417512),TRINITY_DN54508_c0_g1(2.77542056421),TRINITY_DN64271_c0_g1(2.03131831691),TRINITY_DN60484_c0_g1(1.83955…
ko04341	Hedgehog signaling pathway - fly	15/3297	170/23270	0.987127641	0.829243527	TRINITY_DN65751_c0_g1(2.0925112881),TRINITY_DN50620_c0_g1(-1.06527003712),TRINITY_DN41803_c0_g1(-2.70246368913),TRINITY_DN54516_c0_g1(1.84394458023),TRINITY_DN60325_c1_g5(-2.59631228061),TRINITY_DN66662_c0_g1(2.01045836695),TRINITY_DN56532_c2_g1(1.94953310797),TRINITY_DN48746_c0_g2(-1.184867418),TRINITY_DN43683_c0_g1(-2.44408816506),TRINITY_DN56316_c0_g2(2.03376089281),TRINITY_DN57229_c0_g1(2.511…	TRINITY_DN65751_c0_g1(2.0925112881),TRINITY_DN50620_c0_g1(-1.06527003712),TRINITY_DN41803_c0_g1(-2.70246368913),TRINITY_DN54516_c0_g1(1.84394458023),TRINITY_DN60325_c1_g5(-2.59631228061),TRINITY_DN66662_c0_g1(2.01045836695),TRINITY_DN56532_c2_g1(1.94953310797),TRINITY_DN48746_c0_g2(-1.184867418),TRINITY_DN43683_c0_g1(-2.44408816506),TRINITY_DN56316_c0_g2(2.03376089281),TRINITY_DN57229_c0_g1(2.511…
ko03250	Viral life cycle - HIV-1	6/3297	86/23270	0.987495475	0.829243527	TRINITY_DN67008_c1_g3(2.1218253516),TRINITY_DN56560_c0_g3(2.60735453292),TRINITY_DN56039_c0_g1(1.86676370345),TRINITY_DN58349_c0_g1(2.37547010325),TRINITY_DN56560_c0_g1(2.73339564949),TRINITY_DN55841_c1_g1(4.30593107904)	TRINITY_DN67008_c1_g3(2.1218253516),TRINITY_DN56560_c0_g3(2.60735453292),TRINITY_DN56039_c0_g1(1.86676370345),TRINITY_DN58349_c0_g1(2.37547010325),TRINITY_DN56560_c0_g1(2.73339564949),TRINITY_DN55841_c1_g1(4.30593107904)
ko03070	Bacterial secretion system	1/3297	29/23270	0.988128414	0.829243527	TRINITY_DN50140_c0_g1(2.31327609446)	TRINITY_DN50140_c0_g1(2.31327609446)
ko04657	IL-17 signaling pathway	8/3297	107/23270	0.988886497	0.829243527	TRINITY_DN79456_c0_g1(-10.8850989393),TRINITY_DN54824_c5_g1(-1.37809025119),TRINITY_DN63809_c1_g2(2.17182268156),TRINITY_DN63809_c1_g1(1.8268255185),TRINITY_DN63809_c0_g1(2.57160075176),TRINITY_DN67885_c1_g3(4.01933738498),TRINITY_DN57660_c1_g1(1.67621580731),TRINITY_DN65914_c0_g2(2.22288019712)	TRINITY_DN79456_c0_g1(-10.8850989393),TRINITY_DN54824_c5_g1(-1.37809025119),TRINITY_DN63809_c1_g2(2.17182268156),TRINITY_DN63809_c1_g1(1.8268255185),TRINITY_DN63809_c0_g1(2.57160075176),TRINITY_DN67885_c1_g3(4.01933738498),TRINITY_DN57660_c1_g1(1.67621580731),TRINITY_DN65914_c0_g2(2.22288019712)
ko00220	Arginine biosynthesis	24/3297	251/23270	0.989092837	0.829243527	TRINITY_DN51529_c0_g1(6.63128740629),TRINITY_DN62576_c0_g1(2.32436242264),TRINITY_DN54813_c0_g1(1.65970218661),TRINITY_DN49620_c3_g5(11.3209210504),TRINITY_DN62355_c0_g2(6.88661545053),TRINITY_DN56523_c2_g1(-2.37097243766),TRINITY_DN47746_c0_g1(4.31834639648),TRINITY_DN57658_c0_g1(3.99885604928),TRINITY_DN59694_c1_g2(2.20821377074),TRINITY_DN56523_c3_g5(3.09525635621),TRINITY_DN56523_c3_g1(5.0834…	TRINITY_DN51529_c0_g1(6.63128740629),TRINITY_DN62576_c0_g1(2.32436242264),TRINITY_DN54813_c0_g1(1.65970218661),TRINITY_DN49620_c3_g5(11.3209210504),TRINITY_DN62355_c0_g2(6.88661545053),TRINITY_DN56523_c2_g1(-2.37097243766),TRINITY_DN47746_c0_g1(4.31834639648),TRINITY_DN57658_c0_g1(3.99885604928),TRINITY_DN59694_c1_g2(2.20821377074),TRINITY_DN56523_c3_g5(3.09525635621),TRINITY_DN56523_c3_g1(5.0834…
ko03420	Nucleotide excision repair	24/3297	251/23270	0.989092837	0.829243527	TRINITY_DN50566_c0_g1(3.91670756118),TRINITY_DN65278_c0_g1(1.69335559348),TRINITY_DN33092_c0_g1(2.75818012899),TRINITY_DN52347_c0_g1(2.3279316635),TRINITY_DN56239_c0_g1(2.52493098442),TRINITY_DN66056_c1_g3(1.85462378896),TRINITY_DN64832_c1_g2(3.99376687621),TRINITY_DN47775_c0_g1(4.38006250395),TRINITY_DN67164_c0_g3(2.22330536828),TRINITY_DN60011_c0_g1(1.82440307448),TRINITY_DN34947_c0_g1(11.55819…	TRINITY_DN50566_c0_g1(3.91670756118),TRINITY_DN65278_c0_g1(1.69335559348),TRINITY_DN33092_c0_g1(2.75818012899),TRINITY_DN52347_c0_g1(2.3279316635),TRINITY_DN56239_c0_g1(2.52493098442),TRINITY_DN66056_c1_g3(1.85462378896),TRINITY_DN64832_c1_g2(3.99376687621),TRINITY_DN47775_c0_g1(4.38006250395),TRINITY_DN67164_c0_g3(2.22330536828),TRINITY_DN60011_c0_g1(1.82440307448),TRINITY_DN34947_c0_g1(11.55819…
ko04612	Antigen processing and presentation	34/3297	341/23270	0.992054301	0.829243527	TRINITY_DN55776_c1_g2(2.95302600178),TRINITY_DN50990_c1_g1(-5.48749860874),TRINITY_DN43817_c1_g1(-5.11253234711),TRINITY_DN81257_c0_g1(-11.0756736796),TRINITY_DN98375_c0_g1(-11.8671937819),TRINITY_DN51201_c0_g1(-2.08824934279),TRINITY_DN52203_c2_g1(-1.71729997077),TRINITY_DN54824_c5_g1(-1.37809025119),TRINITY_DN64688_c0_g1(2.30416564599),TRINITY_DN59309_c5_g6(-2.22293335156),TRINITY_DN59309_c5_g2…	TRINITY_DN55776_c1_g2(2.95302600178),TRINITY_DN50990_c1_g1(-5.48749860874),TRINITY_DN43817_c1_g1(-5.11253234711),TRINITY_DN81257_c0_g1(-11.0756736796),TRINITY_DN98375_c0_g1(-11.8671937819),TRINITY_DN51201_c0_g1(-2.08824934279),TRINITY_DN52203_c2_g1(-1.71729997077),TRINITY_DN54824_c5_g1(-1.37809025119),TRINITY_DN64688_c0_g1(2.30416564599),TRINITY_DN59309_c5_g6(-2.22293335156),TRINITY_DN59309_c5_g2…
ko04112	Cell cycle - Caulobacter	2/3297	46/23270	0.992421323	0.829243527	TRINITY_DN64721_c1_g1(1.97108888618),TRINITY_DN55347_c2_g1(2.24029510067)	TRINITY_DN64721_c1_g1(1.97108888618),TRINITY_DN55347_c2_g1(2.24029510067)
ko04723	Retrograde endocannabinoid signaling	35/3297	353/23270	0.99352596	0.829243527	TRINITY_DN41578_c0_g1(-12.4438940969),TRINITY_DN45112_c1_g2(-10.5058909297),TRINITY_DN60633_c0_g2(-1.55179630276),TRINITY_DN60633_c0_g1(-1.72833912508),TRINITY_DN45630_c0_g1(-13.0502708616),TRINITY_DN12506_c0_g1(-13.8380647487),TRINITY_DN56966_c0_g4(-3.05636295871),TRINITY_DN54183_c0_g1(8.92777240394),TRINITY_DN45559_c0_g1(-14.0217422784),TRINITY_DN35539_c0_g1(-4.36246896556),TRINITY_DN53325_c0_g…	TRINITY_DN41578_c0_g1(-12.4438940969),TRINITY_DN45112_c1_g2(-10.5058909297),TRINITY_DN60633_c0_g2(-1.55179630276),TRINITY_DN60633_c0_g1(-1.72833912508),TRINITY_DN45630_c0_g1(-13.0502708616),TRINITY_DN12506_c0_g1(-13.8380647487),TRINITY_DN56966_c0_g4(-3.05636295871),TRINITY_DN54183_c0_g1(8.92777240394),TRINITY_DN45559_c0_g1(-14.0217422784),TRINITY_DN35539_c0_g1(-4.36246896556),TRINITY_DN53325_c0_g…
ko04935	Growth hormone synthesis, secretion and action	5/3297	87/23270	0.996255429	0.829243527	TRINITY_DN63809_c1_g2(2.17182268156),TRINITY_DN63809_c1_g1(1.8268255185),TRINITY_DN63809_c0_g1(2.57160075176),TRINITY_DN67885_c1_g3(4.01933738498),TRINITY_DN57660_c1_g1(1.67621580731)	TRINITY_DN63809_c1_g2(2.17182268156),TRINITY_DN63809_c1_g1(1.8268255185),TRINITY_DN63809_c0_g1(2.57160075176),TRINITY_DN67885_c1_g3(4.01933738498),TRINITY_DN57660_c1_g1(1.67621580731)
ko00670	One carbon pool by folate	7/3297	109/23270	0.996512444	0.829243527	TRINITY_DN37747_c0_g1(-11.5476753869),TRINITY_DN66698_c4_g2(2.98865602095),TRINITY_DN63343_c3_g2(2.22635032171),TRINITY_DN66691_c0_g2(2.17071972353),TRINITY_DN57425_c0_g1(2.70393951526),TRINITY_DN57425_c0_g3(2.43030897092),TRINITY_DN41637_c0_g1(-11.3040322087)	TRINITY_DN37747_c0_g1(-11.5476753869),TRINITY_DN66698_c4_g2(2.98865602095),TRINITY_DN63343_c3_g2(2.22635032171),TRINITY_DN66691_c0_g2(2.17071972353),TRINITY_DN57425_c0_g1(2.70393951526),TRINITY_DN57425_c0_g3(2.43030897092),TRINITY_DN41637_c0_g1(-11.3040322087)
ko00660	C5-Branched dibasic acid metabolism	3/3297	65/23270	0.996702874	0.829243527	TRINITY_DN66872_c1_g1(1.67538792274),TRINITY_DN55226_c0_g1(3.220504832),TRINITY_DN34575_c0_g1(-4.43927345876)	TRINITY_DN66872_c1_g1(1.67538792274),TRINITY_DN55226_c0_g1(3.220504832),TRINITY_DN34575_c0_g1(-4.43927345876)
ko00513	Various types of N-glycan biosynthesis	7/3297	111/23270	0.997153135	0.829243527	TRINITY_DN66972_c0_g1(4.14689599029),TRINITY_DN59536_c0_g2(-1.23941970729),TRINITY_DN59536_c0_g1(-1.51747781655),TRINITY_DN63640_c0_g2(3.25975427118),TRINITY_DN63640_c0_g3(2.738201812),TRINITY_DN65048_c0_g1(2.30712534099),TRINITY_DN51215_c0_g3(4.56997256224)	TRINITY_DN66972_c0_g1(4.14689599029),TRINITY_DN59536_c0_g2(-1.23941970729),TRINITY_DN59536_c0_g1(-1.51747781655),TRINITY_DN63640_c0_g2(3.25975427118),TRINITY_DN63640_c0_g3(2.738201812),TRINITY_DN65048_c0_g1(2.30712534099),TRINITY_DN51215_c0_g3(4.56997256224)
ko04714	Thermogenesis	135/3297	1172/23270	0.9972567	0.829243527	TRINITY_DN48700_c1_g3(-1.3348544806),TRINITY_DN48700_c1_g1(-1.90669974897),TRINITY_DN64724_c0_g2(2.65800745676),TRINITY_DN41578_c0_g1(-12.4438940969),TRINITY_DN53064_c0_g3(-2.75905403611),TRINITY_DN51672_c1_g4(-12.8263141098),TRINITY_DN51672_c1_g2(-1.84307179142),TRINITY_DN45972_c0_g2(-4.42837295493),TRINITY_DN18693_c0_g1(-12.4502902412),TRINITY_DN45112_c1_g2(-10.5058909297),TRINITY_DN52965_c0_g1…	TRINITY_DN48700_c1_g3(-1.3348544806),TRINITY_DN48700_c1_g1(-1.90669974897),TRINITY_DN64724_c0_g2(2.65800745676),TRINITY_DN41578_c0_g1(-12.4438940969),TRINITY_DN53064_c0_g3(-2.75905403611),TRINITY_DN51672_c1_g4(-12.8263141098),TRINITY_DN51672_c1_g2(-1.84307179142),TRINITY_DN45972_c0_g2(-4.42837295493),TRINITY_DN18693_c0_g1(-12.4502902412),TRINITY_DN45112_c1_g2(-10.5058909297),TRINITY_DN52965_c0_g1…
ko04622	RIG-I-like receptor signaling pathway	3/3297	67/23270	0.9974344	0.829243527	TRINITY_DN58667_c0_g1(1.98854645979),TRINITY_DN65705_c0_g2(1.80534403029),TRINITY_DN47553_c0_g2(-11.6741186894)	TRINITY_DN58667_c0_g1(1.98854645979),TRINITY_DN65705_c0_g2(1.80534403029),TRINITY_DN47553_c0_g2(-11.6741186894)
ko04979	Cholesterol metabolism	3/3297	67/23270	0.9974344	0.829243527	TRINITY_DN34895_c0_g1(-11.2492221151),TRINITY_DN51534_c1_g1(-1.49119637417),TRINITY_DN47810_c0_g1(-12.8677756425)	TRINITY_DN34895_c0_g1(-11.2492221151),TRINITY_DN51534_c1_g1(-1.49119637417),TRINITY_DN47810_c0_g1(-12.8677756425)
ko04137	Mitophagy - animal	14/3297	185/23270	0.998112789	0.829243527	TRINITY_DN58667_c0_g1(1.98854645979),TRINITY_DN51754_c2_g2(-1.02842382118),TRINITY_DN26925_c0_g1(-11.2903894598),TRINITY_DN50141_c5_g1(2.77798331078),TRINITY_DN51044_c1_g2(-1.81375804242),TRINITY_DN51044_c1_g1(-4.30270555518),TRINITY_DN61546_c0_g3(1.68190369443),TRINITY_DN62023_c0_g1(1.63347832124),TRINITY_DN50086_c1_g3(-3.66636417811),TRINITY_DN36915_c0_g2(-4.01260922578),TRINITY_DN40295_c0_g1(-…	TRINITY_DN58667_c0_g1(1.98854645979),TRINITY_DN51754_c2_g2(-1.02842382118),TRINITY_DN26925_c0_g1(-11.2903894598),TRINITY_DN50141_c5_g1(2.77798331078),TRINITY_DN51044_c1_g2(-1.81375804242),TRINITY_DN51044_c1_g1(-4.30270555518),TRINITY_DN61546_c0_g3(1.68190369443),TRINITY_DN62023_c0_g1(1.63347832124),TRINITY_DN50086_c1_g3(-3.66636417811),TRINITY_DN36915_c0_g2(-4.01260922578),TRINITY_DN40295_c0_g1(-…
ko04130	SNARE interactions in vesicular transport	4/3297	82/23270	0.998200441	0.829243527	TRINITY_DN55643_c0_g1(2.94982829771),TRINITY_DN63295_c2_g1(1.69102094114),TRINITY_DN66748_c1_g1(2.61097901899),TRINITY_DN67993_c10_g3(2.48402013288)	TRINITY_DN55643_c0_g1(2.94982829771),TRINITY_DN63295_c2_g1(1.69102094114),TRINITY_DN66748_c1_g1(2.61097901899),TRINITY_DN67993_c10_g3(2.48402013288)
ko00640	Propanoate metabolism	32/3297	352/23270	0.998570685	0.829243527	TRINITY_DN66101_c1_g1(1.62302212706),TRINITY_DN63527_c0_g2(2.0616096895),TRINITY_DN67888_c1_g1(2.96313770679),TRINITY_DN60612_c1_g1(1.59456629633),TRINITY_DN47201_c1_g4(-5.59249486777),TRINITY_DN62698_c0_g3(1.53840399014),TRINITY_DN48006_c1_g3(-4.97413231453),TRINITY_DN61781_c1_g2(2.02742453648),TRINITY_DN61781_c1_g1(1.9196616004),TRINITY_DN49754_c3_g2(-3.54824573715),TRINITY_DN41115_c0_g1(-11.30…	TRINITY_DN66101_c1_g1(1.62302212706),TRINITY_DN63527_c0_g2(2.0616096895),TRINITY_DN67888_c1_g1(2.96313770679),TRINITY_DN60612_c1_g1(1.59456629633),TRINITY_DN47201_c1_g4(-5.59249486777),TRINITY_DN62698_c0_g3(1.53840399014),TRINITY_DN48006_c1_g3(-4.97413231453),TRINITY_DN61781_c1_g2(2.02742453648),TRINITY_DN61781_c1_g1(1.9196616004),TRINITY_DN49754_c3_g2(-3.54824573715),TRINITY_DN41115_c0_g1(-11.30…
ko00510	N-Glycan biosynthesis	8/3297	129/23270	0.998672839	0.829243527	TRINITY_DN62822_c1_g1(1.9998265627),TRINITY_DN66972_c0_g1(4.14689599029),TRINITY_DN62951_c0_g2(2.0068945421),TRINITY_DN66768_c1_g1(2.05910012487),TRINITY_DN48802_c0_g1(-12.1409011158),TRINITY_DN62469_c0_g1(2.5458453771),TRINITY_DN63640_c0_g2(3.25975427118),TRINITY_DN63640_c0_g3(2.738201812)	TRINITY_DN62822_c1_g1(1.9998265627),TRINITY_DN66972_c0_g1(4.14689599029),TRINITY_DN62951_c0_g2(2.0068945421),TRINITY_DN66768_c1_g1(2.05910012487),TRINITY_DN48802_c0_g1(-12.1409011158),TRINITY_DN62469_c0_g1(2.5458453771),TRINITY_DN63640_c0_g2(3.25975427118),TRINITY_DN63640_c0_g3(2.738201812)
ko00970	Aminoacyl-tRNA biosynthesis	18/3297	229/23270	0.998863535	0.829243527	TRINITY_DN64382_c1_g3(2.26277604923),TRINITY_DN64382_c1_g2(2.27222359276),TRINITY_DN64382_c1_g1(2.54982574168),TRINITY_DN60833_c1_g2(2.13851097472),TRINITY_DN57550_c2_g1(2.16292245614),TRINITY_DN66460_c0_g5(-2.34235966795),TRINITY_DN53274_c2_g5(2.17590898637),TRINITY_DN64427_c1_g3(2.52953899954),TRINITY_DN67727_c0_g1(1.95665827149),TRINITY_DN43477_c0_g2(-5.49090458413),TRINITY_DN66760_c0_g1(1.930…	TRINITY_DN64382_c1_g3(2.26277604923),TRINITY_DN64382_c1_g2(2.27222359276),TRINITY_DN64382_c1_g1(2.54982574168),TRINITY_DN60833_c1_g2(2.13851097472),TRINITY_DN57550_c2_g1(2.16292245614),TRINITY_DN66460_c0_g5(-2.34235966795),TRINITY_DN53274_c2_g5(2.17590898637),TRINITY_DN64427_c1_g3(2.52953899954),TRINITY_DN67727_c0_g1(1.95665827149),TRINITY_DN43477_c0_g2(-5.49090458413),TRINITY_DN66760_c0_g1(1.930…
ko00627	Aminobenzoate degradation	4/3297	90/23270	0.999314442	0.829243527	TRINITY_DN14713_c0_g1(-12.5267201094),TRINITY_DN67211_c1_g1(1.51306980284),TRINITY_DN68825_c0_g1(-11.2778085053),TRINITY_DN15618_c0_g1(-11.9350386793)	TRINITY_DN14713_c0_g1(-12.5267201094),TRINITY_DN67211_c1_g1(1.51306980284),TRINITY_DN68825_c0_g1(-11.2778085053),TRINITY_DN15618_c0_g1(-11.9350386793)
ko00300	Lysine biosynthesis	7/3297	127/23270	0.999470658	0.829243527	TRINITY_DN33217_c0_g1(-12.0018925302),TRINITY_DN55069_c0_g1(-2.29575402764),TRINITY_DN52326_c2_g10(-4.66414052035),TRINITY_DN53882_c0_g2(3.88048087522),TRINITY_DN52326_c2_g9(-1.91779185551),TRINITY_DN52326_c2_g3(-12.1936927001),TRINITY_DN52326_c2_g2(-1.81318235365)	TRINITY_DN33217_c0_g1(-12.0018925302),TRINITY_DN55069_c0_g1(-2.29575402764),TRINITY_DN52326_c2_g10(-4.66414052035),TRINITY_DN53882_c0_g2(3.88048087522),TRINITY_DN52326_c2_g9(-1.91779185551),TRINITY_DN52326_c2_g3(-12.1936927001),TRINITY_DN52326_c2_g2(-1.81318235365)
ko00643	Styrene degradation	1/3297	57/23270	0.999836714	0.829243527	TRINITY_DN67211_c1_g1(1.51306980284)	TRINITY_DN67211_c1_g1(1.51306980284)
ko03020	RNA polymerase	9/3297	167/23270	0.999922194	0.829243527	TRINITY_DN67848_c1_g2(1.60287281294),TRINITY_DN54107_c0_g2(1.71894240441),TRINITY_DN65278_c0_g1(1.69335559348),TRINITY_DN64217_c0_g6(-2.13695921693),TRINITY_DN59418_c0_g1(2.28805657336),TRINITY_DN41389_c0_g1(-12.009482245),TRINITY_DN54107_c0_g1(1.92222438981),TRINITY_DN61627_c0_g2(2.58426425618),TRINITY_DN57545_c3_g7(-2.97072874324)	TRINITY_DN67848_c1_g2(1.60287281294),TRINITY_DN54107_c0_g2(1.71894240441),TRINITY_DN65278_c0_g1(1.69335559348),TRINITY_DN64217_c0_g6(-2.13695921693),TRINITY_DN59418_c0_g1(2.28805657336),TRINITY_DN41389_c0_g1(-12.009482245),TRINITY_DN54107_c0_g1(1.92222438981),TRINITY_DN61627_c0_g2(2.58426425618),TRINITY_DN57545_c3_g7(-2.97072874324)
ko03013	Nucleocytoplasmic transport	33/3297	405/23270	0.999934601	0.829243527	TRINITY_DN67293_c1_g2(2.10064009063),TRINITY_DN55698_c2_g4(-2.02902257695),TRINITY_DN55698_c2_g5(-12.128100682),TRINITY_DN55698_c2_g1(-14.2110053469),TRINITY_DN51728_c2_g6(-2.74640556268),TRINITY_DN51728_c2_g5(-1.3656678915),TRINITY_DN51947_c1_g1(-2.88497331328),TRINITY_DN51947_c1_g2(-1.64027999234),TRINITY_DN51947_c1_g4(-13.9601084524),TRINITY_DN67008_c1_g3(2.1218253516),TRINITY_DN58316_c0_g1(1.…	TRINITY_DN67293_c1_g2(2.10064009063),TRINITY_DN55698_c2_g4(-2.02902257695),TRINITY_DN55698_c2_g5(-12.128100682),TRINITY_DN55698_c2_g1(-14.2110053469),TRINITY_DN51728_c2_g6(-2.74640556268),TRINITY_DN51728_c2_g5(-1.3656678915),TRINITY_DN51947_c1_g1(-2.88497331328),TRINITY_DN51947_c1_g2(-1.64027999234),TRINITY_DN51947_c1_g4(-13.9601084524),TRINITY_DN67008_c1_g3(2.1218253516),TRINITY_DN58316_c0_g1(1.…
ko04260	Cardiac muscle contraction	21/3297	301/23270	0.999969949	0.829243527	TRINITY_DN48700_c1_g3(-1.3348544806),TRINITY_DN48700_c1_g1(-1.90669974897),TRINITY_DN45972_c0_g2(-4.42837295493),TRINITY_DN50820_c2_g6(-2.86445940291),TRINITY_DN50820_c2_g5(-6.47536288175),TRINITY_DN42503_c0_g1(-13.1422171703),TRINITY_DN51290_c0_g1(1.91339778992),TRINITY_DN67678_c0_g2(3.18114558788),TRINITY_DN47888_c1_g1(-2.62683443449),TRINITY_DN46165_c0_g1(-3.9417707018),TRINITY_DN48422_c2_g1(-…	TRINITY_DN48700_c1_g3(-1.3348544806),TRINITY_DN48700_c1_g1(-1.90669974897),TRINITY_DN45972_c0_g2(-4.42837295493),TRINITY_DN50820_c2_g6(-2.86445940291),TRINITY_DN50820_c2_g5(-6.47536288175),TRINITY_DN42503_c0_g1(-13.1422171703),TRINITY_DN51290_c0_g1(1.91339778992),TRINITY_DN67678_c0_g2(3.18114558788),TRINITY_DN47888_c1_g1(-2.62683443449),TRINITY_DN46165_c0_g1(-3.9417707018),TRINITY_DN48422_c2_g1(-…
ko00785	Lipoic acid metabolism	13/3297	223/23270	0.999978767	0.829243527	TRINITY_DN62698_c0_g3(1.53840399014),TRINITY_DN60891_c0_g1(-1.46929849813),TRINITY_DN66169_c0_g1(-1.22027534817),TRINITY_DN66169_c0_g4(-1.2298162558),TRINITY_DN38524_c0_g2(-12.319750199),TRINITY_DN57068_c0_g1(2.50655577728),TRINITY_DN57068_c0_g3(3.46322891697),TRINITY_DN63045_c0_g2(2.0395350467),TRINITY_DN67310_c0_g1(-1.38103300038),TRINITY_DN57792_c1_g1(1.67606252635),TRINITY_DN48797_c2_g6(-11.0…	TRINITY_DN62698_c0_g3(1.53840399014),TRINITY_DN60891_c0_g1(-1.46929849813),TRINITY_DN66169_c0_g1(-1.22027534817),TRINITY_DN66169_c0_g4(-1.2298162558),TRINITY_DN38524_c0_g2(-12.319750199),TRINITY_DN57068_c0_g1(2.50655577728),TRINITY_DN57068_c0_g3(3.46322891697),TRINITY_DN63045_c0_g2(2.0395350467),TRINITY_DN67310_c0_g1(-1.38103300038),TRINITY_DN57792_c1_g1(1.67606252635),TRINITY_DN48797_c2_g6(-11.0…
ko00563	Glycosylphosphatidylinositol (GPI)-anchor biosynthesis	1/3297	73/23270	0.999985936	0.829243527	TRINITY_DN67634_c1_g2(-1.78161389811)	TRINITY_DN67634_c1_g2(-1.78161389811)
ko00230	Purine metabolism	41/3297	499/23270	0.999985938	0.829243527	TRINITY_DN47797_c1_g1(-2.81991273402),TRINITY_DN50736_c1_g3(-1.69403736238),TRINITY_DN59722_c2_g4(2.83170431894),TRINITY_DN56677_c0_g1(-1.53941655436),TRINITY_DN57132_c1_g1(3.48121599874),TRINITY_DN60800_c0_g1(2.59246260766),TRINITY_DN59722_c2_g1(2.74533415581),TRINITY_DN47447_c0_g3(-4.36918848903),TRINITY_DN67101_c4_g3(-1.03929348788),TRINITY_DN64572_c1_g5(2.52698253291),TRINITY_DN64572_c1_g1(2.…	TRINITY_DN47797_c1_g1(-2.81991273402),TRINITY_DN50736_c1_g3(-1.69403736238),TRINITY_DN59722_c2_g4(2.83170431894),TRINITY_DN56677_c0_g1(-1.53941655436),TRINITY_DN57132_c1_g1(3.48121599874),TRINITY_DN60800_c0_g1(2.59246260766),TRINITY_DN59722_c2_g1(2.74533415581),TRINITY_DN47447_c0_g3(-4.36918848903),TRINITY_DN67101_c4_g3(-1.03929348788),TRINITY_DN64572_c1_g5(2.52698253291),TRINITY_DN64572_c1_g1(2.…
ko00290	Valine, leucine and isoleucine biosynthesis	10/3297	195/23270	0.99998728	0.829243527	TRINITY_DN66039_c1_g1(1.76631102343),TRINITY_DN66872_c1_g1(1.67538792274),TRINITY_DN55226_c0_g1(3.220504832),TRINITY_DN60523_c0_g1(3.50201723554),TRINITY_DN34575_c0_g1(-4.43927345876),TRINITY_DN77279_c0_g1(-11.6006996648),TRINITY_DN51104_c0_g1(2.99646958471),TRINITY_DN47682_c0_g2(-4.05516968333),TRINITY_DN47682_c0_g1(-4.61495210227),TRINITY_DN30176_c0_g1(-11.3573357308)	TRINITY_DN66039_c1_g1(1.76631102343),TRINITY_DN66872_c1_g1(1.67538792274),TRINITY_DN55226_c0_g1(3.220504832),TRINITY_DN60523_c0_g1(3.50201723554),TRINITY_DN34575_c0_g1(-4.43927345876),TRINITY_DN77279_c0_g1(-11.6006996648),TRINITY_DN51104_c0_g1(2.99646958471),TRINITY_DN47682_c0_g2(-4.05516968333),TRINITY_DN47682_c0_g1(-4.61495210227),TRINITY_DN30176_c0_g1(-11.3573357308)
ko03040	Spliceosome	64/3297	722/23270	0.999995791	0.829243527	TRINITY_DN51412_c0_g2(4.04766527547),TRINITY_DN27630_c0_g1(-11.2934122538),TRINITY_DN50990_c1_g1(-5.48749860874),TRINITY_DN43817_c1_g1(-5.11253234711),TRINITY_DN50219_c0_g1(-1.13399646272),TRINITY_DN64951_c0_g1(2.88013297067),TRINITY_DN64454_c2_g1(1.60191729978),TRINITY_DN51201_c0_g1(-2.08824934279),TRINITY_DN60192_c1_g4(-1.33159342488),TRINITY_DN12213_c0_g1(-11.2573638762),TRINITY_DN62272_c2_g5(…	TRINITY_DN51412_c0_g2(4.04766527547),TRINITY_DN27630_c0_g1(-11.2934122538),TRINITY_DN50990_c1_g1(-5.48749860874),TRINITY_DN43817_c1_g1(-5.11253234711),TRINITY_DN50219_c0_g1(-1.13399646272),TRINITY_DN64951_c0_g1(2.88013297067),TRINITY_DN64454_c2_g1(1.60191729978),TRINITY_DN51201_c0_g1(-2.08824934279),TRINITY_DN60192_c1_g4(-1.33159342488),TRINITY_DN12213_c0_g1(-11.2573638762),TRINITY_DN62272_c2_g5(…
ko04141	Protein processing in endoplasmic reticulum	77/3297	852/23270	0.999998534	0.829243527	TRINITY_DN67851_c3_g2(1.86852459742),TRINITY_DN65751_c0_g1(2.0925112881),TRINITY_DN50990_c1_g1(-5.48749860874),TRINITY_DN43817_c1_g1(-5.11253234711),TRINITY_DN58640_c0_g1(1.78300948393),TRINITY_DN98375_c0_g1(-11.8671937819),TRINITY_DN60005_c0_g1(2.45263201842),TRINITY_DN79456_c0_g1(-10.8850989393),TRINITY_DN51201_c0_g1(-2.08824934279),TRINITY_DN63894_c0_g1(3.73693776858),TRINITY_DN65092_c0_g3(2.7…	TRINITY_DN67851_c3_g2(1.86852459742),TRINITY_DN65751_c0_g1(2.0925112881),TRINITY_DN50990_c1_g1(-5.48749860874),TRINITY_DN43817_c1_g1(-5.11253234711),TRINITY_DN58640_c0_g1(1.78300948393),TRINITY_DN98375_c0_g1(-11.8671937819),TRINITY_DN60005_c0_g1(2.45263201842),TRINITY_DN79456_c0_g1(-10.8850989393),TRINITY_DN51201_c0_g1(-2.08824934279),TRINITY_DN63894_c0_g1(3.73693776858),TRINITY_DN65092_c0_g3(2.7…
ko03015	mRNA surveillance pathway	23/3297	367/23270	0.99999954	0.829243527	TRINITY_DN61548_c2_g2(-13.1534844764),TRINITY_DN66403_c2_g1(2.06159191054),TRINITY_DN26281_c0_g1(-13.1006656238),TRINITY_DN56870_c1_g2(2.29907358453),TRINITY_DN63479_c1_g1(2.39420485703),TRINITY_DN61094_c0_g1(1.88030559364),TRINITY_DN49890_c0_g2(1.5252032941),TRINITY_DN67365_c2_g1(-1.03322753816),TRINITY_DN58623_c0_g2(3.9785429799),TRINITY_DN62206_c3_g2(4.74649003209),TRINITY_DN48558_c0_g1(-12.31…	TRINITY_DN61548_c2_g2(-13.1534844764),TRINITY_DN66403_c2_g1(2.06159191054),TRINITY_DN26281_c0_g1(-13.1006656238),TRINITY_DN56870_c1_g2(2.29907358453),TRINITY_DN63479_c1_g1(2.39420485703),TRINITY_DN61094_c0_g1(1.88030559364),TRINITY_DN49890_c0_g2(1.5252032941),TRINITY_DN67365_c2_g1(-1.03322753816),TRINITY_DN58623_c0_g2(3.9785429799),TRINITY_DN62206_c3_g2(4.74649003209),TRINITY_DN48558_c0_g1(-12.31…
ko03050	Proteasome	12/3297	250/23270	0.999999624	0.829243527	TRINITY_DN53471_c0_g1(1.64055575635),TRINITY_DN58575_c0_g1(1.83404380412),TRINITY_DN40493_c0_g1(-12.0653488118),TRINITY_DN64058_c0_g2(2.08587705294),TRINITY_DN67900_c1_g1(1.65728028511),TRINITY_DN49139_c0_g1(3.18316451038),TRINITY_DN40530_c0_g1(-12.9268543812),TRINITY_DN58988_c0_g1(1.71841719239),TRINITY_DN54346_c0_g1(1.64852848722),TRINITY_DN53396_c0_g3(-1.15015848912),TRINITY_DN59649_c0_g2(1.70…	TRINITY_DN53471_c0_g1(1.64055575635),TRINITY_DN58575_c0_g1(1.83404380412),TRINITY_DN40493_c0_g1(-12.0653488118),TRINITY_DN64058_c0_g2(2.08587705294),TRINITY_DN67900_c1_g1(1.65728028511),TRINITY_DN49139_c0_g1(3.18316451038),TRINITY_DN40530_c0_g1(-12.9268543812),TRINITY_DN58988_c0_g1(1.71841719239),TRINITY_DN54346_c0_g1(1.64852848722),TRINITY_DN53396_c0_g3(-1.15015848912),TRINITY_DN59649_c0_g2(1.70…
ko00020	Citrate cycle (TCA cycle)	51/3297	694/23270	0.999999995	0.829243527	TRINITY_DN63527_c0_g2(2.0616096895),TRINITY_DN57035_c2_g5(-2.19171815551),TRINITY_DN62056_c0_g1(1.98452974842),TRINITY_DN45887_c2_g1(-4.14794414579),TRINITY_DN49215_c0_g7(-4.99779415306),TRINITY_DN49215_c0_g2(-1.56936056502),TRINITY_DN49271_c1_g1(12.8127742261),TRINITY_DN60891_c0_g1(-1.46929849813),TRINITY_DN68087_c0_g1(-1.73551220857),TRINITY_DN63360_c5_g3(-3.16524401046),TRINITY_DN44667_c0_g1(-…	TRINITY_DN63527_c0_g2(2.0616096895),TRINITY_DN57035_c2_g5(-2.19171815551),TRINITY_DN62056_c0_g1(1.98452974842),TRINITY_DN45887_c2_g1(-4.14794414579),TRINITY_DN49215_c0_g7(-4.99779415306),TRINITY_DN49215_c0_g2(-1.56936056502),TRINITY_DN49271_c1_g1(12.8127742261),TRINITY_DN60891_c0_g1(-1.46929849813),TRINITY_DN68087_c0_g1(-1.73551220857),TRINITY_DN63360_c5_g3(-3.16524401046),TRINITY_DN44667_c0_g1(-…
ko03008	Ribosome biogenesis in eukaryotes	24/3297	505/23270	1	0.829243527	TRINITY_DN67534_c1_g1(1.56281048972),TRINITY_DN64694_c0_g1(1.54553056087),TRINITY_DN39702_c0_g1(-11.8385198158),TRINITY_DN67008_c1_g3(2.1218253516),TRINITY_DN26925_c0_g1(-11.2903894598),TRINITY_DN63882_c0_g2(-1.08291901796),TRINITY_DN62995_c0_g1(2.50667736978),TRINITY_DN45265_c0_g1(-13.3431024166),TRINITY_DN61546_c0_g3(1.68190369443),TRINITY_DN56790_c2_g2(3.72727409726),TRINITY_DN68165_c1_g1(2.21…	TRINITY_DN67534_c1_g1(1.56281048972),TRINITY_DN64694_c0_g1(1.54553056087),TRINITY_DN39702_c0_g1(-11.8385198158),TRINITY_DN67008_c1_g3(2.1218253516),TRINITY_DN26925_c0_g1(-11.2903894598),TRINITY_DN63882_c0_g2(-1.08291901796),TRINITY_DN62995_c0_g1(2.50667736978),TRINITY_DN45265_c0_g1(-13.3431024166),TRINITY_DN61546_c0_g3(1.68190369443),TRINITY_DN56790_c2_g2(3.72727409726),TRINITY_DN68165_c1_g1(2.21…
ko03010	Ribosome	238/3297	2760/23270	1	0.829243527	TRINITY_DN49845_c1_g2(-12.5851976083),TRINITY_DN51387_c2_g3(5.23028804141),TRINITY_DN51387_c2_g1(-14.2003262245),TRINITY_DN61659_c1_g1(-1.80560188227),TRINITY_DN63471_c0_g3(-1.07171221946),TRINITY_DN53341_c1_g2(-4.22721652761),TRINITY_DN49494_c0_g1(-14.2864430096),TRINITY_DN65703_c0_g1(-13.6449623202),TRINITY_DN54217_c2_g1(-12.9116354127),TRINITY_DN51538_c4_g7(-5.65120368202),TRINITY_DN54108_c2_g…	TRINITY_DN49845_c1_g2(-12.5851976083),TRINITY_DN51387_c2_g3(5.23028804141),TRINITY_DN51387_c2_g1(-14.2003262245),TRINITY_DN61659_c1_g1(-1.80560188227),TRINITY_DN63471_c0_g3(-1.07171221946),TRINITY_DN53341_c1_g2(-4.22721652761),TRINITY_DN49494_c0_g1(-14.2864430096),TRINITY_DN65703_c0_g1(-13.6449623202),TRINITY_DN54217_c2_g1(-12.9116354127),TRINITY_DN51538_c4_g7(-5.65120368202),TRINITY_DN54108_c2_g…
