# Supplementary material for: Integrated metabolomic and transcriptomic analysis of the mechanism underlying leaf variegation in Miscanthus sinensis ‘Zebrinus’
Source: Front Plant Sci. 2026 Feb 11;17:1748715. doi: 10.3389/fpls.2026.1748715 (PMC12932611; doi:10.3389/fpls.2026.1748715)
Supplement: Supplementary file 21 [file Table11.xlsx]

## Sheet: Sheet1
Kegg_level_1	Kegg_pathway	ko_ID	Cluster_frequency	Metabolome_frequency	P-value	Adjusted P-value	DA_score	Up_num	Down_num
Metabolism	Metabolic pathways	ko01100	89 out of 130 68.4615384615385%	339 out of 456 74.3421052631579%	0.972282	1	0.020649	48	41
Metabolism	Biosynthesis of secondary metabolites	ko01110	57 out of 130 43.8461538461538%	182 out of 456 39.9122807017544%	0.164171	1	-0.0274725	26	31
Metabolism	Carbon metabolism	ko01200	5 out of 130 3.84615384615385%	20 out of 456 4.3859649122807%	0.720692	1	0.05	3	2
Metabolism	2-Oxocarboxylic acid metabolism	ko01210	2 out of 130 1.53846153846154%	22 out of 456 4.82456140350877%	0.994771	1	0	1	1
Metabolism	Biosynthesis of amino acids	ko01230	8 out of 130 6.15384615384615%	32 out of 456 7.01754385964912%	0.739993	1	0	4	4
Metabolism	Nucleotide metabolism	ko01232	9 out of 130 6.92307692307692%	37 out of 456 8.1140350877193%	0.778814	1	-0.135135	2	7
Metabolism	Biosynthesis of nucleotide sugars	ko01250	4 out of 130 3.07692307692308%	19 out of 456 4.16666666666667%	0.840159	1	0.105263	3	1
Metabolism	Biosynthesis of cofactors	ko01240	10 out of 130 7.69230769230769%	48 out of 456 10.5263157894737%	0.924813	1	-0.0416667	4	6
Metabolism	Glycolysis / Gluconeogenesis	ko00010	1 out of 130 0.769230769230769%	7 out of 456 1.53508771929825%	0.906308	1	-0.142857	0	1
Metabolism	Pentose phosphate pathway	ko00030	3 out of 130 2.30769230769231%	11 out of 456 2.41228070175439%	0.650224	1	-0.0909091	1	2
Metabolism	Pentose and glucuronate interconversions	ko00040	3 out of 130 2.30769230769231%	12 out of 456 2.63157894736842%	0.713102	1	0.0833333	2	1
Metabolism	Fructose and mannose metabolism	ko00051	1 out of 130 0.769230769230769%	7 out of 456 1.53508771929825%	0.906308	1	0.142857	1	0
Metabolism	Galactose metabolism	ko00052	1 out of 130 0.769230769230769%	14 out of 456 3.07017543859649%	0.991603	1	0.0714286	1	0
Metabolism	Ascorbate and aldarate metabolism	ko00053	1 out of 130 0.769230769230769%	13 out of 456 2.85087719298246%	0.988115	1	-0.0769231	0	1
Metabolism	Starch and sucrose metabolism	ko00500	3 out of 130 2.30769230769231%	10 out of 456 2.19298245614035%	0.578233	1	-0.1	1	2
Metabolism	Amino sugar and nucleotide sugar metabolism	ko00520	3 out of 130 2.30769230769231%	18 out of 456 3.94736842105263%	0.926703	1	0.166667	3	0
Metabolism	Pyruvate metabolism	ko00620	1 out of 130 0.769230769230769%	6 out of 456 1.31578947368421%	0.868246	1	0.166667	1	0
Metabolism	Glyoxylate and dicarboxylate metabolism	ko00630	1 out of 130 0.769230769230769%	11 out of 456 2.41228070175439%	0.976259	1	-0.0909091	0	1
Metabolism	Propanoate metabolism	ko00640	2 out of 130 1.53846153846154%	5 out of 456 1.09649122807018%	0.441213	1	0	1	1
Metabolism	Butanoate metabolism	ko00650	1 out of 130 0.769230769230769%	11 out of 456 2.41228070175439%	0.976259	1	0.0909091	1	0
Metabolism	Oxidative phosphorylation	ko00190	1 out of 130 0.769230769230769%	7 out of 456 1.53508771929825%	0.906308	1	-0.142857	0	1
Metabolism	Photosynthesis	ko00195	1 out of 130 0.769230769230769%	3 out of 456 0.657894736842105%	0.63557	1	-0.333333	0	1
Metabolism	Carbon fixation in photosynthetic organisms	ko00710	2 out of 130 1.53846153846154%	9 out of 456 1.97368421052632%	0.778909	1	0	1	1
Metabolism	Cutin, suberine and wax biosynthesis	ko00073	1 out of 130 0.769230769230769%	3 out of 456 0.657894736842105%	0.63557	1	-0.333333	0	1
Metabolism	Steroid biosynthesis	ko00100	1 out of 130 0.769230769230769%	1 out of 456 0.219298245614035%	0.285088	1	1	1	0
Metabolism	Glycerolipid metabolism	ko00561	1 out of 130 0.769230769230769%	5 out of 456 1.09649122807018%	0.814888	1	-0.2	0	1
Metabolism	Glycerophospholipid metabolism	ko00564	6 out of 130 4.61538461538461%	16 out of 456 3.50877192982456%	0.289458	1	-0.25	1	5
Metabolism	Ether lipid metabolism	ko00565	1 out of 130 0.769230769230769%	1 out of 456 0.219298245614035%	0.285088	1	-1	0	1
Metabolism	Sphingolipid metabolism	ko00600	1 out of 130 0.769230769230769%	5 out of 456 1.09649122807018%	0.814888	1	-0.2	0	1
Metabolism	Arachidonic acid metabolism	ko00590	4 out of 130 3.07692307692308%	8 out of 456 1.75438596491228%	0.166035	1	-0.5	0	4
Metabolism	Linoleic acid metabolism	ko00591	6 out of 130 4.61538461538461%	8 out of 456 1.75438596491228%	0.00807471	0.629827	0.25	4	2
Metabolism	alpha-Linolenic acid metabolism	ko00592	3 out of 130 2.30769230769231%	5 out of 456 1.09649122807018%	0.142737	1	-0.6	0	3
Metabolism	Biosynthesis of unsaturated fatty acids	ko01040	4 out of 130 3.07692307692308%	9 out of 456 1.97368421052632%	0.235259	1	0.222222	3	1
Metabolism	Purine metabolism	ko00230	10 out of 130 7.69230769230769%	36 out of 456 7.89473684210526%	0.606888	1	-0.111111	3	7
Metabolism	Pyrimidine metabolism	ko00240	5 out of 130 3.84615384615385%	20 out of 456 4.3859649122807%	0.720692	1	-0.05	2	3
Metabolism	Alanine, aspartate and glutamate metabolism	ko00250	2 out of 130 1.53846153846154%	12 out of 456 2.63157894736842%	0.899968	1	0.166667	2	0
Metabolism	Glycine, serine and threonine metabolism	ko00260	1 out of 130 0.769230769230769%	9 out of 456 1.97368421052632%	0.952751	1	-0.111111	0	1
Metabolism	Cysteine and methionine metabolism	ko00270	3 out of 130 2.30769230769231%	16 out of 456 3.50877192982456%	0.881168	1	0.0625	2	1
Metabolism	Valine, leucine and isoleucine biosynthesis	ko00290	1 out of 130 0.769230769230769%	4 out of 456 0.87719298245614%	0.740153	1	0.25	1	0
Metabolism	Lysine biosynthesis	ko00300	1 out of 130 0.769230769230769%	6 out of 456 1.31578947368421%	0.868246	1	0.166667	1	0
Metabolism	Arginine biosynthesis	ko00220	2 out of 130 1.53846153846154%	9 out of 456 1.97368421052632%	0.778909	1	0	1	1
Metabolism	Arginine and proline metabolism	ko00330	3 out of 130 2.30769230769231%	11 out of 456 2.41228070175439%	0.650224	1	0.272727	3	0
Metabolism	Histidine metabolism	ko00340	4 out of 130 3.07692307692308%	11 out of 456 2.41228070175439%	0.386256	1	0.181818	3	1
Metabolism	Tyrosine metabolism	ko00350	5 out of 130 3.84615384615385%	19 out of 456 4.16666666666667%	0.672291	1	0.0526316	3	2
Metabolism	Phenylalanine metabolism	ko00360	4 out of 130 3.07692307692308%	17 out of 456 3.7280701754386%	0.763474	1	0.235294	4	0
Metabolism	Tryptophan metabolism	ko00380	2 out of 130 1.53846153846154%	14 out of 456 3.07017543859649%	0.942775	1	0	1	1
Metabolism	Phenylalanine, tyrosine and tryptophan biosynthesis	ko00400	2 out of 130 1.53846153846154%	13 out of 456 2.85087719298246%	0.924148	1	-0.153846	0	2
Metabolism	beta-Alanine metabolism	ko00410	2 out of 130 1.53846153846154%	5 out of 456 1.09649122807018%	0.441213	1	0	1	1
Metabolism	Phosphonate and phosphinate metabolism	ko00440	1 out of 130 0.769230769230769%	6 out of 456 1.31578947368421%	0.868246	1	-0.166667	0	1
Metabolism	D-Amino acid metabolism	ko00470	2 out of 130 1.53846153846154%	16 out of 456 3.50877192982456%	0.967863	1	0	1	1
Metabolism	Thiamine metabolism	ko00730	2 out of 130 1.53846153846154%	7 out of 456 1.53508771929825%	0.639872	1	0	1	1
Metabolism	Riboflavin metabolism	ko00740	1 out of 130 0.769230769230769%	3 out of 456 0.657894736842105%	0.63557	1	0.333333	1	0
Metabolism	Vitamin B6 metabolism	ko00750	2 out of 130 1.53846153846154%	5 out of 456 1.09649122807018%	0.441213	1	0	1	1
Metabolism	Nicotinate and nicotinamide metabolism	ko00760	2 out of 130 1.53846153846154%	14 out of 456 3.07017543859649%	0.942775	1	0	1	1
Metabolism	Folate biosynthesis	ko00790	4 out of 130 3.07692307692308%	7 out of 456 1.53508771929825%	0.10584	1	-0.285714	1	3
Metabolism	One carbon pool by folate	ko00670	1 out of 130 0.769230769230769%	2 out of 456 0.43859649122807%	0.489348	1	0.5	1	0
Metabolism	Porphyrin metabolism	ko00860	1 out of 130 0.769230769230769%	2 out of 456 0.43859649122807%	0.489348	1	-0.5	0	1
Metabolism	Ubiquinone and other terpenoid-quinone biosynthesis	ko00130	3 out of 130 2.30769230769231%	7 out of 456 1.53508771929825%	0.318655	1	-0.142857	1	2
Metabolism	Terpenoid backbone biosynthesis	ko00900	2 out of 130 1.53846153846154%	4 out of 456 0.87719298245614%	0.321823	1	0.5	2	0
Metabolism	Monoterpenoid biosynthesis	ko00902	1 out of 130 0.769230769230769%	2 out of 456 0.43859649122807%	0.489348	1	0.5	1	0
Metabolism	Sesquiterpenoid and triterpenoid biosynthesis	ko00909	2 out of 130 1.53846153846154%	2 out of 456 0.43859649122807%	0.0808271	1	1	2	0
Metabolism	Carotenoid biosynthesis	ko00906	1 out of 130 0.769230769230769%	4 out of 456 0.87719298245614%	0.740153	1	0.25	1	0
Metabolism	Zeatin biosynthesis	ko00908	2 out of 130 1.53846153846154%	10 out of 456 2.19298245614035%	0.829078	1	0	1	1
Metabolism	Polyketide sugar unit biosynthesis	ko00523	1 out of 130 0.769230769230769%	3 out of 456 0.657894736842105%	0.63557	1	0.333333	1	0
Metabolism	Phenylpropanoid biosynthesis	ko00940	5 out of 130 3.84615384615385%	12 out of 456 2.63157894736842%	0.235586	1	0.25	4	1
Metabolism	Stilbenoid, diarylheptanoid and gingerol biosynthesis	ko00945	2 out of 130 1.53846153846154%	6 out of 456 1.31578947368421%	0.548096	1	0	1	1
Metabolism	Flavonoid biosynthesis	ko00941	10 out of 130 7.69230769230769%	13 out of 456 2.85087719298246%	0.000338865	0.0264315	-0.153846	4	6
Metabolism	Flavone and flavonol biosynthesis	ko00944	2 out of 130 1.53846153846154%	9 out of 456 1.97368421052632%	0.778909	1	0	1	1
Metabolism	Isoflavonoid biosynthesis	ko00943	2 out of 130 1.53846153846154%	7 out of 456 1.53508771929825%	0.639872	1	0	1	1
Metabolism	Indole alkaloid biosynthesis	ko00901	2 out of 130 1.53846153846154%	11 out of 456 2.41228070175439%	0.868823	1	0.181818	2	0
Metabolism	Isoquinoline alkaloid biosynthesis	ko00950	4 out of 130 3.07692307692308%	13 out of 456 2.85087719298246%	0.533532	1	0.153846	3	1
Metabolism	Tropane, piperidine and pyridine alkaloid biosynthesis	ko00960	3 out of 130 2.30769230769231%	11 out of 456 2.41228070175439%	0.650224	1	0.0909091	2	1
Metabolism	Biosynthesis of various alkaloids	ko00996	4 out of 130 3.07692307692308%	10 out of 456 2.19298245614035%	0.309826	1	-0.2	1	3
Metabolism	Caffeine metabolism	ko00232	4 out of 130 3.07692307692308%	6 out of 456 1.31578947368421%	0.058025	1	0	2	2
Metabolism	Monobactam biosynthesis	ko00261	1 out of 130 0.769230769230769%	6 out of 456 1.31578947368421%	0.868246	1	0.166667	1	0
Metabolism	Biosynthesis of various plant secondary metabolites	ko00999	6 out of 130 4.61538461538461%	27 out of 456 5.92105263157895%	0.832482	1	0	3	3
Genetic Information Processing	Aminoacyl-tRNA biosynthesis	ko00970	1 out of 130 0.769230769230769%	10 out of 456 2.19298245614035%	0.966492	1	0.1	1	0
Environmental Information Processing	ABC transporters	ko02010	6 out of 130 4.61538461538461%	39 out of 456 8.55263157894737%	0.985737	1	0	3	3
